# Supplementary material for: Systematic analysis of BRAFV600E melanomas reveals a role for JNK/c-Jun pathway in adaptive resistance to drug-induced apoptosis
Source: Mol Syst Biol. 2015 Mar 26;11(3):0797. doi: 10.15252/msb.20145877 (PMC4380931; doi:10.15252/msb.20145877)
Supplement: Supplementary file 4 [file msb0011-0797-sd4.xlsx]

## Sheet: Supplementary Dataset 1
Supplementary Dataset 1. Genetic information for cell lines provided by the Cancer Genome Project (from Garnett et al. Nature 2012, 483:570–575)
Cell Line	Cosmic_ID	Tissue	Cancer-type	MSI	AKT2	ALK	APC	BRAF	BRCA1	BRCA2	CCND1	CCND2	CCND3	CDH1	CDK4	CDK6	CDKN2A	CDKN2C	CDKN2a(p14)	CTNNB1	CYLD	DICER1	EGFR	EP300	ERBB2	EZH2	FAM123B	FBXW7	FGFR2	FGFR3	FLCN	FLT3	GNAS	HRAS	IDH1	JAK2	KDM5C	KDM6A	KDR	KIT	KRAS	MAP2K4	MDM2	MET	MLH1	MLLT3	MSH2	MSH6	MYC
C32	906830	skin	malignant_melanoma	0	na::0<cn<8	wt::0<cn<8	wt::0<cn<8	p.V600E::0<cn<8	wt::0<cn<8	wt::0<cn<8	na::0<cn<8	na::0<cn<8	na::0<cn<8	wt::0<cn<8	na::0<cn<8	na::0<cn<8	p.?::0	wt::0<cn<8	p.?::0	wt::0<cn<8	wt::0<cn<8	wt::0<cn<8	wt::0<cn<8	na::0<cn<8	wt::0<cn<8	wt::0<cn<8	wt::0<cn<8	wt::0<cn<8	na::0<cn<8	wt::0<cn<8	wt::0<cn<8	wt::0<cn<8	wt::0<cn<8	wt::0<cn<8	wt::0<cn<8	wt::0<cn<8	wt::0<cn<8	wt::0<cn<8	wt::0<cn<8	wt::0<cn<8	wt::0<cn<8	wt::0<cn<8	na::0<cn<8	wt::0<cn<8	wt::0<cn<8	na::0<cn<8	wt::0<cn<8	wt::0<cn<8	wt::0<cn<8
LOXIMVI	905974	skin	malignant_melanoma	0	na::0<cn<8	wt::0<cn<8	wt::0<cn<8	p.V600E::0<cn<8	wt::0<cn<8	wt::0<cn<8	na::0<cn<8	na::0<cn<8	na::0<cn<8	wt::0<cn<8	na::0<cn<8	na::0<cn<8	p.0?::0	wt::0<cn<8	p.0?::0	wt::0<cn<8	wt::0<cn<8	wt::0<cn<8	wt::0<cn<8	na::0<cn<8	wt::0<cn<8	wt::0<cn<8	wt::0<cn<8	wt::0<cn<8	na::0<cn<8	wt::0<cn<8	wt::0<cn<8	wt::0<cn<8	wt::0<cn<8	wt::0<cn<8	wt::0<cn<8	wt::0<cn<8	wt::0<cn<8	wt::0<cn<8	wt::0<cn<8	wt::0<cn<8	wt::0<cn<8	wt::0<cn<8	na::0<cn<8	wt::0<cn<8	wt::0<cn<8	na::0<cn<8	wt::0<cn<8	wt::0<cn<8	wt::0<cn<8
MMAC-SF	925339	skin	malignant_melanoma	0	na::0<cn<8	wt::0<cn<8	wt::0<cn<8	p.V600E::0<cn<8	wt::0<cn<8	wt::0<cn<8	na::0<cn<8	na::0<cn<8	na::0<cn<8	wt::0<cn<8	na::>=8	na::0<cn<8	wt::0<cn<8	wt::0<cn<8	wt::0<cn<8	wt::>=8	wt::0<cn<8	wt::0<cn<8	wt::0<cn<8	na::0<cn<8	wt::0<cn<8	wt::0<cn<8	wt::0<cn<8	wt::0<cn<8	na::0<cn<8	wt::0<cn<8	wt::0<cn<8	wt::0<cn<8	wt::0<cn<8	wt::0<cn<8	wt::0<cn<8	wt::0<cn<8	wt::0<cn<8	wt::0<cn<8	wt::0<cn<8	wt::0<cn<8	wt::0<cn<8	wt::0<cn<8	na::>=8	wt::nci	wt::>=8	na::0<cn<8	wt::0<cn<8	wt::0<cn<8	wt::0<cn<8
MZ7-mel	753596	skin	malignant_melanoma	0	na::0<cn<8	wt::0<cn<8	wt::0<cn<8	p.V600E::0<cn<8	wt::0<cn<8	wt::0<cn<8	na::0<cn<8	na::0<cn<8	na::0<cn<8	wt::0<cn<8	na::0<cn<8	na::0<cn<8	p.?::0	wt::0<cn<8	p.0?::0	wt::0<cn<8	wt::0<cn<8	wt::0<cn<8	wt::0<cn<8	na::0<cn<8	wt::0<cn<8	wt::0<cn<8	wt::0<cn<8	wt::0<cn<8	na::0<cn<8	wt::0<cn<8	wt::0<cn<8	wt::0<cn<8	wt::0<cn<8	wt::0<cn<8	wt::0<cn<8	wt::0<cn<8	wt::0<cn<8	wt::0<cn<8	wt::0<cn<8	wt::0<cn<8	wt::0<cn<8	wt::0<cn<8	na::0<cn<8	wt::0<cn<8	wt::0<cn<8	na::0<cn<8	wt::0<cn<8	p.P623L::0<cn<8	wt::0<cn<8
RVH-421	909706	skin	malignant_melanoma	0	na::0<cn<8	wt::0<cn<8	wt::0<cn<8	p.V600E::0<cn<8	wt::0<cn<8	wt::0<cn<8	na::0<cn<8	na::0<cn<8	na::0<cn<8	wt::0<cn<8	na::0<cn<8	na::0<cn<8	p.0?::0	wt::0<cn<8	p.?::0<cn<8	wt::0<cn<8	wt::0<cn<8	wt::0<cn<8	wt::0<cn<8	na::0<cn<8	wt::0<cn<8	wt::0<cn<8	wt::0<cn<8	wt::0<cn<8	na::0<cn<8	wt::0<cn<8	wt::0<cn<8	wt::0<cn<8	wt::0<cn<8	wt::0<cn<8	wt::0<cn<8	wt::0<cn<8	wt::0<cn<8	wt::0<cn<8	wt::0<cn<8	wt::0<cn<8	wt::0<cn<8	wt::0<cn<8	na::0<cn<8	wt::0<cn<8	wt::0<cn<8	na::0<cn<8	wt::0<cn<8	wt::0<cn<8	wt::0<cn<8
SK-MEL-28	905954	skin	malignant_melanoma	0	na::0<cn<8	wt::0<cn<8	wt::0<cn<8	p.V600E::0<cn<8	wt::0<cn<8	wt::0<cn<8	na::0<cn<8	na::0<cn<8	na::0<cn<8	wt::0<cn<8	na::0<cn<8	na::0<cn<8	wt::0<cn<8	wt::0<cn<8	wt::0<cn<8	wt::0<cn<8	wt::0<cn<8	wt::0<cn<8	p.P753S::0<cn<8	na::0<cn<8	wt::0<cn<8	wt::0<cn<8	wt::0<cn<8	wt::0<cn<8	na::0<cn<8	wt::0<cn<8	wt::0<cn<8	wt::0<cn<8	wt::0<cn<8	wt::0<cn<8	wt::0<cn<8	wt::0<cn<8	wt::0<cn<8	wt::0<cn<8	wt::0<cn<8	wt::0<cn<8	wt::0<cn<8	wt::0<cn<8	na::0<cn<8	wt::0<cn<8	wt::0<cn<8	na::0<cn<8	wt::0<cn<8	wt::0<cn<8	wt::0<cn<8
WM-115	909784	skin	malignant_melanoma	0	na::0<cn<8	wt::0<cn<8	wt::0<cn<8	p.V600D::0<cn<8	wt::0<cn<8	wt::0<cn<8	na::0<cn<8	na::0<cn<8	na::0<cn<8	wt::0<cn<8	na::0<cn<8	na::0<cn<8	p.?::0	wt::0<cn<8	p.?::0	wt::0<cn<8	wt::0<cn<8	wt::0<cn<8	wt::0<cn<8	na::0<cn<8	wt::0<cn<8	wt::0<cn<8	wt::0<cn<8	wt::0<cn<8	na::0<cn<8	wt::0<cn<8	wt::0<cn<8	wt::0<cn<8	wt::0<cn<8	wt::0<cn<8	wt::0<cn<8	wt::0<cn<8	wt::0<cn<8	wt::0<cn<8	wt::0<cn<8	wt::0<cn<8	wt::0<cn<8	wt::0<cn<8	na::0<cn<8	wt::0<cn<8	wt::0<cn<8	na::0<cn<8	wt::0<cn<8	wt::0<cn<8	wt::0<cn<8
Column(s)	Description of data
Cell Line	cell line name
Cosmic_ID	Unique cell line identifier
Tissue	Tissue type of cell line
Cancer-type	Cancer sub-type of cell line based on tissue and histology
Genetic information (columns E - CK)	Genetic mutation data for cancer genes. Includes MSI status (1 = unstable and 0 = stable) and gene-fusions. A binary code ‘x::y’ description is used for each gene where ‘x’ identifies a coding variant and ‘y’ indicates copy number information from SNP6.0 data. For gene fusions, cell lines are identified as fusion not-detected (0) or the identified fusion is given. The following abbreviations are …
[truncated: 32 more columns]
