# Supplementary material for: Systematic analysis of BRAFV600E melanomas reveals a role for JNK/c-Jun pathway in adaptive resistance to drug-induced apoptosis
Source: Mol Syst Biol. 2015 Mar 26;11(3):0797. doi: 10.15252/msb.20145877 (PMC4380931; doi:10.15252/msb.20145877)
Supplement: Supplementary file 5 [file msb0011-0797-sd5.xlsx]

## Sheet: Supplementary Dataset2
Supplementary Dataset 2. RPPA data for nine BRAF(V600E/D) melanoma cell lines imaged on Odyssey scanner and analyzed by Microvigene software
Cell line	Compound	Time (hr)	Concentration (uM)	Replicate	pMEK(S217/221)	pERK(T202/Y204)	p-p90RSK(S380)	p-p90RSK(T573)	p-AKT(T308)	p-AKT(S473)	p-mTOR(S2448)	p-p70S6K(T421/S424)	p-p70S6K(T389)	p-S6(S235/236)	p-AMPK(T172)	p-JNK(T183/Y185)	Total c-Jun	p-cJun(S63)	p-P38(T180/Y182)	p-HSP27(S82)	p-NFKB(S536)	Bim	cPARP	p-Histone H3(S10)	p27 Kip1
COLO858	DMSO control	1	NaN	1	0.76336	1.9455	NaN	0.1642	0.11299	0.32787	0.17153	NaN	0.21413	1.2346	0.51546	0.369	0.15408	0.2008	0.22989	0.32468	NaN	0.090909	0.095238	0.35211	0.53284
COLO858	DMSO control	1	NaN	2	1.0504	2.7701	0.1227	0.16181	0.11574	0.42194	0.14065	NaN	0.22936	1.5748	0.70423	0.3937	0.14472	0.1992	0.25316	0.33003	NaN	0.095238	0.13106	0.44053	0.62654
COLO858	DMSO control	1	NaN	3	0.62893	1.1876	0.13928	0.15198	0.18657	0.24331	0.17361	NaN	0.22272	1.1312	0.37453	0.35336	0.17212	0.18832	0.2331	0.44248	NaN	0.041494	0.09434	0.4878	0.37353
COLO858	DMSO control	1	NaN	4	0.62112	1.1403	0.16051	0.16892	0.19685	0.25063	0.21277	NaN	0.27855	0.84746	0.36496	0.34364	0.1992	0.21739	0.26178	0.42553	NaN	0.081967	0.071942	0.54348	0.36522
COLO858	DMSO control	1	NaN	5	0.79365	2.0492	0.13333	0.21505	0.12837	0.32573	0.19157	NaN	0.2907	1.2422	0.51546	0.46083	0.14925	0.21598	0.23419	0.37037	NaN	0.072993	0.09901	0.3861	0.51259
COLO858	DMSO control	1	NaN	6	1	2.8571	0.14663	0.21978	0.13774	0.41494	0.19194	NaN	0.31847	1.5552	0.66667	0.45249	0.13423	0.22883	0.22173	0.3876	NaN	0.1032	0.14514	0.46512	0.64311
COLO858	DMSO control	1	NaN	7	NaN	NaN	NaN	NaN	NaN	NaN	NaN	NaN	NaN	NaN	NaN	NaN	NaN	NaN	NaN	NaN	NaN	NaN	NaN	NaN	NaN
COLO858	DMSO control	1	NaN	8	0.5988	1.139	0.13661	0.20121	0.18762	0.21978	0.20161	NaN	0.28011	0.75188	0.3663	0.43478	0.20576	0.26455	0.21008	0.44643	NaN	0.050251	0.072993	0.48309	0.37632
COLO858	DMSO control	1	NaN	1	0.9434	2.611	0.11547	0.20121	0.12804	0.3876	0.14599	NaN	0.25641	1.6949	0.60976	0.50505	0.15924	0.23753	0.24691	0.36101	NaN	0.067114	0.13089	0.43668	0.61893
COLO858	DMSO control	1	NaN	2	0.9434	2.6385	0.14771	0.18868	0.12034	0.4	0.15337	NaN	0.2849	1.8215	0.67568	0.4717	0.15221	0.25974	0.27397	0.38462	NaN	0.14556	0.12837	0.5291	0.63373
COLO858	DMSO control	1	NaN	3	0.57471	1.3514	0.10977	0.15198	0.14556	0.23419	0.1506	NaN	0.22831	1.0204	0.39062	0.31447	0.14472	0.17668	0.20325	0.32468	NaN	0.033113	0.073529	0.43668	0.3839
COLO858	DMSO control	1	NaN	4	0.56818	1.182	0.11481	0.15314	0.14493	0.28329	0.16207	NaN	0.24272	0.93458	0.35211	0.30395	0.1642	0.19157	0.21413	0.35211	NaN	0.084034	0.1221	0.49505	0.37123
COLO858	DMSO control	1	NaN	5	0.93458	2.5316	0.11876	0.21322	0.10341	0.38023	0.13405	NaN	0.27174	1.6393	0.62893	0.45662	0.16103	0.22573	0.20161	0.30675	NaN	0.056497	0.13158	0.37736	0.59165
COLO858	DMSO control	1	NaN	6	0.95238	2.6178	0.13228	0.16667	0.12804	0.4065	0.15198	NaN	0.27778	1.7422	0.66225	0.42918	0.14771	0.22124	0.22075	0.32154	NaN	0.1	0.1287	0.45455	0.61702
COLO858	DMSO control	1	NaN	7	0.60241	1.4006	0.12804	0.18975	0.14925	0.25189	0.22371	NaN	0.22883	1.0373	0.37736	0.31546	0.16502	0.18416	0.1773	0.3367	NaN	0.02849	0.071429	0.40486	0.38935
COLO858	DMSO control	1	NaN	8	0.54945	1.2706	0.13569	0.20161	0.13495	0.27701	0.22676	NaN	0.23753	0.91743	0.37037	0.28169	0.18315	0.21053	0.18315	0.37175	NaN	0.068027	0.1	0.4329	0.3687
COLO858	DMSO control	1	NaN	1	0.84034	2.0833	0.11891	0.21142	0.10834	0.33333	0.14925	NaN	0.2331	1.6892	0.4902	0.39841	0.17007	0.21142	0.20325	0.32468	NaN	0.061728	0.10471	0.40984	0.52177
COLO858	DMSO control	1	NaN	2	0.96154	2.5445	0.10331	0.20576	0.1224	0.4065	0.18727	NaN	0.26667	1.6051	0.5988	0.42017	0.17065	0.22026	0.23697	0.35714	NaN	0.062893	0.13423	0.48544	0.65688
COLO858	DMSO control	1	NaN	3	0.71429	1.8248	0.10834	0.15674	0.10142	0.3268	0.15528	NaN	0.1992	1.3263	0.44843	0.32787	0.14124	0.17301	0.18553	0.29586	NaN	0.04	0.10331	0.39526	0.47748
COLO858	DMSO control	1	NaN	4	0.5988	0.9901	0.11614	0.15625	0.12136	0.23148	0.15432	NaN	0.21882	0.74074	0.31746	0.33445	0.15528	0.19011	0.20576	0.31949	NaN	0.070922	0.071429	0.45455	0.35387
COLO858	DMSO control	1	NaN	5	0.8547	2.008	0.11013	0.18484	0.084034	0.369	0.17668	NaN	0.24814	1.5175	0.5291	0.3861	0.14225	0.21322	0.15974	0.30769	NaN	0.047847	0.11696	0.33557	0.55443
COLO858	DMSO control	1	NaN	6	0.87719	2.6738	0.096154	0.18149	0.10707	0.42918	0.16949	NaN	0.25974	1.8083	0.60976	0.3861	0.14164	0.21186	0.19531	0.32362	NaN	0.063291	0.11655	0.40486	0.57696
COLO858	DMSO control	1	NaN	7	0.68027	1.9048	0.11481	0.15038	0.14556	0.31646	0.17986	NaN	0.2439	1.3245	0.50251	0.3861	0.15432	0.17986	0.16207	0.3663	NaN	0.016584	0.11186	0.36496	0.46359
COLO858	DMSO control	1	NaN	8	0.55556	1.0787	0.13369	0.16978	0.14535	0.22727	0.19608	NaN	0.28409	0.76336	0.31847	0.37313	0.18904	0.22624	0.17483	0.37879	NaN	0.033333	0.07874	0.40161	0.38464
COLO858	DMSO control	1	NaN	1	0.8	2.2222	0.15798	0.23753	0.1287	0.3876	0.17094	NaN	0.27933	1.5244	0.61728	0.5102	0.18116	0.26882	0.24038	0.3367	NaN	0.11547	0.14599	0.41322	0.56159
COLO858	DMSO control	1	NaN	2	0.77519	1.9724	0.15361	0.21053	0.13004	0.43478	0.17241	NaN	0.29586	1.4184	0.65359	0.48544	0.17762	0.26525	0.25381	0.35971	NaN	0.1003	0.11429	0.50251	0.54947
COLO858	DMSO control	1	NaN	3	0.64103	1.5221	0.16367	0.2551	0.16367	0.32573	0.19157	NaN	0.26667	1.3038	0.4878	0.45455	0.19342	0.24691	0.22989	0.41494	NaN	0.046512	0.093458	0.49751	0.41462
COLO858	DMSO control	1	NaN	4	0.59172	1.2579	0.15244	0.22222	0.17182	0.25773	0.1996	NaN	0.2907	0.84746	0.35971	0.41841	0.2079	0.25641	0.21505	0.42918	NaN	0.039062	0.08	0.54645	0.39344
COLO858	DMSO control	1	NaN	5	0.79365	2.2523	0.13158	0.20921	0.14104	0.4065	0.14493	NaN	0.28011	1.4493	0.625	0.47619	0.17606	0.26954	0.19268	0.38911	NaN	0.051813	0.1385	0.36765	0.59052
COLO858	DMSO control	1	NaN	6	0.7874	1.9724	0.15699	0.19724	0.1218	0.42918	0.16863	NaN	0.29412	1.3908	0.63291	0.44643	0.18727	0.26954	0.18692	0.39526	NaN	0.040486	0.11455	0.43103	0.57246
COLO858	DMSO control	1	NaN	7	0.66667	1.6779	0.12755	0.15361	0.12658	0.30864	0.15699	NaN	0.22727	1.5974	0.48544	0.31847	0.16807	0.18939	0.16207	0.32362	NaN	0.03937	0.09434	0.38314	0.46384
COLO858	DMSO control	1	NaN	8	0.5618	1.2771	0.12285	0.13831	0.1321	0.23529	0.16393	NaN	0.2451	0.92593	0.36496	0.30769	0.18587	0.21277	0.15601	0.33223	NaN	0.097087	0.07874	0.42918	0.36889
COLO858	DMSO control	1	NaN	1	0.97087	2.5	0.15221	0.21505	0.14025	0.40161	0.18315	NaN	0.27855	1.6694	0.625	0.5848	0.18762	0.25253	0.2381	0.39526	NaN	0.13514	0.16	0.44843	0.61909
COLO858	DMSO control	1	NaN	2	0.98039	2.8736	0.14045	0.2004	0.15129	0.4717	0.17241	NaN	0.3096	1.6026	0.71942	0.51546	0.1912	0.27624	0.27248	0.3876	NaN	0.1227	0.1233	0.58824	0.63886
COLO858	DMSO control	1	NaN	3	0.64516	1.3793	0.11547	0.13624	0.12579	0.28736	0.14925	NaN	0.18868	0.98039	0.3937	0.31847	0.16474	0.18382	0.18868	0.30488	NaN	0.046729	0.07874	0.37594	0.4077
COLO858	DMSO control	1	NaN	4	0.63694	1.3908	0.12151	0.14144	0.14225	0.35714	0.14225	NaN	0.22779	1.087	0.45045	0.28902	0.15699	0.19493	0.19231	0.32895	NaN	0.074627	0.077519	0.42373	0.38476
COLO858	DMSO control	1	NaN	5	0.92593	2.331	0.13661	0.19268	0.11249	0.41322	0.17007	NaN	0.28571	1.5601	0.65359	0.50251	0.17065	0.24938	0.18797	0.35088	NaN	0.10989	0.13021	0.37037	0.56401
COLO858	DMSO control	1	NaN	6	0.92593	2.7624	0.14164	0.19268	0.14706	0.47847	0.17986	NaN	0.30581	1.6234	0.71429	0.50505	0.16949	0.25063	0.20534	0.37313	NaN	0.11891	0.16	0.47847	0.64008
COLO858	DMSO control	1	NaN	7	NaN	NaN	NaN	NaN	NaN	NaN	NaN	NaN	NaN	NaN	NaN	NaN	NaN	NaN	NaN	NaN	NaN	NaN	NaN	NaN	NaN
COLO858	DMSO control	1	NaN	8	0.63291	1.321	0.13831	0.20367	NaN	0.33898	0.20921	NaN	0.28329	1.0616	0.41322	0.39062	0.20704	0.26954	0.17762	NaN	NaN	0.022124	0.098039	0.46083	0.39714
COLO858	DMSO control	1	NaN	1	0.87719	2.1008	0.11481	0.15432	0.11628	0.36364	0.13055	NaN	0.19569	1.4493	0.52632	0.35842	0.14793	0.17391	0.16667	0.28653	NaN	0.052632	0.092593	0.34722	0.56008
COLO858	DMSO control	1	NaN	2	0.86957	2.3641	0.10846	0.14327	0.12516	0.43103	0.14684	NaN	0.21552	1.6313	0.54945	0.3663	0.16367	0.15291	NaN	0.31746	NaN	NaN	0.12019	0.40486	0.55923
COLO858	DMSO control	1	NaN	3	0.61728	1.3423	NaN	0.14706	0.13351	0.28329	0.14641	NaN	0.19881	0.89286	0.42194	0.30211	0.1462	0.18587	0.17301	0.31746	NaN	0.032258	0.092593	0.37175	0.40017
COLO858	DMSO control	1	NaN	4	0.5618	1.1507	0.11161	0.14104	0.12547	0.25907	0.16502	NaN	0.21277	0.9434	0.35971	0.3012	0.1443	0.18832	0.18083	0.31447	NaN	0.068493	0.080645	0.44053	0.35166
COLO858	DMSO control	1	NaN	5	0.8547	2.1598	0.11236	0.14577	0.12136	0.35842	0.13717	NaN	0.23866	1.3774	0.55249	0.34965	0.15083	0.17331	NaN	0.29499	NaN	0.040486	0.10299	0.34602	0.52423
COLO858	DMSO control	1	NaN	6	0.89286	2.3202	0.10526	0.15129	0.11891	0.45249	0.15244	NaN	0.25381	1.5576	0.57143	0.32787	0.15625	0.17212	0.16978	0.31153	NaN	0.060241	0.12165	0.42017	0.55261
COLO858	DMSO control	1	NaN	7	0.60241	1.3755	0.11261	0.16529	NaN	0.2907	0.18519	NaN	0.22321	0.9434	0.39062	0.33445	0.16863	0.20161	0.17212	0.40323	NaN	0.028409	0.093458	0.42017	0.37923
COLO858	DMSO control	1	NaN	8	0.57471	1.1862	0.12019	0.17921	0.14925	0.24691	0.19608	NaN	0.26738	0.9434	0.34364	0.33898	0.18083	0.20243	0.17921	0.40323	NaN	0.11325	0.082645	0.46296	0.35489
COLO858	DMSO control	1	NaN	1	0.68027	1.4793	0.12225	0.14368	0.13141	0.30303	0.1497	NaN	0.21834	1.506	0.4	0.3268	0.15924	0.17921	0.17637	0.33784	NaN	0.059172	0.08	0.37736	0.42727
COLO858	DMSO control	1	NaN	2	0.80645	1.6287	0.10163	0.13774	0.12887	0.4	0.17575	NaN	0.24331	1.4368	0.44444	0.33223	0.16807	0.18349	0.19802	0.36101	NaN	0.046083	0.081967	0.44643	0.46839
COLO858	DMSO control	1	NaN	3	0.5618	1.0787	0.10917	0.15385	0.14065	0.23866	0.16181	NaN	0.21186	1.0672	0.35714	0.30488	0.16367	0.17637	0.17986	0.33003	NaN	0.042017	0.073529	0.46512	0.36812
COLO858	DMSO control	1	NaN	4	0.54348	1.0834	0.12195	0.17483	0.14306	0.2849	0.16863	NaN	0.24213	0.9901	0.33898	0.3125	0.17241	0.19841	0.20161	0.36364	NaN	0.065789	0.090909	0.54054	0.3621
COLO858	DMSO control	1	NaN	5	0.67114	1.4225	0.12195	0.15129	0.095238	0.30488	0.13831	NaN	0.20877	1.3228	0.41494	0.3367	NaN	0.17065	NaN	0.29326	NaN	0.044248	0.089286	0.3096	0.40917
COLO858	DMSO control	1	NaN	6	0.72993	1.9724	0.11249	0.15221	0.10672	0.42194	0.14306	NaN	0.22523	1.7153	0.45872	0.37037	0.1675	0.17637	0.17452	0.31153	NaN	0.054054	NaN	0.38911	0.52657
COLO858	DMSO control	1	NaN	7	0.56818	1.1198	0.12563	0.19084	0.14493	0.23364	0.21368	NaN	0.25316	1	0.35211	0.34965	0.17065	0.20161	0.18727	0.35211	NaN	0.044843	0.076336	0.41841	0.36735
COLO858	DMSO control	1	NaN	8	0.56497	1.0953	0.12642	0.20877	0.1462	0.28986	0.2193	NaN	0.2849	1	0.3367	0.36765	NaN	0.21413	0.19157	0.35211	NaN	NaN	0.09009	0.49751	0.37643
COLO858	AZ628	1	0.00316	1	0.87719	2.3256	0.15291	0.22831	0.15175	0.37736	0.18083	NaN	0.2924	1.6667	0.6135	0.51282	0.20202	0.28653	0.2451	0.48544	NaN	0.15504	0.11587	0.48077	0.56573
COLO858	AZ628	1	0.00316	2	0.88496	2.5641	0.15773	0.2045	0.1626	0.48309	0.19763	NaN	0.34843	1.5432	0.74074	0.56818	0.17212	0.24938	0.28902	0.44643	NaN	0.12723	0.13986	0.62112	0.65815
COLO858	AZ628	1	0.00316	3	0.84746	2.4038	0.14006	0.19342	0.14327	0.41494	0.19569	NaN	0.33003	1.6474	0.65789	0.51546	0.19685	0.27397	0.27322	0.4717	NaN	0.081301	0.13175	0.5	0.58083
COLO858	AZ628	1	0.00316	4	0.88496	2.4272	0.12563	0.19417	0.17182	0.50251	0.2	NaN	0.3413	1.6129	0.68966	NaN	0.18484	0.25253	0.25063	0.4329	NaN	0.1497	0.13587	0.55249	0.59202
COLO858	AZ628	1	0.00316	5	0.87719	2.1459	NaN	0.20325	0.17889	0.38314	0.22371	NaN	0.36232	1.5408	0.66667	0.54348	0.18182	0.28249	0.28653	0.54054	NaN	0.14451	0.12005	0.46948	0.53164
COLO858	AZ628	1	0.00316	6	0.87719	2.5	0.15949	0.21186	0.1642	0.45662	0.20921	NaN	0.44248	1.5337	0.75188	0.55556	0.19841	0.30864	0.2451	0.54054	NaN	0.15974	0.1355	0.5848	0.59598
COLO858	AZ628	1	0.00316	7	0.81967	2.2883	0.13908	0.20492	0.16447	0.3937	0.21459	NaN	0.42373	1.5576	0.59172	0.51546	0.20408	0.29155	0.24814	0.52632	NaN	0.081967	0.13441	0.48077	0.60677
COLO858	AZ628	1	0.00316	8	0.81967	2.4331	0.16051	0.18315	0.19268	0.46729	0.2439	NaN	0.42017	1.5798	0.66667	0.53476	0.22936	0.28736	0.22472	0.53191	NaN	0.12788	0.14815	0.48544	0.64967
COLO858	AZ628	1	0.01	1	0.75188	1.8248	0.14286	0.22026	0.1328	0.44843	0.20964	NaN	0.33784	1.912	0.66225	0.5291	0.18182	0.27624	0.20408	0.46512	NaN	0.24155	0.13055	0.55249	0.6029
COLO858	AZ628	1	0.01	2	0.71942	1.7483	0.1626	0.18182	0.14837	0.53191	0.22026	NaN	0.37879	1.8315	0.71429	0.48077	0.18762	0.2439	0.26738	0.48544	NaN	0.22727	0.11173	0.68027	0.62946
COLO858	AZ628	1	0.01	3	0.73529	1.9231	0.13423	0.19231	0.21008	0.45662	0.23202	NaN	0.38168	1.8657	0.63291	0.53191	0.17153	0.25907	0.23256	0.52356	NaN	0.064516	0.15175	0.6993	0.63924
COLO858	AZ628	1	0.01	4	0.71429	1.8182	NaN	0.1938	0.17825	0.5291	0.2584	NaN	0.4065	1.6611	0.74074	0.52356	0.18349	0.26042	0.27548	0.54945	NaN	0.17212	0.15408	0.83333	0.66317
COLO858	AZ628	1	0.01	5	0.79365	1.8315	0.16129	0.17921	0.16129	0.43668	0.18382	NaN	0.40816	1.7452	0.64516	0.56497	0.18868	0.24155	0.20367	0.51813	NaN	0.087719	0.1218	0.45872	0.61069
COLO858	AZ628	1	0.01	6	0.71429	1.8553	0.15106	0.1992	0.15504	0.57471	0.18692	NaN	0.44843	1.7762	0.73529	0.48544	0.20921	0.25445	0.24876	0.58824	NaN	0.14728	0.13423	0.625	0.64302
COLO858	AZ628	1	0.01	7	0.76336	NaN	0.14793	0.17762	0.18315	0.46729	0.21505	NaN	0.48077	1.8282	0.66225	0.53763	0.17825	0.25445	0.23256	0.60241	NaN	0.1007	0.1233	0.50251	0.63483
COLO858	AZ628	1	0.01	8	0.75758	1.8622	0.15798	0.20534	0.17606	0.50761	0.2439	NaN	0.46296	1.6	0.74074	0.50761	0.20284	0.23041	0.23641	0.55556	NaN	0.15152	0.13889	0.60976	0.67
COLO858	AZ628	1	0.0316	1	0.50761	0.92593	0.13004	0.18832	0.11628	0.43478	0.20576	NaN	0.3125	1.7637	0.53763	0.46948	0.14124	0.21739	0.18248	0.42373	NaN	0.09009	0.09434	0.52632	0.60017
COLO858	AZ628	1	0.0316	2	0.4902	0.86207	0.10616	0.21186	0.13228	0.52083	0.1938	NaN	0.34247	1.7153	0.62112	0.46948	0.14859	0.20877	0.20661	0.47393	NaN	0.10471	0.096154	0.67114	NaN
COLO858	AZ628	1	0.0316	3	0.50761	1.1025	0.14948	0.21097	0.16	0.46729	0.21459	NaN	0.37736	1.6835	0.54945	0.47619	0.16367	0.21097	0.21231	0.46948	NaN	0.069444	0.15528	0.86957	0.60945
COLO858	AZ628	1	0.0316	4	0.50505	0.81301	0.17212	0.21505	0.15674	0.54645	NaN	NaN	0.42017	1.6026	0.67568	0.5291	0.18416	0.25316	0.27174	0.49505	NaN	0.15106	0.090909	0.83333	0.59756
COLO858	AZ628	1	0.0316	5	0.53191	0.93458	0.11364	0.17921	0.14286	0.44053	0.18149	NaN	0.39062	1.6667	0.54348	0.54945	0.17331	0.23256	0.16447	0.49505	NaN	0.1	0.12407	0.52356	0.57695
COLO858	AZ628	1	0.0316	6	0.52632	0.9009	0.13369	0.17889	0.15015	0.55556	0.21322	NaN	0.45045	1.7452	0.68966	0.52083	0.19157	0.27933	0.22989	0.54348	NaN	0.11494	0.15432	0.60976	0.61045
COLO858	AZ628	1	0.0316	7	0.54054	1.171	0.096154	0.14451	0.12107	0.46512	0.2045	NaN	0.43103	1.7094	0.56497	0.53191	0.15244	0.23256	0.19724	0.51282	NaN	0.05814	0.13175	0.46083	0.63836
COLO858	AZ628	1	0.0316	8	0.54348	0.93458	0.18116	0.18904	0.1261	0.54054	0.20661	NaN	0.42735	1.5337	0.68027	0.4902	0.19685	0.26738	0.22727	0.5291	NaN	0.12048	0.11876	0.5618	0.61211
COLO858	AZ628	1	0.1	1	0.35714	0.5	0.15244	0.23364	0.14205	0.59524	0.1992	NaN	0.37594	1.5385	0.60241	0.46948	0.15528	0.20619	0.17452	0.41152	NaN	0.18248	0.12376	0.52356	0.64553
COLO858	AZ628	1	0.1	2	0.2994	0.40161	NaN	0.20964	0.13495	0.48309	0.17065	NaN	0.40161	1.328	0.65359	0.47393	0.1626	0.19011	0.22026	0.49751	NaN	0.12837	0.12376	0.70922	0.6178
COLO858	AZ628	1	0.1	3	0.31056	0.52632	0.13405	0.23753	0.15291	0.46083	0.20325	NaN	0.4065	1.4925	0.53763	0.49261	0.1675	0.20747	0.18484	0.41494	NaN	0.10111	0.1287	0.62112	0.57496
COLO858	AZ628	1	0.1	4	0.35211	0.49261	0.13966	0.22472	0.15949	0.54645	0.19417	NaN	0.38314	1.4472	0.75188	0.49505	0.15723	0.21882	0.17391	0.42194	NaN	0.10776	0.13055	0.68493	0.55841
COLO858	AZ628	1	0.1	5	0.3876	0.47393	0.13072	0.19455	0.12579	0.49751	0.15823	NaN	0.35971	1.5748	0.62893	0.44444	0.15576	0.20492	0.14684	0.40816	NaN	0.12706	0.15699	0.45662	0.58043
COLO858	AZ628	1	0.1	6	0.37037	0.4878	0.13831	0.19417	0.12771	0.50251	0.17301	NaN	0.35088	1.321	0.65359	0.4902	0.14144	0.22573	0.2004	0.42194	NaN	0.11198	0.12195	0.55866	0.61837
COLO858	AZ628	1	0.1	7	0.35461	0.56818	0.14514	0.17182	0.15974	0.46948	0.24938	NaN	0.46083	1.7825	0.54348	0.5	0.18018	0.26247	0.18315	0.47619	NaN	0.081967	0.1642	0.55249	0.61184
COLO858	AZ628	1	0.1	8	0.35971	0.5988	0.14815	0.23981	0.15848	0.54945	0.23923	NaN	0.45872	1.7513	0.77519	0.49261	0.19646	0.25907	0.21413	0.52083	NaN	0.16051	0.15456	0.58824	0.70573
COLO858	AZ628	1	0.316	1	0.2439	0.33784	0.14184	0.17123	0.14535	0.49261	0.18692	NaN	0.34247	1.5083	0.62112	0.49261	0.15432	0.2	0.1642	0.44643	NaN	0.14771	0.12005	0.5618	0.63279
COLO858	AZ628	1	0.316	2	0.22272	0.33445	0.12107	0.1506	0.13661	0.57803	0.1912	NaN	0.37879	1.385	0.76336	0.4878	0.14793	0.19841	0.17986	0.44248	NaN	0.12469	0.11891	0.68966	0.68177
COLO858	AZ628	1	0.316	3	0.25381	0.40323	0.13387	0.20619	0.17065	0.54645	0.25126	NaN	NaN	1.497	0.60241	0.49751	0.15924	0.24155	0.18484	0.5291	NaN	0.11148	0.12739	0.57471	0.67498
COLO858	AZ628	1	0.316	4	0.25316	0.4902	0.15773	0.18349	0.18315	0.60976	0.24752	NaN	0.44248	1.5038	0.70423	0.46512	0.17544	0.23753	0.17422	0.49751	NaN	0.1626	0.12469	0.66225	0.63832
COLO858	AZ628	1	0.316	5	0.22936	0.26525	0.13158	0.17361	0.14065	0.50505	0.21552	NaN	0.41322	1.4793	0.65359	0.48544	0.16892	0.22831	0.17271	0.48544	NaN	0.12658	0.11001	0.49505	NaN
COLO858	AZ628	1	0.316	6	0.25707	0.31056	0.15385	0.15924	0.16474	0.5988	0.20408	NaN	0.45872	1.4472	0.71429	0.52632	0.15129	0.19493	0.1387	0.51282	NaN	0.11682	0.13717	0.5848	0.61422
COLO858	AZ628	1	0.316	7	0.2924	0.41841	0.1297	0.14577	0.14514	0.52356	0.18797	NaN	0.39526	NaN	0.5618	0.49751	0.16129	0.23585	0.16313	0.47619	NaN	NaN	0.14327	0.52083	0.62455
COLO858	AZ628	1	0.316	8	0.27855	0.4	0.13812	0.14065	0.1548	0.57143	0.22124	NaN	0.42735	1.5823	0.68493	0.46296	0.14451	0.21368	0.14065	0.4878	NaN	0.14286	0.15337	0.5848	0.66571
COLO858	AZ628	1	1	1	0.19342	0.2611	0.12165	0.17241	0.15504	0.55866	0.17007	NaN	0.40816	1.6779	0.5988	0.48544	0.16051	0.18553	0.16556	0.41322	NaN	0.11287	0.11123	0.49505	0.64286
COLO858	AZ628	1	1	2	0.20964	0.26738	0.14409	0.14493	0.14815	0.60241	0.18248	NaN	0.47619	1.6779	0.68027	0.47393	0.15552	0.18904	0.17825	0.4878	NaN	NaN	0.14225	0.57803	0.6243
COLO858	AZ628	1	1	3	0.21368	0.25974	0.11442	0.1506	0.16207	0.5814	0.1996	NaN	0.43668	1.5528	0.625	0.54054	0.15385	NaN	0.17094	0.5	NaN	0.067114	0.13717	0.5618	0.62736
COLO858	AZ628	1	1	4	0.2008	0.22831	0.1269	0.14045	0.13569	0.625	0.20408	NaN	0.50505	1.5291	0.60241	0.53763	0.14025	0.22727	0.20964	0.46729	NaN	0.12594	0.1292	0.68027	0.65818
COLO858	AZ628	1	1	5	0.21645	0.28986	0.11325	0.15198	0.13405	0.55866	0.18116	NaN	0.42918	1.5244	0.5988	0.4717	0.16077	0.21413	0.15898	0.4329	NaN	0.064103	0.11148	0.44053	0.57353
COLO858	AZ628	1	1	6	0.21598	0.25575	0.14205	0.11574	0.14245	0.60241	0.21834	NaN	0.46083	1.5873	0.65789	0.48077	0.16529	0.2457	0.19455	0.5	NaN	0.10537	0.12788	0.54945	0.59644
COLO858	AZ628	1	1	7	0.21053	0.34364	0.11933	0.16474	0.13587	0.56497	0.20161	NaN	0.50251	1.548	0.59172	0.53763	0.19194	0.23474	0.19531	0.50505	NaN	0.095238	0.15552	0.4878	0.63905
COLO858	AZ628	1	1	8	0.19342	0.31646	0.13351	0.16181	0.14706	0.60241	0.1938	NaN	0.51546	1.4493	0.6135	0.45249	0.18727	0.19841	0.19157	0.5102	NaN	0.18182	0.13928	0.54645	0.61538
COLO858	AZ628	1	3.16	1	0.17575	0.27248	0.11696	0.12563	0.11905	0.57803	0.13369	NaN	0.37594	1.4728	0.48544	0.38911	0.13812	0.14006	0.12438	0.3367	NaN	0.074074	0.11494	0.3125	0.5625
COLO858	AZ628	1	3.16	2	0.15314	0.21413	0.10582	0.11848	0.10638	0.63291	0.17513	NaN	0.3861	1.3228	0.52356	0.41152	0.12407	0.13661	0.15504	0.38168	NaN	0.068493	0.12092	0.34965	0.5745
COLO858	AZ628	1	3.16	3	0.18939	0.25641	0.09434	0.14925	0.13423	0.62112	0.18692	NaN	0.45045	1.4327	0.51813	0.47393	0.12563	0.19608	0.14859	0.37175	NaN	0.070922	0.1287	0.3413	0.62401
COLO858	AZ628	1	3.16	4	0.18282	0.25316	NaN	0.14104	0.12723	0.6993	0.19802	NaN	0.46729	1.4535	0.5102	0.44643	0.13736	0.16949	0.1912	0.40323	NaN	0.10246	0.13514	0.4	0.58285
COLO858	AZ628	1	3.16	5	0.17271	0.22831	0.090909	0.12579	0.10194	0.54054	0.15798	NaN	0.34364	1.4184	0.49505	0.37037	0.13928	0.14859	0.1218	0.32468	NaN	0.062112	0.086957	0.22272	0.54004
COLO858	AZ628	1	3.16	6	0.20408	0.20964	0.09901	0.11876	0.09901	0.60606	0.16556	NaN	0.36101	NaN	0.50505	0.37175	0.12804	0.16077	0.12658	0.35587	NaN	0.070423	0.10764	0.2907	0.57165
COLO858	AZ628	1	3.16	7	0.17241	0.28736	0.093458	0.14472	0.10204	0.6135	0.20121	NaN	0.46512	1.4025	0.53476	0.43668	0.13736	0.16447	0.16807	0.369	NaN	0.061728	0.14006	0.32154	0.60166
COLO858	AZ628	1	3.16	8	0.19608	0.27548	0.12407	0.13405	0.11628	0.64935	0.17668	NaN	0.45872	1.4641	0.51813	0.44053	NaN	0.19305	0.17391	0.37736	NaN	0.11111	0.12392	0.3663	0.61407
COLO858	Selumetinib	1	0.00316	1	0.84034	2.3148	0.13387	0.21978	0.14535	0.36364	0.1996	NaN	0.29326	1.7182	0.56497	0.47393	0.18416	0.25575	0.26316	0.40984	NaN	0.081967	0.13643	0.46083	0.58564
COLO858	Selumetinib	1	0.00316	2	1.0152	3.0864	0.16077	0.20833	0.2	0.52083	0.17513	NaN	0.41841	1.8051	0.76923	0.44248	0.17094	0.25253	0.26738	0.48309	NaN	0.29499	0.16234	0.54645	NaN
COLO858	Selumetinib	1	0.00316	3	0.87719	2.2422	0.15385	0.2451	0.13605	0.41152	0.14577	NaN	0.39216	1.6667	0.5988	0.47847	0.18484	0.20367	0.25974	0.42194	NaN	0.14925	0.11919	0.57143	0.56616
COLO858	Selumetinib	1	0.00316	4	0.9434	2.7855	0.13387	0.19531	0.17606	0.49261	0.17212	NaN	0.4329	1.626	0.70423	0.47847	0.16835	0.22523	0.28329	0.37313	NaN	0.061728	0.125	0.54054	0.6182
COLO858	Selumetinib	1	0.00316	5	0.84746	2.3981	0.16556	0.17007	0.17301	0.38168	0.21413	NaN	0.37453	1.5015	0.60606	0.55249	0.18692	0.26316	0.28409	0.51546	NaN	0.05102	0.10834	0.45872	0.51158
COLO858	Selumetinib	1	0.00316	6	0.95238	2.8409	0.15083	0.22124	0.15974	0.48077	0.19763	NaN	0.38023	1.5408	0.83333	0.5	0.22124	0.2907	0.23256	0.45662	NaN	0.11792	0.14388	0.44643	0.63452
COLO858	Selumetinib	1	0.00316	7	0.8547	2.2173	0.19763	0.26525	0.16978	0.369	0.28249	NaN	0.34602	1.5291	0.5618	0.54054	0.21413	0.33223	0.24876	0.5102	NaN	0.21008	0.10537	0.49261	0.55596
COLO858	Selumetinib	1	0.00316	8	0.92593	2.5575	0.20161	0.23529	0.22422	0.47847	NaN	NaN	0.51813	1.7123	0.67568	0.52356	0.24938	0.35842	0.29674	0.60241	NaN	0.21008	0.13298	0.55866	0.62688
COLO858	Selumetinib	1	0.01	1	0.97087	2.584	0.12937	0.21692	0.17065	0.40486	0.23474	NaN	0.34014	NaN	0.65789	0.50761	0.1845	0.26667	0.28169	0.53191	NaN	0.064935	0.12706	0.56818	0.68658
COLO858	Selumetinib	1	0.01	2	0.84034	2.3529	0.14925	0.21008	0.18762	0.51282	0.23529	NaN	0.37037	1.7422	0.69444	0.55556	0.18692	0.31348	0.29586	0.52083	NaN	0.23529	0.13175	0.69444	0.64149
COLO858	Selumetinib	1	0.01	3	0.9009	2.3256	0.19493	0.25575	0.14815	0.40984	0.17212	NaN	0.2907	1.6863	0.68493	0.55249	0.17794	0.25316	0.21978	0.42373	NaN	0.14599	0.15083	0.625	0.62132
COLO858	Selumetinib	1	0.01	4	0.86207	2.1692	0.11429	0.17606	0.14859	0.47619	0.20833	NaN	0.36765	1.6667	0.71942	0.52632	0.19802	0.23041	0.27778	0.51282	NaN	0.059524	0.14164	0.60241	0.67517
COLO858	Selumetinib	1	0.01	5	0.84034	2.3202	0.16287	0.20534	0.16556	0.42017	0.19802	NaN	0.41152	NaN	0.65359	0.52632	0.20325	0.29412	0.23585	0.52632	NaN	0.08	0.10363	0.4902	0.55072
COLO858	Selumetinib	1	0.01	6	0.93458	2.1645	0.16207	0.19157	0.1675	0.45249	0.24331	NaN	0.37879	1.5848	0.69444	0.50761	0.21322	0.32468	0.25189	0.50251	NaN	0.17391	0.12285	0.5988	0.61243
COLO858	Selumetinib	1	0.01	7	0.9009	2.3753	0.14368	0.22222	0.1227	0.42373	0.15314	NaN	0.3125	1.7182	0.68027	0.53191	0.17331	0.22989	0.18692	0.35211	NaN	0.10695	0.15038	0.41152	0.65085
COLO858	Selumetinib	1	0.01	8	0.86207	2.4038	0.10449	0.16367	0.15408	0.49505	0.16313	NaN	0.34965	1.6474	0.68966	0.46512	0.16529	0.23753	0.24814	0.4329	NaN	0.36232	0.10256	0.45249	0.68331
COLO858	Selumetinib	1	0.0316	1	0.86957	2.0367	0.14006	0.23148	0.13889	0.45249	0.2451	NaN	0.39062	1.9268	0.60241	0.54054	0.15267	0.2439	0.2584	0.52083	NaN	0.076923	0.1297	0.60976	0.67694
COLO858	Selumetinib	1	0.0316	2	0.79365	1.7452	0.16393	0.23419	0.16892	0.50251	0.2439	NaN	0.41322	1.675	0.60606	0.54348	0.20243	0.26178	0.31646	0.54348	NaN	0.14184	0.11481	0.77519	0.65802
COLO858	Selumetinib	1	0.0316	3	0.8	1.7953	0.16026	0.21786	0.14306	0.47619	0.20325	NaN	0.33003	1.8116	0.59524	0.52356	0.15625	0.25	0.19194	0.42373	NaN	0.16207	0.14706	0.56818	0.63091
COLO858	Selumetinib	1	0.0316	4	0.81967	1.462	0.1087	0.2045	0.1218	0.53763	0.19531	NaN	0.37453	1.5106	0.64516	0.50505	0.14306	0.24331	0.25445	0.50761	NaN	0.064516	0.12121	0.60976	NaN
COLO858	Selumetinib	1	0.0316	5	0.8547	1.8018	0.14472	0.19881	0.10799	0.45045	0.22676	NaN	0.41152	1.6447	0.57143	0.42735	0.14599	0.21645	0.21322	0.44053	NaN	0.044444	0.12136	0.4386	0.59127
COLO858	Selumetinib	1	0.0316	6	0.8	1.8587	0.16584	0.18692	0.14793	0.50505	0.2	NaN	0.38314	1.6502	0.62112	0.48077	0.18553	0.2004	0.23585	0.4386	NaN	0.11338	0.15221	0.49505	0.6157
COLO858	Selumetinib	1	0.0316	7	0.76336	1.9011	0.12887	0.20161	0.11628	0.46296	0.16026	NaN	0.29586	1.7422	0.59172	0.45045	0.15552	0.24876	0.13089	0.37879	NaN	0.123	0.13405	0.39526	0.66514
COLO858	Selumetinib	1	0.0316	8	0.7874	1.6155	0.1056	NaN	0.10384	0.51813	0.16	NaN	0.3413	1.5924	0.60976	0.50251	0.13717	0.23474	0.21142	0.39216	NaN	0.046729	0.1292	0.48309	0.63806
COLO858	Selumetinib	1	0.1	1	0.75188	1.0417	0.13661	0.25641	0.13736	0.46296	0.21413	NaN	0.40486	1.8149	0.57471	0.4902	0.17065	0.19646	0.24096	0.46512	NaN	0.092593	0.18116	0.65359	0.62012
COLO858	Selumetinib	1	0.1	2	0.72464	0.84034	0.15798	0.2331	0.16181	0.5102	0.20877	NaN	0.38023	1.5625	0.65789	0.49751	0.17483	0.20243	0.22624	0.45455	NaN	0.097087	0.2331	0.70922	0.60632
COLO858	Selumetinib	1	0.1	3	0.72464	0.86207	0.16393	0.21413	0.12739	0.4717	0.16639	NaN	0.34364	1.5221	0.56818	0.46083	0.16667	0.19268	0.17699	0.38314	NaN	0.13228	0.14556	0.5814	0.61887
COLO858	Selumetinib	1	0.1	4	0.78125	0.9434	0.14815	0.20619	0.12165	0.55556	0.16892	NaN	0.38023	1.4771	0.77519	0.46729	0.14124	0.21834	0.24814	0.40816	NaN	0.068027	0.1626	0.625	0.64371
COLO858	Selumetinib	1	0.1	5	0.83333	1.1351	0.19011	0.20534	0.20833	0.45249	0.24938	NaN	0.63291	1.385	0.57143	0.53191	0.15385	0.25316	0.24814	0.52632	NaN	0.074627	0.13831	0.50761	0.77014
COLO858	Selumetinib	1	0.1	6	0.75758	0.83333	0.15291	0.22624	0.15873	0.55866	0.20121	NaN	0.56818	1.4205	0.73529	0.5102	0.20121	0.31847	0.25773	0.4717	NaN	0.1497	0.1328	0.53476	0.61806
COLO858	Selumetinib	1	0.1	7	0.76923	0.9434	0.12255	0.19157	0.12563	0.48544	0.17123	NaN	0.36364	1.5773	0.59172	0.4717	0.14903	0.25063	0.14881	0.3861	NaN	0.13263	0.17889	0.42017	0.67139
COLO858	Selumetinib	1	0.1	8	0.8547	0.98039	0.14045	0.17422	NaN	0.55556	0.19763	NaN	0.42373	1.7331	0.81301	0.48077	0.16611	0.23041	0.21692	0.42194	NaN	0.088496	0.15723	0.55866	0.75256
COLO858	Selumetinib	1	0.316	1	0.90909	0.51282	0.1387	0.17007	0.16502	0.52632	0.19841	NaN	0.37736	NaN	0.60606	0.52083	0.15601	0.19417	0.22676	0.50761	NaN	0.10352	0.12121	0.58824	0.71237
COLO858	Selumetinib	1	0.316	2	0.9009	0.44643	0.14472	0.17422	0.16863	0.56818	0.24038	NaN	0.39526	1.6	0.70423	0.44843	0.14535	0.21231	0.20964	0.47847	NaN	0.1634	0.22075	0.67114	0.68544
COLO858	Selumetinib	1	0.316	3	0.89286	0.44444	0.19802	NaN	0.20492	0.54054	0.20202	NaN	0.36765	1.6077	0.59172	0.51282	0.19724	0.22321	0.22831	0.4329	NaN	0.16367	0.16313	0.76336	0.60945
COLO858	Selumetinib	1	0.316	4	0.91743	0.39216	0.12019	0.17094	0.14205	0.57471	0.19608	NaN	0.4	1.548	0.66667	0.51813	0.16611	0.22727	0.27027	0.51813	NaN	0.078125	0.12361	0.65789	0.62331
COLO858	Selumetinib	1	0.316	5	0.86207	0.52083	0.16129	0.19231	0.15314	0.47847	0.25907	NaN	0.49751	1.4599	0.61728	0.52356	0.17094	0.21097	0.23866	0.52632	NaN	0.08	0.11737	0.57803	0.5722
COLO858	Selumetinib	1	0.316	6	0.89286	NaN	0.13298	0.15244	0.19685	0.54054	0.19763	NaN	0.5102	1.297	0.61728	0.44444	0.15773	0.21834	0.16129	0.49751	NaN	0.13587	0.15924	0.62893	0.58503
COLO858	Selumetinib	1	0.316	7	0.9009	0.51813	0.1996	0.2045	0.20661	0.5102	0.25575	NaN	0.44248	1.6367	0.55249	NaN	0.18762	0.2445	0.24631	0.52632	NaN	0.22321	0.16863	0.56497	0.59923
COLO858	Selumetinib	1	0.316	8	0.86207	0.46512	0.15038	0.18149	0.23753	0.54348	NaN	NaN	0.46083	1.6474	0.65789	0.49505	0.21368	NaN	0.27933	NaN	NaN	0.17857	0.13986	0.58824	0.65222
COLO858	Selumetinib	1	1	1	0.93458	0.38911	0.14245	0.20964	0.1773	0.47847	0.21097	NaN	0.44643	1.8018	0.59524	0.56818	0.14771	0.21097	0.21882	0.48077	NaN	0.069444	0.12804	0.63291	0.6797
COLO858	Selumetinib	1	1	2	0.92593	0.32258	0.14577	0.16234	0.16722	0.5291	0.20747	NaN	0.4717	1.8282	0.57143	0.52083	0.17007	0.2381	0.2451	0.51546	NaN	0.1385	0.16026	0.68493	0.63734
COLO858	Selumetinib	1	1	3	0.93458	0.25575	0.14599	0.2193	0.13459	0.51546	0.20747	NaN	0.33333	1.6694	0.53476	0.4902	0.18797	0.19569	0.19157	0.40984	NaN	0.1328	0.13228	0.67114	0.63944
COLO858	Selumetinib	1	1	4	0.92593	0.23923	0.11236	0.15106	0.14451	0.57471	0.17094	NaN	0.37175	1.5949	0.61728	0.48309	0.13245	0.17762	0.24631	0.4386	NaN	0.051813	0.15038	0.5848	0.65029
COLO858	Selumetinib	1	1	5	0.84746	0.22676	0.14451	0.2008	0.15361	0.48544	0.20492	NaN	0.44643	1.4663	0.56497	0.52356	0.15129	0.23095	0.21186	0.46948	NaN	0.070423	0.1387	0.53476	0.55102
COLO858	Selumetinib	1	1	6	0.87719	0.26247	0.17575	0.15848	0.14993	0.53191	0.21882	NaN	0.44248	1.4728	0.55249	0.50251	0.15267	0.25063	0.19417	0.46512	NaN	0.20833	0.11834	0.60976	0.53454
COLO858	Selumetinib	1	1	7	0.9434	0.32573	0.12077	0.15244	0.11325	0.50761	0.14771	NaN	0.2994	1.5674	0.56818	0.41667	0.14706	0.17301	0.14684	0.30395	NaN	0.09901	0.13245	0.47393	0.63688
COLO858	Selumetinib	1	1	8	0.95238	0.3268	0.12484	0.12019	0.12165	0.53191	0.15823	NaN	0.34483	1.5552	0.5848	0.39062	0.13947	0.16129	0.21505	0.36232	NaN	0.057803	0.13812	0.51282	0.63163
COLO858	Selumetinib	1	3.16	1	0.75758	0.19685	0.11325	0.13441	0.1	0.41152	0.14599	NaN	0.27322	1.6155	0.39216	0.41322	0.13316	0.16949	0.17953	0.30864	NaN	0.064516	0.11223	0.4902	0.51462
COLO858	Selumetinib	1	3.16	2	0.88496	0.24752	0.11261	0.14706	NaN	0.52083	0.15798	NaN	0.28818	1.6807	0.50505	0.41322	0.12853	0.15314	0.21053	0.34602	NaN	0.088496	0.1506	0.59172	0.59259
COLO858	Selumetinib	1	3.16	3	0.88496	0.24752	0.11299	0.14205	0.10373	0.48077	0.13459	NaN	0.22321	1.5361	0.45045	0.28986	0.11682	0.13477	0.14472	0.27322	NaN	0.097087	0.12392	0.46729	0.5936
COLO858	Selumetinib	1	3.16	4	0.79365	0.18349	0.09434	0.10373	0.096154	0.52356	0.14514	NaN	0.24272	1.4706	0.49261	0.30395	0.11962	0.13459	0.15106	0.30395	NaN	0.049505	0.10194	0.4386	0.54148
COLO858	Selumetinib	1	3.16	5	0.71429	0.12547	0.091743	0.11561	0.098039	0.42017	0.15129	NaN	0.27473	NaN	0.37175	0.36496	0.12422	0.16051	0.13263	0.31546	NaN	0.05618	0.086957	0.3663	NaN
COLO858	Selumetinib	1	3.16	6	0.84034	0.20747	0.10246	0.13038	0.10111	0.49261	0.14556	NaN	0.28653	1.5408	0.48077	0.35088	0.13661	0.14368	0.16722	0.3367	NaN	0.074627	0.13831	0.41841	0.55612
COLO858	Selumetinib	1	3.16	7	0.86957	0.24038	0.12953	0.14409	0.096154	0.46512	0.12706	NaN	0.25189	1.5267	0.46512	0.2994	0.1269	0.1297	0.11312	0.29674	NaN	0.093458	0.14409	0.31348	0.58762
COLO858	Selumetinib	1	3.16	8	0.80645	0.27855	0.12484	0.12658	0.098039	0.55249	0.14205	NaN	0.27322	1.4993	0.49261	0.31056	0.11429	0.14493	0.18587	0.3125	NaN	0.043478	0.14065	0.34722	0.58692
COLO858	Vemurafenib	1	0.00316	1	0.67114	1.5291	0.14663	0.19194	0.12438	0.30303	0.14925	NaN	0.21459	1.4164	0.37313	0.34602	0.18553	0.18416	0.19342	0.31546	NaN	0.10331	0.096154	0.46512	0.42194
COLO858	Vemurafenib	1	0.00316	2	0.59172	1.3947	0.1171	0.14641	0.14948	0.2457	0.14556	NaN	0.22989	0.88496	0.36232	0.34014	0.15528	0.18349	0.21459	0.30675	NaN	0.045662	0.088496	0.42194	0.38678
COLO858	Vemurafenib	1	0.00316	3	0.75188	2.0367	0.12658	0.1938	0.13263	0.35461	0.16807	NaN	0.22624	1.5314	0.4717	0.4329	0.1634	0.23095	0.23866	0.34483	NaN	0.12063	0.1001	0.43103	0.52264
COLO858	Vemurafenib	1	0.00316	4	0.70922	1.8149	0.13123	0.18416	0.13947	0.34364	0.15504	NaN	0.27548	1	0.43478	0.40816	0.16051	0.29499	0.25381	0.369	NaN	0.1005	0.091743	0.49261	0.45586
COLO858	Vemurafenib	1	0.00316	5	0.70423	1.692	0.10101	0.14104	0.087719	0.29851	0.14205	NaN	0.18416	1.25	0.41322	0.29586	0.12547	0.17452	0.15552	0.28653	NaN	0.08547	0.093458	0.25707	0.40545
COLO858	Vemurafenib	1	0.00316	6	0.60976	1.3755	0.10225	0.11312	0.10526	0.26738	0.12626	NaN	0.19048	0.82645	0.37037	0.28736	0.1221	0.15974	0.17762	0.28169	NaN	0.05618	NaN	0.31546	0.35108
COLO858	Vemurafenib	1	0.00316	7	0.82645	1.9231	0.09901	0.16892	0.11338	0.35461	0.12755	NaN	0.22573	1.3316	0.46948	0.40161	0.14793	0.19231	0.18416	0.3096	NaN	0.081301	0.092593	0.36232	0.50314
COLO858	Vemurafenib	1	0.00316	8	0.74627	1.8416	0.10834	0.15015	0.1182	0.32154	0.13004	NaN	0.24814	1.0225	0.43668	0.35714	0.14205	0.22173	0.19841	0.32154	NaN	0.084746	0.088496	0.41841	0.44295
COLO858	Vemurafenib	1	0.01	1	0.77519	1.7762	0.13831	0.19305	0.13812	0.33784	0.14065	NaN	0.20284	1.7271	0.39062	0.3367	0.16807	0.19157	0.17668	0.30675	NaN	0.11001	0.11403	0.48077	0.48644
COLO858	Vemurafenib	1	0.01	2	0.60241	1.4286	0.11976	0.15015	0.13755	0.3012	0.15175	NaN	0.21598	1	0.3663	0.33445	0.15015	0.17483	0.20492	0.30581	NaN	0.042553	0.076336	0.44248	0.39816
COLO858	Vemurafenib	1	0.01	3	0.90909	2.331	0.15175	0.21552	0.14472	0.3861	0.20202	NaN	0.28653	1.5674	0.5848	0.54645	0.18484	0.28571	0.25974	0.40816	NaN	0.10929	0.12121	0.5	0.62334
COLO858	Vemurafenib	1	0.01	4	0.96154	2.4155	0.14859	0.21231	0.13947	0.41494	0.20921	NaN	0.35088	1.692	0.64103	0.51813	0.19231	0.27248	0.27397	0.46083	NaN	NaN	0.12755	0.60606	0.61256
COLO858	Vemurafenib	1	0.01	5	0.76336	1.6611	0.11299	0.15291	0.12755	0.32468	0.14514	NaN	0.20243	1.2837	0.4	0.31056	0.1497	0.17606	0.14368	0.29499	NaN	0.0625	0.084034	0.29851	0.43831
COLO858	Vemurafenib	1	0.01	6	0.64516	1.387	0.09901	0.13831	0.1224	0.3003	0.17889	NaN	0.2331	0.90909	0.37453	0.30303	0.14409	0.17007	0.17637	0.30864	NaN	0.049261	0.078125	0.3413	0.36178
COLO858	Vemurafenib	1	0.01	7	0.93458	2.1368	0.12739	0.18248	0.13947	0.41152	0.17212	NaN	0.30675	1.4771	0.5618	0.47619	0.17212	0.26178	0.21786	0.41494	NaN	0.056497	0.11669	0.37175	0.55502
COLO858	Vemurafenib	1	0.01	8	0.93458	2.4331	0.14556	0.15504	0.14815	0.43478	0.18248	NaN	0.33898	1.6393	0.63291	0.5	0.17794	0.24876	0.23866	0.42918	NaN	0.098039	0.1005	0.4717	0.59556
COLO858	Vemurafenib	1	0.0316	1	0.55556	1.1655	0.14286	0.17452	0.13532	0.24096	0.1497	NaN	0.21413	1.4245	0.29762	0.31056	0.16807	0.17889	0.15528	0.30864	NaN	0.081301	0.072993	0.46512	0.39677
COLO858	Vemurafenib	1	0.0316	2	0.52356	1.3021	0.10858	0.14164	0.13661	0.23474	0.1626	NaN	0.24213	1	0.31646	0.31447	0.15848	0.18018	0.17921	0.33898	NaN	0.046296	0.068493	0.44248	0.36523
COLO858	Vemurafenib	1	0.0316	3	0.82645	2.0661	0.14184	0.21322	0.11891	0.37037	0.16611	NaN	0.26954	1.5267	0.4717	0.45455	0.16667	0.25316	0.20325	0.35211	NaN	0.079365	0.10363	0.48309	0.58874
COLO858	Vemurafenib	1	0.0316	4	0.75758	1.992	0.11587	0.21097	0.123	0.3937	0.16949	NaN	0.27778	1.6234	0.47619	0.45045	0.17637	0.24876	0.21598	0.40323	NaN	0.079365	0.074627	0.59172	0.55751
COLO858	Vemurafenib	1	0.0316	5	0.53763	1.1074	0.10638	0.10858	0.1	0.26667	0.13089	NaN	0.20284	1	0.31746	0.26385	0.13605	0.15649	0.11848	0.26247	NaN	0.053191	0.071942	0.28571	0.36737
COLO858	Vemurafenib	1	0.0316	6	0.54348	1.1601	0.072464	0.1199	0.086957	0.25575	0.13158	NaN	0.2008	0.90909	0.32258	0.25773	0.12642	0.14948	0.14837	0.28571	NaN	0.028329	0.063694	0.31847	0.35518
COLO858	Vemurafenib	1	0.0316	7	0.80645	1.9841	0.10893	0.15244	0.089286	0.3876	0.15038	NaN	0.24631	1.4388	0.47847	0.36101	0.15898	0.19268	0.15873	0.32154	NaN	0.050761	0.11099	0.33445	0.56736
COLO858	Vemurafenib	1	0.0316	8	0.83333	2.004	0.12626	0.14577	0.10235	0.40486	0.15291	NaN	0.25641	1.626	0.5	0.37313	0.15823	0.23256	0.19841	0.34247	NaN	0.063694	0.11161	0.41494	0.54512
COLO858	Vemurafenib	1	0.1	1	0.51282	1.0571	NaN	0.19268	0.1355	0.27322	0.16393	NaN	0.2445	1.1601	0.34247	0.29674	0.16722	0.18083	0.15106	0.3125	NaN	0.092593	0.07874	0.49505	0.39364
COLO858	Vemurafenib	1	0.1	2	0.44248	0.89286	0.11765	0.17182	0.13812	0.25189	0.17391	NaN	0.2681	0.75758	0.32362	0.3125	0.14706	0.18939	0.16779	0.33223	NaN	0.048077	0.066667	0.5102	0.36742
COLO858	Vemurafenib	1	0.1	3	0.65789	1.7668	0.11933	0.19646	0.11587	0.38168	0.16155	NaN	0.24631	1.4881	0.45662	0.36496	0.15015	0.19802	0.15552	0.31546	NaN	0.11696	0.089286	0.40816	0.57204
COLO858	Vemurafenib	1	0.1	4	0.62112	1.3072	0.11136	0.18248	0.11481	0.39683	0.16529	NaN	0.26178	1.1751	0.46296	0.37037	0.16978	0.19646	0.17921	0.30769	NaN	0.079365	0.084034	0.46083	0.44831
COLO858	Vemurafenib	1	0.1	5	0.52356	1.1074	0.11601	0.15083	0.1387	0.28571	0.14993	NaN	0.23697	0.93458	0.3413	0.27855	0.14327	0.15873	NaN	0.28653	NaN	0.083333	0.084746	0.35088	0.36252
COLO858	Vemurafenib	1	0.1	6	0.4717	0.88496	0.11765	0.14556	0.12469	0.25773	0.15949	NaN	0.25445	0.74627	0.32362	0.27248	0.13624	0.16287	0.14556	0.30488	NaN	0.050761	0.068966	0.39062	0.33647
COLO858	Vemurafenib	1	0.1	7	0.69444	1.6779	NaN	0.16474	0.1321	0.39526	0.14327	NaN	0.26385	1.3889	0.45872	0.34602	0.15773	0.20367	0.15773	0.34014	NaN	0.075758	0.10163	0.34722	0.52874
COLO858	Vemurafenib	1	0.1	8	0.64935	1.2887	0.11641	0.19531	0.11561	0.3861	0.17065	NaN	0.28653	1.0929	0.45662	0.34602	0.16287	0.21142	0.15528	0.36364	NaN	0.05	0.082645	0.38168	0.46378
COLO858	Vemurafenib	1	0.316	1	0.4329	0.84746	0.13793	0.20747	0.096154	0.3125	0.13228	NaN	0.24155	1.2315	0.35336	0.31546	0.13947	0.16155	0.15723	0.3096	NaN	0.087719	0.071429	0.65789	0.42882
COLO858	Vemurafenib	1	0.316	2	0.38911	0.70423	0.11338	0.12642	0.14535	0.29155	0.16639	NaN	0.2551	0.86207	0.36101	0.2994	0.14006	0.15337	0.16287	0.32051	NaN	0.046948	0.068493	0.52083	0.35873
COLO858	Vemurafenib	1	0.316	3	0.58824	1.2674	0.13736	0.18975	0.13055	0.4329	0.16	NaN	0.27174	1.3021	0.56497	0.46948	0.14225	0.18182	0.18727	0.38314	NaN	0.123	0.12438	0.51546	0.64996
COLO858	Vemurafenib	1	0.316	4	0.42918	0.91743	0.14085	0.17699	0.11848	0.42918	0.18519	NaN	0.29762	1.182	0.45872	0.45662	0.13966	0.1675	0.20367	0.38314	NaN	0.11062	0.098039	0.64103	0.44042
COLO858	Vemurafenib	1	0.316	5	0.46948	0.9009	0.11161	0.13812	0.10406	0.31056	0.1355	NaN	0.22573	1.007	0.38023	0.2681	0.13387	0.12107	0.1233	0.28329	NaN	0.095238	0.076336	0.369	0.38933
COLO858	Vemurafenib	1	0.316	6	0.43103	0.73529	0.086957	0.10764	0.11765	0.32258	0.14859	NaN	0.2681	0.81301	0.35971	0.25707	0.11013	0.13405	0.11806	0.2809	NaN	0.05102	0.07874	0.37175	0.33738
COLO858	Vemurafenib	1	0.316	7	0.63291	1.2361	0.10627	0.12837	0.10684	0.44843	0.13228	NaN	0.24155	1.3624	0.56497	0.27473	0.11338	0.13495	0.13316	0.32362	NaN	0.076336	0.10246	0.33784	0.56356
COLO858	Vemurafenib	1	0.316	8	0.45249	0.98039	0.084746	0.12853	0.11806	0.42373	0.13889	NaN	0.25707	1.1442	0.46729	0.34483	0.11494	0.14837	0.13717	0.2994	NaN	0.067114	0.081301	0.38911	0.44394
COLO858	Vemurafenib	1	1	1	0.31153	0.41667	0.13038	0.18484	0.12484	0.3125	0.13947	NaN	0.22422	1.23	0.41667	0.31949	0.125	0.13643	0.14006	0.2809	NaN	0.10741	0.097087	0.5618	0.43983
COLO858	Vemurafenib	1	1	2	0.2439	0.2584	0.09434	0.1218	0.13699	0.30675	0.15949	NaN	0.25189	1.0406	0.35842	0.28736	0.11905	0.14025	0.13928	0.31847	NaN	0.032895	0.087719	0.46729	0.38974
COLO858	Vemurafenib	1	1	3	0.40816	0.5848	0.08547	0.13699	0.11876	0.45662	0.20121	NaN	0.23148	1.5773	0.50505	0.36765	0.11442	0.1218	0.13831	0.29762	NaN	0.068493	NaN	0.43668	0.58006
COLO858	Vemurafenib	1	1	4	0.31847	0.3876	0.093458	0.11274	0.12121	0.43478	0.14556	NaN	0.27548	1.2723	0.45455	0.35088	0.1224	0.11682	NaN	0.33113	NaN	NaN	0.096154	0.49505	0.4717
COLO858	Vemurafenib	1	1	5	0.32154	0.39683	0.11669	0.16181	0.15129	0.31546	0.17953	NaN	0.21322	1.0449	0.39526	0.30395	0.13123	0.15528	NaN	0.31056	NaN	0.08	0.087719	0.45455	0.38112
COLO858	Vemurafenib	1	1	6	0.23474	0.21097	0.098039	0.12484	0.14472	0.31746	0.18149	NaN	0.2451	0.8547	0.33898	0.29155	0.1224	0.1368	0.14859	0.3268	NaN	0.033784	0.087719	0.48077	0.3514
COLO858	Vemurafenib	1	1	7	0.40816	NaN	0.10225	0.11534	0.11919	0.43668	0.14104	NaN	0.24691	1.3643	0.60606	0.31153	0.12531	0.14085	0.14164	0.28249	NaN	0.040161	0.09009	0.35971	0.52192
COLO858	Vemurafenib	1	1	8	0.34483	0.38023	0.1	0.10428	0.11669	0.42373	0.14684	NaN	0.28249	1.2376	0.45662	0.28571	0.1218	0.1297	0.1462	0.31847	NaN	0.066667	0.11299	0.4065	0.4596
COLO858	Vemurafenib	1	3.16	1	0.15873	0.20576	0.13072	0.23923	0.1292	0.26596	0.19305	NaN	0.22779	1.0504	0.37175	0.37037	0.14409	0.15649	0.14556	0.30211	NaN	NaN	0.086207	0.53476	0.4197
COLO858	Vemurafenib	1	3.16	2	0.13441	0.1443	0.10799	0.18762	0.14409	0.24213	0.22026	NaN	0.26596	0.81301	0.33898	0.40323	0.12739	0.16051	0.16026	0.36232	NaN	0.049505	0.059172	0.46296	0.36961
COLO858	Vemurafenib	1	3.16	3	0.19194	0.24096	0.11779	0.15625	0.14599	0.39526	0.17361	NaN	0.28249	1.2484	0.3937	0.32787	0.15244	0.15924	0.13755	0.38911	NaN	0.056497	0.088496	0.43103	0.46173
COLO858	Vemurafenib	1	3.16	4	0.13736	0.13495	0.1006	0.15552	0.14815	0.2924	0.20833	NaN	0.3003	0.65359	0.36364	0.34247	0.1297	0.16502	0.16556	0.40323	NaN	0.019342	0.065359	0.49261	0.35873
COLO858	Vemurafenib	1	3.16	5	0.16892	0.17094	0.1046	0.12484	0.13831	0.31546	0.15528	NaN	0.23148	0.84746	0.3861	0.28571	0.13089	0.15361	0.11933	0.31646	NaN	0.081301	0.076923	0.36496	0.36342
COLO858	Vemurafenib	1	3.16	6	0.13755	0.12136	NaN	0.10616	0.1221	0.27174	0.18051	NaN	0.2551	0.74627	0.33784	0.28818	0.10515	NaN	0.1321	0.33113	NaN	0.042373	0.070922	0.37879	0.33486
COLO858	Vemurafenib	1	3.16	7	0.20661	0.21186	0.10215	0.1182	0.15576	0.38911	0.16556	NaN	0.28818	1.1111	0.37736	0.31546	0.1462	0.17123	0.11876	0.41494	NaN	0.017065	0.08	0.34843	0.42998
COLO858	Vemurafenib	1	3.16	8	NaN	NaN	NaN	NaN	NaN	NaN	NaN	NaN	NaN	NaN	NaN	NaN	NaN	NaN	NaN	NaN	NaN	NaN	NaN	NaN	NaN
COLO858	PLX4720	1	0.00316	1	0.9901	2.5189	0.19342	0.29326	0.13298	0.41322	0.2004	NaN	0.33223	1.8797	0.64935	0.55249	0.22272	0.29499	0.2849	0.42918	NaN	0.17857	0.14104	0.57471	0.65563
COLO858	PLX4720	1	0.00316	2	0.9901	NaN	0.16694	0.20408	0.17889	0.47847	0.21053	NaN	0.40161	1.9417	0.76923	0.54348	0.19531	0.29851	0.30395	0.47847	NaN	NaN	0.17513	0.54054	0.71768
COLO858	PLX4720	1	0.00316	3	0.98039	2.6667	0.15898	0.25	0.16529	0.40486	0.19048	NaN	0.36232	1.7391	0.67568	0.55866	0.19646	0.28902	0.26247	0.48309	NaN	0.15175	0.15152	0.4878	0.65706
COLO858	PLX4720	1	0.00316	4	0.95238	2.849	0.16835	0.22936	0.17331	0.45249	0.21368	NaN	0.35461	1.6155	0.79365	0.54054	0.21692	0.31153	0.31447	0.55556	NaN	0.16181	0.15528	0.57471	0.68565
COLO858	PLX4720	1	0.00316	5	0.91743	2.5974	0.26738	0.25707	0.21598	0.3937	0.31153	NaN	0.42373	1.5337	0.68966	0.64103	0.28653	0.4329	0.28736	0.64103	NaN	0.2045	0.13263	0.56497	0.5414
COLO858	PLX4720	1	0.00316	6	0.9901	3.0395	0.24213	0.23256	NaN	0.45249	0.38911	NaN	NaN	1.6	0.80645	0.66667	0.25575	0.43478	0.33784	0.68027	NaN	0.21231	0.11919	NaN	0.62121
COLO858	PLX4720	1	0.00316	7	0.93458	2.5907	0.15601	0.20161	0.16234	0.38911	0.17889	NaN	0.38462	1.6367	0.68966	0.54348	0.20161	0.2994	0.26247	0.53476	NaN	0.13812	0.13774	0.48544	0.58727
COLO858	PLX4720	1	0.00316	8	0.90909	2.8011	0.17094	0.20747	0.17986	0.44053	0.23753	NaN	0.45455	1.5699	0.75188	0.56818	0.21413	0.35587	0.26667	0.51813	NaN	0.15576	0.13423	0.5814	0.6444
COLO858	PLX4720	1	0.01	1	1.0163	2.7701	0.20284	NaN	0.15152	0.38462	0.21368	NaN	0.36765	2.0964	0.70423	0.57803	0.23202	0.30864	0.2584	0.45045	NaN	0.15699	0.13387	0.73529	0.67837
COLO858	PLX4720	1	0.01	2	0.92593	2.9586	0.15456	0.21459	0.16051	0.48077	0.21277	NaN	0.41152	1.912	0.75758	0.54348	0.18939	0.29674	0.3125	0.48077	NaN	0.068493	0.16639	0.70922	0.70678
COLO858	PLX4720	1	0.01	3	0.97087	2.6455	0.16949	0.22472	0.1634	0.44444	0.22883	NaN	0.33003	1.9231	0.68027	0.55866	0.20704	0.29851	0.26247	0.51813	NaN	0.074627	0.13441	0.5848	0.64868
COLO858	PLX4720	1	0.01	4	0.93458	2.7701	0.15129	0.21505	0.17668	0.49751	0.1992	NaN	0.39062	1.8282	0.76336	0.54645	0.18904	0.2994	0.3268	0.5	NaN	0.23981	0.13774	0.68966	0.66276
COLO858	PLX4720	1	0.01	5	NaN	2.4038	0.18904	0.23529	0.15408	0.39526	0.20704	NaN	0.36232	1.497	0.66225	0.58824	0.22321	0.34843	0.19724	0.48077	NaN	0.11136	0.10299	0.51546	0.53304
COLO858	PLX4720	1	0.01	6	0.93458	2.8653	0.18832	0.21598	0.13661	0.49505	NaN	NaN	0.4065	1.6393	0.8	0.53191	0.21598	0.34483	0.26882	0.55866	NaN	0.24938	0.17153	0.57471	0.58186
COLO858	PLX4720	1	0.01	7	0.97087	2.5445	0.16129	0.21186	0.16103	0.43668	0.21186	NaN	0.4065	1.7637	0.6993	0.55249	0.23041	0.29762	0.21739	0.50505	NaN	0.090909	0.14837	0.55866	0.63863
COLO858	PLX4720	1	0.01	8	0.98039	2.849	0.14451	0.1996	NaN	0.50761	0.21322	NaN	0.45249	1.7361	0.75758	0.52083	0.22124	0.32258	0.28169	0.54645	NaN	0.16667	0.19342	0.64103	0.60764
COLO858	PLX4720	1	0.0316	1	0.83333	2.6042	0.18868	0.22173	0.13038	0.40816	0.17825	NaN	0.32787	NaN	0.62893	0.50251	0.19685	0.27548	0.21053	0.45249	NaN	NaN	0.14286	0.55866	0.73333
COLO858	PLX4720	1	0.0316	2	0.8547	2.681	0.14286	0.35714	0.14514	0.51813	0.15873	NaN	0.36496	2.0243	0.75188	0.51546	0.16639	0.29762	0.25575	0.47847	NaN	0.078125	0.14225	0.57803	0.73664
COLO858	PLX4720	1	0.0316	3	0.78125	2.2173	0.17668	0.20747	0.14948	0.43668	0.20576	NaN	0.36364	1.8797	0.55556	0.52083	0.19011	0.24752	0.21097	0.48309	NaN	0.081301	0.12739	0.53763	0.63889
COLO858	PLX4720	1	0.0316	4	0.72993	1.8975	0.12361	0.24272	0.14025	0.4717	0.23641	NaN	0.36496	1.5552	0.53476	0.5291	0.19608	0.2331	0.24876	0.5102	NaN	0.095238	0.13514	0.67568	0.61783
COLO858	PLX4720	1	0.0316	5	0.79365	2.0921	0.21368	0.27778	0.19048	0.41152	0.2809	NaN	0.45455	1.7094	0.56818	0.56497	0.21978	0.3663	0.22779	0.49751	NaN	0.13831	0.14514	0.56818	0.5756
COLO858	PLX4720	1	0.0316	6	0.86207	2.445	0.14728	0.25445	0.20161	0.52632	0.23529	NaN	0.52356	2	0.73529	0.56818	0.21053	0.32051	0.24155	0.59524	NaN	0.089286	0.12005	0.6135	0.6964
COLO858	PLX4720	1	0.0316	7	0.8	2.2026	0.11099	0.17065	0.1	0.44444	0.1548	NaN	0.30303	1.7921	0.60976	0.42735	0.16051	0.22371	0.16155	0.369	NaN	0.072464	0.11468	0.369	0.60812
COLO858	PLX4720	1	0.0316	8	0.77519	2.045	0.10917	0.16639	0.1105	0.5102	0.15106	NaN	0.30303	2.0284	0.59524	0.44643	0.1675	0.21645	0.20325	0.4	NaN	0.096154	0.10267	0.46729	0.6298
COLO858	PLX4720	1	0.1	1	0.625	1.5798	0.15674	0.25381	0.14388	0.45662	0.18692	NaN	0.36232	NaN	0.54348	0.46296	0.1506	0.22779	0.17271	0.43668	NaN	0.14045	0.16611	0.62893	0.624
COLO858	PLX4720	1	0.1	2	0.59172	1.4881	0.15974	0.22883	0.14225	0.52083	0.20661	NaN	0.3861	1.4903	0.77519	0.50251	0.13158	0.23641	0.23923	0.41667	NaN	0.090909	0.1506	0.67568	NaN
COLO858	PLX4720	1	0.1	3	0.57803	1.3477	0.15823	0.2445	0.1443	0.45045	0.17391	NaN	0.37879	1.5337	0.53763	0.44643	0.16556	0.22989	0.2045	0.45045	NaN	0.14948	0.12594	0.57471	0.62489
COLO858	PLX4720	1	0.1	4	0.60606	1.2579	0.1675	0.24691	0.17921	0.45249	0.16892	NaN	0.37453	1.5291	0.5988	0.5102	0.16026	0.24814	0.24631	0.44843	NaN	0.13004	0.10121	0.77519	0.63551
COLO858	PLX4720	1	0.1	5	0.5988	1.6863	0.14903	0.2445	0.16694	0.48077	0.23095	NaN	0.45045	1.4837	0.52632	0.4878	0.20161	0.27174	0.17212	0.50251	NaN	0.16077	0.11682	0.49505	NaN
COLO858	PLX4720	1	0.1	6	0.57803	1.4577	NaN	0.22727	0.17953	0.54945	0.21186	NaN	0.50505	1.4225	0.75758	0.54054	0.20243	0.2445	0.22727	NaN	NaN	0.096154	0.15625	0.64103	0.5824
COLO858	PLX4720	1	0.1	7	0.57803	1.3423	0.14184	0.24752	0.16026	0.46512	0.22422	NaN	0.42373	1.5625	0.54645	0.46948	0.18657	0.24155	0.17794	0.45249	NaN	0.14368	0.13228	0.57143	0.62579
COLO858	PLX4720	1	0.1	8	0.60976	1.3055	0.16051	0.22727	0.16694	0.48309	0.19493	NaN	0.41841	1.5106	0.6135	0.4902	0.18215	0.22173	0.20576	0.45455	NaN	0.1385	0.13699	0.70423	0.62716
COLO858	PLX4720	1	0.316	1	0.41667	0.75188	0.19724	NaN	0.14025	0.51282	0.21097	NaN	0.40984	1.8519	0.53763	0.51813	0.17857	0.23981	0.21645	0.44643	NaN	0.16393	0.15552	0.80645	0.74479
COLO858	PLX4720	1	0.316	2	0.46512	0.80645	0.15152	0.18939	0.16287	0.61728	0.22371	NaN	0.45045	1.5674	0.71429	0.53476	0.15528	0.22272	0.24331	0.51282	NaN	NaN	0.14388	0.71429	0.70888
COLO858	PLX4720	1	0.316	3	0.46083	0.72993	0.14144	0.20704	0.16367	0.49261	0.21368	NaN	0.38023	1.6694	0.55866	0.47393	0.17361	0.21645	0.21097	0.46512	NaN	0.15361	0.12903	0.59524	0.67227
COLO858	PLX4720	1	0.316	4	0.42194	0.57143	0.15015	NaN	0.15798	0.54645	0.2079	NaN	0.42017	1.1862	0.73529	0.50251	0.17331	0.19881	0.1992	0.49261	NaN	0.15798	0.14184	0.73529	0.69284
COLO858	PLX4720	1	0.316	5	0.41494	0.65789	0.19802	0.19455	0.20747	0.57143	0.28818	NaN	0.49261	1.387	0.55249	0.62112	0.1992	0.23419	0.19417	0.60976	NaN	NaN	0.11834	0.59172	0.62685
COLO858	PLX4720	1	0.316	6	0.41667	0.78125	0.15924	0.2004	0.24876	0.53763	NaN	NaN	0.60976	1.261	0.70423	0.51282	0.1938	0.27473	0.25974	0.64103	NaN	0.20877	0.10101	0.6993	0.55755
COLO858	PLX4720	1	0.316	7	0.44053	0.67114	0.15221	0.19305	0.14535	0.5102	0.21231	NaN	0.46729	1.4535	0.54348	0.41152	0.13928	0.23529	0.17094	0.52356	NaN	0.14451	0.1368	0.56818	0.55593
COLO858	PLX4720	1	0.316	8	0.43668	0.71942	0.14388	0.19417	0.18149	0.56818	0.22321	NaN	0.49505	1.3774	0.71942	0.37037	0.16584	0.27933	0.19268	0.5102	NaN	0.16393	0.17575	0.68027	0.58169
COLO858	PLX4720	1	1	1	0.30488	0.39683	NaN	0.23641	0.15198	0.5102	0.24331	NaN	0.37879	1.7762	0.5618	0.57143	0.16	0.21277	0.18282	0.44053	NaN	0.18248	0.14837	0.78125	0.69826
COLO858	PLX4720	1	1	2	0.29586	0.3663	0.11261	0.15385	0.14684	0.54348	0.22075	NaN	0.44053	1.7094	0.54054	0.54054	0.14144	0.1938	0.20661	0.4717	NaN	0.049505	0.15625	0.64935	0.68571
COLO858	PLX4720	1	1	3	0.32154	0.39841	0.14493	0.18182	0.16863	0.5618	0.2	NaN	0.42553	1.8553	0.57143	0.59524	0.1642	0.23981	0.19455	0.44444	NaN	0.11682	0.11025	0.62112	0.64675
COLO858	PLX4720	1	1	4	0.30211	0.31056	0.14728	0.18904	0.17241	0.57143	0.18215	NaN	0.47393	1.6313	0.57143	0.53476	0.15873	0.22026	0.24631	0.46512	NaN	NaN	0.15267	0.71429	0.63376
COLO858	PLX4720	1	1	5	NaN	0.28409	0.14085	0.19194	0.15221	0.50505	0.2008	NaN	0.38911	1.443	0.5102	0.53476	0.16155	0.2381	0.16835	0.43478	NaN	0.14556	0.097087	0.57803	0.59419
COLO858	PLX4720	1	1	6	0.29762	0.39216	0.12658	0.14793	0.14144	0.5618	0.20284	NaN	0.44444	1.4025	0.53476	0.4717	0.14815	0.22472	0.21505	0.48309	NaN	0.059524	0.12887	0.59172	0.55075
COLO858	PLX4720	1	1	7	0.3367	0.30581	0.1497	0.17483	0.1462	0.52083	0.18762	NaN	0.40816	1.6639	0.54348	0.45455	NaN	0.21505	0.15949	0.44248	NaN	0.062112	0.1355	0.55249	0.61594
COLO858	PLX4720	1	1	8	0.29499	0.3876	0.13298	0.15267	0.13661	0.57471	0.22624	NaN	0.40816	1.6584	0.5814	0.40323	0.17153	0.24155	0.18727	0.46729	NaN	0.093458	0.09009	0.65789	0.625
COLO858	PLX4720	1	3.16	1	0.28249	0.34843	0.15528	NaN	0.11136	0.47619	0.1443	NaN	0.32787	NaN	0.46948	0.48309	0.15699	0.18083	0.15244	0.3413	NaN	NaN	0.14286	0.5618	0.70889
COLO858	PLX4720	1	3.16	2	0.25907	0.34602	0.11561	0.16077	0.12658	0.51813	0.16207	NaN	0.36101	1.6393	0.46083	0.44248	0.1497	0.16181	0.17606	0.38314	NaN	0.074074	0.14599	0.57471	0.63411
COLO858	PLX4720	1	3.16	3	0.20619	0.22936	0.10741	0.15699	0.11862	0.42194	0.16367	NaN	0.2849	1.5456	0.4065	0.37594	0.13055	0.16722	0.14085	0.3413	NaN	0.089286	0.11312	0.5	0.53725
COLO858	PLX4720	1	3.16	4	0.23474	0.22222	0.11455	0.15748	0.11834	0.54945	0.18484	NaN	0.32468	1.5432	0.52356	0.3937	0.14599	0.17271	0.16722	0.3937	NaN	0.066225	0.11574	0.5848	0.63602
COLO858	PLX4720	1	3.16	5	0.19268	0.22989	0.10684	0.14286	0.12788	0.47847	0.16978	NaN	0.30303	1.3661	0.44053	0.42553	0.13774	0.18382	0.1297	0.33113	NaN	0.096154	0.10277	0.41152	0.52174
COLO858	PLX4720	1	3.16	6	0.23256	0.26882	0.095238	0.16026	0.10661	0.54348	0.14556	NaN	0.3268	1.4684	0.4329	0.42373	0.13605	0.19194	0.16639	0.34014	NaN	0.056818	0.12063	0.45045	0.55363
COLO858	PLX4720	1	3.16	7	0.18248	0.23095	0.13928	0.14388	0.12034	0.45249	0.15129	NaN	0.34602	1.3643	0.46512	0.49505	0.14286	0.17301	0.1321	0.36765	NaN	0.09009	0.11601	0.4065	0.53741
COLO858	PLX4720	1	3.16	8	0.23419	0.26596	0.11013	0.14388	0.11919	0.59524	0.17241	NaN	0.37594	1.4771	0.5291	0.46948	0.14706	0.18832	0.17921	0.39062	NaN	0.092593	0.14368	0.46948	0.62665
COLO858	SB590885	1	0.00316	1	0.88496	2.3256	0.14306	0.18939	0.16584	0.35971	0.19268	NaN	0.35211	1.8416	0.57803	0.47393	0.17762	0.24691	0.24938	0.4065	NaN	0.1005	0.11136	0.44444	0.61167
COLO858	SB590885	1	0.00316	2	0.93458	2.9851	0.14815	0.17271	0.16529	0.42017	0.18975	NaN	0.34843	1.6978	0.69444	0.42553	0.16779	0.25063	0.271	0.42735	NaN	0.14793	0.15949	0.51546	NaN
COLO858	SB590885	1	0.00316	3	0.88496	2.2989	0.20243	0.2551	0.15625	0.4065	0.18622	NaN	0.30488	1.7212	0.54054	0.50505	0.21231	0.26385	0.24814	0.41841	NaN	0.15576	0.13736	0.57803	0.57812
COLO858	SB590885	1	0.00316	4	0.86957	2.4038	0.13643	0.19802	0.17212	0.40486	0.1845	NaN	0.33223	1.3004	0.5102	0.51282	0.18282	0.26455	0.26954	0.46729	NaN	0.055866	0.098039	0.54054	0.50528
COLO858	SB590885	1	0.00316	5	0.8547	2.5	0.12484	0.15748	0.11682	0.3861	0.15674	NaN	0.24876	1.5038	0.60976	0.4386	0.16835	0.20877	0.21978	0.37453	NaN	0.083333	0.10764	0.38168	0.54329
COLO858	SB590885	1	0.00316	6	1.0081	2.7322	0.15244	0.15873	0.13755	0.46512	0.17921	NaN	0.2611	1.3717	0.74627	0.3663	0.14306	0.20492	0.18622	0.34602	NaN	0.084034	0.1224	0.38314	0.57579
COLO858	SB590885	1	0.00316	7	0.83333	2.3585	0.18797	0.22075	0.12469	0.36101	0.25253	NaN	0.35587	1.6393	0.5102	0.62893	0.23095	0.33333	0.3012	0.47619	NaN	0.21739	0.12165	0.48544	0.53303
COLO858	SB590885	1	0.00316	8	0.81967	2.045	0.17452	0.23148	0.21786	0.36232	0.24752	NaN	NaN	1.3123	0.5102	0.6135	0.17637	0.38168	0.31746	NaN	NaN	0.16584	0.10593	0.62112	0.50692
COLO858	SB590885	1	0.01	1	0.95238	2.4938	0.15408	0.20243	0.17452	0.44248	0.21142	NaN	0.34483	2.0243	0.63694	0.54348	0.1675	0.27701	0.28329	0.49751	NaN	0.05814	0.12092	0.59524	0.67198
COLO858	SB590885	1	0.01	2	0.86207	2.6042	0.14514	0.19084	0.15221	0.49751	0.18832	NaN	0.3367	1.9493	0.68966	0.53763	0.17123	0.25773	0.30769	0.45045	NaN	0.16103	0.14993	0.69444	0.686
COLO858	SB590885	1	0.01	3	0.81301	2.2573	0.18868	NaN	0.15221	0.40984	0.1845	NaN	0.34247	1.634	0.60976	0.57143	0.20877	0.24814	0.23041	0.44643	NaN	0.18868	0.13228	0.65789	0.6138
COLO858	SB590885	1	0.01	4	0.88496	2.3641	0.13605	0.21053	0.16393	0.47847	0.19724	NaN	0.35587	1.8149	0.66225	0.51813	0.19417	0.25575	0.27248	0.5	NaN	0.064935	0.13624	0.56818	0.64693
COLO858	SB590885	1	0.01	5	0.81967	2.3041	0.11962	0.19802	0.14706	0.41841	0.19493	NaN	0.3861	1.6	0.6135	0.57471	0.18349	0.38023	0.2551	NaN	NaN	0.08	0.10173	0.49505	0.52856
COLO858	SB590885	1	0.01	6	0.92593	2.3923	0.20202	0.19569	0.14164	0.48544	NaN	NaN	0.40984	1.548	0.69444	0.50251	0.24272	0.32362	0.24272	0.47847	NaN	0.09901	0.11338	0.5618	0.57787
COLO858	SB590885	1	0.01	7	0.91743	2.3095	0.17857	0.23364	0.14837	0.42553	0.26525	NaN	0.34247	1.6807	0.60976	0.58824	0.22472	0.30769	0.20747	0.43668	NaN	0.15083	0.12285	0.38168	0.58723
COLO858	SB590885	1	0.01	8	0.91743	2.4814	0.13908	0.21505	NaN	0.51546	0.22936	NaN	0.40323	1.7953	0.64103	0.5	0.17606	0.27174	0.25575	0.5618	NaN	0.13495	0.12674	0.48077	0.66327
COLO858	SB590885	1	0.0316	1	0.74627	1.9342	0.15408	0.18416	0.12804	0.4329	0.21834	NaN	0.35971	2.2075	NaN	0.50251	0.16835	0.2584	0.24691	0.42735	NaN	0.078125	0.13587	0.59172	0.68343
COLO858	SB590885	1	0.0316	2	0.68966	1.9841	0.14225	0.22321	0.14577	0.45045	0.22472	NaN	0.3861	1.6611	0.54945	0.46948	0.16779	0.23041	0.25974	0.46512	NaN	0.10582	0.15408	0.68493	0.63338
COLO858	SB590885	1	0.0316	3	0.71942	1.5949	0.15601	0.22676	0.14706	0.43668	0.27397	NaN	0.32895	1.7452	0.55249	0.5291	0.18416	0.22422	0.21598	0.41841	NaN	0.14085	NaN	0.62893	0.64799
COLO858	SB590885	1	0.0316	4	0.73529	1.7699	0.14993	0.1992	0.14409	0.52356	0.21505	NaN	0.34247	1.7544	0.55249	0.4902	0.14771	0.22624	0.23419	0.46512	NaN	0.076336	0.098039	0.60606	0.56864
COLO858	SB590885	1	0.0316	5	0.69444	1.5773	0.12255	0.16892	0.12005	0.44444	0.23981	NaN	0.34843	1.7065	NaN	0.46083	0.14993	0.22727	0.21277	0.39841	NaN	0.050761	0.10121	0.4386	0.53298
COLO858	SB590885	1	0.0316	6	0.74627	1.8051	0.14327	0.16077	0.12837	0.49751	0.18832	NaN	0.34602	1.6949	0.54348	0.44643	0.16779	0.22573	0.25445	0.39062	NaN	0.12151	0.12642	0.51813	0.60492
COLO858	SB590885	1	0.0316	7	0.71429	1.7794	0.15129	0.2004	0.12195	0.44843	0.17007	NaN	0.32362	1.9685	0.55249	0.49505	0.12225	NaN	NaN	0.3876	NaN	0.10787	0.16529	0.40984	0.63216
COLO858	SB590885	1	0.0316	8	0.77519	1.8382	0.13141	0.17953	0.13175	0.5	0.17794	NaN	0.35714	1.9802	0.55556	0.4878	0.14286	0.21413	0.23981	0.42553	NaN	0.0625	0.14859	0.54348	0.63931
COLO858	SB590885	1	0.1	1	0.45249	0.93458	0.12255	0.21097	0.1221	0.46512	0.1845	NaN	0.35088	1.9455	0.52083	0.45455	0.15576	0.18149	0.22883	0.41152	NaN	0.10858	0.15175	0.55556	0.59457
COLO858	SB590885	1	0.1	2	0.50761	1.0526	0.14184	0.21552	0.12048	0.4878	0.1992	NaN	0.34014	1.4535	0.66667	0.45045	0.14749	0.19493	0.19841	0.3937	NaN	0.063694	0.13831	0.66667	0.66917
COLO858	SB590885	1	0.1	3	0.51282	0.80645	0.16103	0.2457	NaN	0.47393	0.19194	NaN	0.32573	1.9048	0.51546	0.4717	0.15674	0.17422	0.21692	0.39683	NaN	0.20747	0.11249	0.625	0.58085
COLO858	SB590885	1	0.1	4	0.59524	0.86207	0.15699	0.19194	0.14472	0.46083	0.20921	NaN	0.38168	1.7331	0.55866	0.46729	0.15198	0.19268	0.23923	0.41494	NaN	0.063694	0.125	0.64103	0.55194
COLO858	SB590885	1	0.1	5	0.45249	0.90909	0.14006	0.18832	0.10917	0.4717	0.17699	NaN	0.32468	1.5267	0.54054	0.45045	0.14815	0.21413	0.21053	0.35211	NaN	0.064516	0.11751	0.42735	0.51177
COLO858	SB590885	1	0.1	6	0.55556	1.0173	0.18051	0.15924	0.12255	NaN	0.16694	NaN	0.30769	1.5625	0.69444	0.41494	0.13004	0.1992	0.19763	0.35461	NaN	0.097087	0.14903	0.42373	0.60915
COLO858	SB590885	1	0.1	7	0.62893	0.8	0.13228	0.21552	0.13643	0.46729	0.2	NaN	0.40323	NaN	0.49261	0.4902	0.16694	0.18282	0.18622	0.44444	NaN	0.14771	0.14472	0.46729	0.61458
COLO858	SB590885	1	0.1	8	0.74627	0.89286	0.14451	0.21692	0.16026	0.47393	0.17241	NaN	0.44444	1.7452	0.57803	NaN	0.17241	0.19231	0.2381	0.45045	NaN	0.077519	0.13123	0.50505	0.59526
COLO858	SB590885	1	0.316	1	0.31348	0.50761	0.11099	0.16667	0.13175	0.51282	0.16447	NaN	0.31447	1.7422	0.57143	0.44843	0.13089	0.17699	0.21142	0.43103	NaN	0.095238	0.12315	0.5291	0.68966
COLO858	SB590885	1	0.316	2	0.35971	0.57803	0.11976	0.1773	0.13477	0.55866	0.15601	NaN	0.35461	1.773	0.70423	0.44053	0.12563	0.19763	0.20284	0.41667	NaN	0.13193	0.15038	0.68493	0.73832
COLO858	SB590885	1	0.316	3	0.28818	0.46512	0.19268	0.2809	0.14556	0.46729	0.19841	NaN	0.3876	1.4164	0.46512	0.50251	0.18832	0.19305	0.18416	0.42373	NaN	NaN	0.14025	0.8	0.57036
COLO858	SB590885	1	0.316	4	0.25641	0.34014	0.1221	0.17825	0.17007	0.48077	0.27174	NaN	0.46512	1.2755	0.50251	0.48544	0.16892	0.20202	0.23256	0.46296	NaN	0.081301	0.078125	0.69444	0.45645
COLO858	SB590885	1	0.316	5	0.35842	0.45249	0.1	0.12804	0.11001	0.49751	0.13106	NaN	0.26316	1.4749	0.5291	0.36496	0.11086	0.13333	0.18083	0.36364	NaN	0.044643	0.11062	0.41152	0.60837
COLO858	SB590885	1	0.316	6	0.38911	0.52632	0.097087	0.10395	0.12804	0.53763	0.13587	NaN	0.31447	1.4225	0.68966	0.32468	0.13228	0.14837	0.14771	0.34483	NaN	0.079365	0.12195	0.4717	0.55607
COLO858	SB590885	1	0.316	7	0.30581	0.40161	0.14793	0.21552	0.14641	0.4902	0.25189	NaN	0.38462	1.5576	0.46296	0.52083	0.16051	0.21505	0.18904	0.54645	NaN	0.18622	0.10204	0.53476	0.57176
COLO858	SB590885	1	0.316	8	0.26954	0.39216	0.17953	0.19231	NaN	0.4329	0.26596	NaN	0.5	1.2048	0.47393	0.56818	0.18149	0.25126	0.22371	0.55866	NaN	0.15129	0.1105	0.6135	0.48598
COLO858	SB590885	1	1	1	NaN	0.33333	0.13387	0.15601	0.13947	0.53191	0.20121	NaN	0.37736	1.6502	0.53476	0.53191	0.14085	0.16835	0.18727	0.4329	NaN	0.064935	0.1385	0.59524	0.70853
COLO858	SB590885	1	1	2	0.22676	0.32362	0.13477	0.16234	0.1497	0.60241	0.17986	NaN	0.38462	NaN	0.62893	0.50505	0.14245	0.18832	0.22727	0.42194	NaN	0.17452	0.12658	0.72464	0.67312
COLO858	SB590885	1	1	3	0.20121	0.27624	NaN	NaN	0.14706	0.50251	0.20964	NaN	0.39526	1.4124	0.55866	0.52083	NaN	0.18553	0.19493	0.40984	NaN	0.12453	0.13245	0.74627	0.62443
COLO858	SB590885	1	1	4	0.22272	0.24213	0.13333	0.14388	0.15974	0.55556	0.18832	NaN	0.42553	1.5337	0.59524	0.5102	0.12121	0.19194	0.22075	0.50251	NaN	0.062112	0.1	0.64935	0.60572
COLO858	SB590885	1	1	5	0.22727	0.23697	NaN	0.15898	0.13316	0.51282	0.17182	NaN	0.34483	1.4663	0.49261	0.45249	0.13774	0.17544	0.16694	0.40984	NaN	0.051546	0.11723	0.50251	0.5639
COLO858	SB590885	1	1	6	0.22026	0.18382	0.11287	0.15083	0.13405	0.5814	0.18868	NaN	0.3861	1.4514	0.64516	0.40486	0.13643	0.17452	0.2045	0.39841	NaN	0.13643	0.10373	0.625	0.51633
COLO858	SB590885	1	1	7	0.21459	0.32895	0.14749	0.19881	0.15408	0.52632	0.16949	NaN	0.3663	1.4641	0.51813	0.49505	0.1548	0.19841	0.16863	0.42918	NaN	0.1227	0.10811	0.54054	0.60165
COLO858	SB590885	1	1	8	0.21645	0.34247	0.13587	0.13351	0.14225	0.51546	0.17422	NaN	0.42918	1.5015	0.5848	0.45045	0.15576	0.20576	0.22624	0.46729	NaN	0.059172	0.10526	0.57143	0.60873
COLO858	SB590885	1	3.16	1	0.22272	0.35211	0.10787	0.12563	0.11211	0.53191	0.14881	NaN	0.3003	1.8622	0.45045	0.37594	0.11468	0.14409	0.15361	0.30675	NaN	0.056818	0.15748	0.44643	0.66745
COLO858	SB590885	1	3.16	2	0.20121	0.30488	0.096154	0.14085	0.10593	0.5814	0.14641	NaN	0.33223	1.6667	0.49261	0.35461	0.11223	0.12853	0.18832	0.31546	NaN	0.076336	0.10438	0.59172	0.61688
COLO858	SB590885	1	3.16	3	0.21008	0.26667	NaN	NaN	0.12804	0.48077	0.14556	NaN	0.28818	1.5244	0.45872	0.4065	NaN	0.15106	0.15625	0.30864	NaN	NaN	0.12594	0.51813	0.58602
COLO858	SB590885	1	3.16	4	0.1221	0.16863	0.10977	0.1224	0.12255	0.43478	NaN	NaN	0.3268	1.0953	0.36101	0.39526	0.11507	0.1261	0.19493	0.33557	NaN	0.062893	0.08547	0.47619	0.43942
COLO858	SB590885	1	3.16	5	0.18315	0.17668	NaN	0.1002	0.1073	0.49505	0.14245	NaN	0.2849	1.5291	0.44444	0.26316	0.10417	0.12771	0.12092	0.30864	NaN	0.038911	0.097087	0.33784	0.48986
COLO858	SB590885	1	3.16	6	0.2	0.23419	0.10352	0.11696	0.098039	0.5291	0.14388	NaN	0.3096	1.6863	0.46729	0.26596	0.12531	0.13175	0.14045	0.31546	NaN	0.056818	0.1297	0.40161	0.50501
COLO858	SB590885	1	3.16	7	0.16556	0.27322	0.10267	0.13966	0.11696	0.5102	0.14225	NaN	0.28902	1.4859	0.48309	0.3367	0.12376	0.16129	0.11211	NaN	NaN	0.074627	0.13661	0.35461	0.58327
COLO858	SB590885	1	3.16	8	0.11614	0.19157	0.10526	0.1182	0.10173	0.42918	0.13532	NaN	0.31546	1.1274	0.35461	0.36364	0.11628	0.13966	0.13459	0.32787	NaN	0.043103	0.1005	0.37594	0.43608
COLO858	DMSO control	5	NaN	1	0.71942	2.0284	0.12107	0.22883	0.14124	0.44053	0.16722	NaN	0.28329	0.84034	0.40323	0.35971	0.15504	0.16584	0.14837	0.36496	NaN	0.087719	0.09901	0.5618	0.56777
COLO858	DMSO control	5	NaN	2	0.5618	1.3947	0.13717	0.21142	0.15221	0.36364	0.17007	NaN	0.32051	0.65789	0.31746	0.38168	0.14577	0.17036	0.15601	0.34965	NaN	0.079365	0.070922	0.65789	0.39779
COLO858	DMSO control	5	NaN	3	0.5848	1.1962	0.14599	0.20877	0.19646	0.31153	0.19231	NaN	0.34247	0.70922	0.30211	0.50761	0.18727	0.18692	0.17986	0.39683	NaN	0.080645	0.09009	0.625	0.42297
COLO858	DMSO control	5	NaN	4	0.60241	1.1249	0.14837	0.22371	0.21186	0.30488	0.21739	NaN	0.3937	0.60976	0.30864	0.48077	0.18762	0.19342	0.18018	0.43668	NaN	0.13263	0.071942	0.64516	0.41703
COLO858	DMSO control	5	NaN	5	0.76336	2.0367	0.12255	0.18282	0.12579	0.44643	0.14793	NaN	0.22624	0.81967	0.40816	0.34843	0.14065	0.17182	0.14306	0.34014	NaN	0.072464	0.11416	0.51546	0.56962
COLO858	DMSO control	5	NaN	6	0.59524	1.4006	0.11561	0.18315	0.14205	0.34014	0.16863	NaN	0.26316	0.65359	0.3125	0.31949	0.14144	0.17637	0.15432	0.34014	NaN	0.076923	0.079365	0.5814	0.41216
COLO858	DMSO control	5	NaN	7	0.59524	1.1136	0.15408	0.23641	0.22883	0.30395	0.23866	NaN	0.34364	0.64516	0.3012	0.33784	0.21368	0.23585	0.1912	0.40161	NaN	0.17153	0.088496	0.68493	0.42109
COLO858	DMSO control	5	NaN	8	0.60606	1.0823	0.15848	0.2457	0.23041	0.29412	0.21322	NaN	0.35714	0.64516	0.30769	0.36364	0.21186	0.2439	0.18762	0.42194	NaN	0.17986	0.097087	0.68493	0.39005
COLO858	DMSO control	5	NaN	1	0.91743	2.331	0.13569	0.23981	0.1355	0.49505	0.14065	NaN	0.2551	0.89286	0.44843	0.43478	0.14451	0.17794	0.1692	0.32362	NaN	0.053191	0.11025	0.55249	0.61478
COLO858	DMSO control	5	NaN	2	0.6135	1.2821	0.13158	0.22075	0.12837	0.33784	0.16556	NaN	0.26882	0.5848	0.28818	0.43668	0.13812	0.19157	0.19231	0.3367	NaN	0.09901	0.074074	0.67568	0.41237
COLO858	DMSO control	5	NaN	3	0.61728	1.3123	0.12361	0.19493	0.16611	0.33445	0.17182	NaN	0.2849	0.62112	0.29499	0.34602	0.14728	0.17301	0.15314	0.38023	NaN	0.055866	0.075758	0.62893	0.40405
COLO858	DMSO control	5	NaN	4	0.60241	1.0707	0.14164	0.2008	0.16234	0.29326	0.17123	NaN	0.31546	0.62893	0.26385	0.33113	0.16367	0.18083	0.17007	0.38462	NaN	0.086957	0.072993	0.70423	0.3645
COLO858	DMSO control	5	NaN	5	0.89286	2.3256	0.11111	0.18018	0.14286	0.46083	0.14728	NaN	0.23041	1	0.42194	0.30581	0.14065	0.16529	0.14124	0.33445	NaN	0.041152	0.11737	0.52083	0.56803
COLO858	DMSO control	5	NaN	6	0.56818	1.2771	0.11312	0.18553	0.15337	0.3268	0.1506	NaN	0.26316	0.70423	0.25126	0.30675	0.14245	0.17212	0.14948	0.34014	NaN	0.070423	0.064516	0.625	0.40366
COLO858	DMSO control	5	NaN	7	0.62112	1.3228	0.13661	0.20576	0.17857	0.32468	0.19194	NaN	0.30395	0.69444	0.29412	0.40323	0.15848	0.17094	0.16129	0.3861	NaN	0.039526	0.072993	0.64516	0.42815
COLO858	DMSO control	5	NaN	8	0.55556	1.1086	0.14124	0.21413	0.15873	0.26667	0.17921	NaN	0.32362	0.7874	0.27174	0.35842	0.17513	0.18149	0.15974	0.38314	NaN	0.084034	0.077519	0.68493	0.36565
COLO858	DMSO control	5	NaN	1	0.88496	2.6525	0.17331	0.27624	0.11587	0.49751	0.18382	NaN	0.33113	1.2077	0.41322	0.5	0.14388	0.26316	0.20492	0.37453	NaN	0.084746	0.13387	0.61728	0.64039
COLO858	DMSO control	5	NaN	2	0.68966	1.7065	0.14205	0.27624	0.14045	0.39841	0.17301	NaN	0.35336	0.91743	0.30581	0.51813	0.16779	0.24752	0.22075	0.40816	NaN	0.11779	0.076923	NaN	0.48657
COLO858	DMSO control	5	NaN	3	0.81301	2.1786	0.11148	0.17953	0.10471	0.43478	0.14388	NaN	0.2611	0.96154	0.39841	0.36496	0.1328	0.18587	0.14245	0.3003	NaN	0.049505	0.15106	0.50505	0.53498
COLO858	DMSO control	5	NaN	4	0.57803	1.0672	0.13514	0.1996	0.12077	0.29499	0.15152	NaN	0.27855	0.65789	0.26596	0.35461	0.13908	0.19011	0.1642	0.34247	NaN	0.086957	0.076923	0.61728	0.35015
COLO858	DMSO control	5	NaN	5	0.8547	2.6178	0.10917	0.18519	0.092593	0.46948	0.12837	NaN	0.23095	1.261	0.42735	0.31348	0.13831	0.16287	0.14347	0.29851	NaN	0.06993	0.12346	0.54054	0.63675
COLO858	DMSO control	5	NaN	6	0.65789	1.6584	0.11403	0.19724	0.11364	0.40984	0.15576	NaN	0.24631	1.4599	0.3268	0.31949	0.14493	0.17153	0.15748	0.3125	NaN	0.1001	0.065789	0.6135	0.48746
COLO858	DMSO control	5	NaN	7	0.84746	2.2727	0.13351	0.1912	0.15129	0.44444	0.16949	NaN	0.29499	1.1521	0.41152	0.35587	0.14347	0.1626	0.14085	0.36232	NaN	0.033333	0.11287	0.58824	0.58563
COLO858	DMSO control	5	NaN	8	0.54348	1.0858	0.14184	0.20576	0.15361	0.28169	0.17794	NaN	0.33113	0.73529	0.25707	0.35211	0.16367	0.18051	0.17483	0.36765	NaN	0.06993	0.074074	0.64516	0.38592
COLO858	DMSO control	5	NaN	1	0.86957	2.5063	0.19881	0.29499	0.14514	0.4878	0.20367	NaN	0.34014	1.4144	0.46948	0.48544	0.17921	0.25575	0.17094	0.40816	NaN	0.19268	0.15337	0.60241	0.69107
COLO858	DMSO control	5	NaN	2	0.76336	2.0921	0.19569	0.29412	0.12594	0.44053	0.20121	NaN	0.37313	1.2706	0.36765	0.5291	0.18282	0.25126	NaN	0.43478	NaN	0.15291	0.09901	0.75188	0.58493
COLO858	DMSO control	5	NaN	3	0.81967	2.2573	0.15748	0.25773	0.14859	0.44053	0.16051	NaN	0.40816	1.3605	0.41667	0.41494	0.14599	0.2004	0.16694	0.34722	NaN	0.076923	0.11792	0.5988	0.61876
COLO858	DMSO control	5	NaN	4	0.58824	1.25	0.16155	0.24938	0.16026	0.30211	0.16474	NaN	0.43478	0.95238	0.26316	0.42918	0.15625	0.21368	0.15385	0.37736	NaN	0.071942	0.077519	0.67568	0.36835
COLO858	DMSO control	5	NaN	5	0.84746	2.5641	0.12953	0.25974	0.14085	0.49261	0.15699	NaN	0.28571	1.5083	0.4717	0.38462	0.14815	0.20534	0.15456	0.3367	NaN	0.089286	0.14993	0.53476	0.68392
COLO858	DMSO control	5	NaN	6	0.75188	2.0121	0.14706	0.23585	0.13423	0.46729	0.15314	NaN	0.28329	1.2469	0.4	0.4065	0.15385	0.21834	0.16978	0.35842	NaN	0.1005	0.10753	0.60976	0.61318
COLO858	DMSO control	5	NaN	7	0.88496	2.3529	0.13055	0.18587	0.13245	0.42918	0.17094	NaN	0.28249	1.0537	0.42017	0.33784	0.15823	0.17301	0.14556	0.34247	NaN	0.052083	0.14225	0.54054	0.65608
COLO858	DMSO control	5	NaN	8	0.53191	1.1962	0.13459	0.20534	0.14347	0.29499	0.18083	NaN	0.27322	0.89286	0.28902	0.31847	0.16529	0.20121	0.14903	0.35714	NaN	0.078125	0.092593	0.5848	0.39647
COLO858	DMSO control	5	NaN	1	0.92593	2.8169	0.17699	0.31646	0.16694	0.54645	0.23697	NaN	0.37313	1.0482	0.49751	0.61728	0.20492	0.25641	0.21739	0.51282	NaN	0.20576	NaN	0.6993	0.68038
COLO858	DMSO control	5	NaN	2	0.90909	2.5773	0.16129	0.31646	0.16949	0.50761	0.21882	NaN	0.43103	0.9901	0.45872	0.64516	0.21277	0.27473	0.22831	0.53191	NaN	0.14793	0.10142	0.84034	0.64126
COLO858	DMSO control	5	NaN	3	0.83333	2.2222	0.13141	0.22779	0.14535	0.4717	0.15432	NaN	0.30395	1.2531	0.41494	0.41841	0.13717	0.21598	0.18349	0.36101	NaN	0.10225	0.11905	0.57471	0.57201
COLO858	DMSO control	5	NaN	4	0.55866	1.1547	0.14556	0.22026	0.16779	0.28249	0.16639	NaN	0.34602	0.56497	0.28249	0.4065	0.14451	0.19881	0.1634	0.36765	NaN	0.17271	0.082645	0.62893	0.38215
COLO858	DMSO control	5	NaN	5	0.92593	2.6385	0.15221	0.26667	0.13605	0.48544	0.17699	NaN	0.28329	0.90909	0.49505	0.5291	0.15674	0.20161	0.19802	0.36364	NaN	0.15504	0.11862	0.5814	0.65975
COLO858	DMSO control	5	NaN	6	0.86207	2.6247	0.16234	0.26667	0.14306	0.48077	0.18416	NaN	0.32051	1.0363	0.45872	0.50505	0.15674	0.23095	0.19685	0.41322	NaN	0.14535	0.11806	0.69444	0.64178
COLO858	DMSO control	5	NaN	7	0.84746	2.1322	0.13643	0.20747	0.19305	0.44643	0.16502	NaN	0.2907	1.1792	0.4	0.42373	0.17452	0.19493	0.17271	0.3937	NaN	0.049261	0.12121	0.57143	0.62094
COLO858	DMSO control	5	NaN	8	0.57803	1.1416	0.14286	0.21368	0.19685	0.27778	0.17513	NaN	0.31447	0.60976	0.26385	0.44053	0.18248	0.18975	0.15873	0.40486	NaN	0.093458	0.07874	0.64103	0.38836
COLO858	DMSO control	5	NaN	1	1.0081	2.7322	0.16529	0.30211	0.16556	0.50505	0.16863	NaN	0.33333	1.1236	0.46948	0.60606	0.18657	0.23095	0.18727	0.46729	NaN	0.11682	0.13263	0.70423	0.71456
COLO858	DMSO control	5	NaN	2	0.88496	2.457	0.16611	0.27933	0.17123	0.4717	0.17889	NaN	NaN	1.0858	0.42553	0.55556	0.18762	0.26738	NaN	0.55249	NaN	0.12887	0.10482	0.86207	0.61847
COLO858	DMSO control	5	NaN	3	0.78125	2.1186	0.11299	0.23585	0.13643	0.44843	0.14815	NaN	0.29412	1.0526	0.3861	0.42918	0.14493	0.17794	0.16892	0.32258	NaN	0.052356	0.10406	0.55556	0.55188
COLO858	DMSO control	5	NaN	4	0.57803	1.2658	0.14124	0.21598	0.14409	0.31447	0.1642	NaN	0.30303	0.68493	0.2924	0.4065	0.14859	0.19493	0.18727	0.33784	NaN	0.10929	0.071429	0.60606	0.366
COLO858	DMSO control	5	NaN	5	0.96154	2.924	0.16103	0.24876	0.12903	0.47393	0.15649	NaN	0.30488	1.3423	0.44053	0.50251	0.14641	0.21505	0.17513	0.34843	NaN	0.065359	0.1261	0.60606	0.60939
COLO858	DMSO control	5	NaN	6	0.84034	2.4213	0.16863	0.26042	0.15015	0.45045	0.18762	NaN	0.30303	1.233	0.42918	0.49751	0.17668	0.23529	0.20121	0.41667	NaN	0.10288	0.11919	0.75758	0.58346
COLO858	DMSO control	5	NaN	7	0.8	2.1186	0.13021	0.19268	0.15244	0.42553	0.15798	NaN	0.25974	1.1723	0.37453	0.33113	0.16	0.16892	0.15432	0.3663	NaN	0.039526	0.11792	0.55249	0.56557
COLO858	DMSO control	5	NaN	8	0.60241	1.2887	0.13123	0.2004	0.15267	0.30769	0.17036	NaN	0.26596	0.76923	0.28653	0.33003	0.15221	0.17953	0.16234	0.35842	NaN	0.09434	0.082645	0.62893	0.39481
COLO858	DMSO control	5	NaN	1	0.92593	2.7624	0.16779	0.29762	0.14265	0.45872	0.18083	NaN	0.35971	1.2674	0.44444	0.55249	0.17825	0.25253	0.20576	0.37453	NaN	0.09434	0.10929	0.60976	0.66701
COLO858	DMSO control	5	NaN	2	0.82645	2.2272	0.14815	0.27174	0.16393	0.45662	NaN	NaN	0.36364	1.0787	0.40486	0.49505	0.15974	0.26316	0.24213	0.41494	NaN	0.09434	0.1227	0.74074	0.59462
COLO858	DMSO control	5	NaN	3	0.73529	2.1368	0.11287	0.18762	0.11628	0.48309	0.14793	NaN	0.25316	0.92593	0.38314	0.37175	0.13263	0.16949	0.13908	0.3003	NaN	0.051282	0.098039	0.4878	0.56646
COLO858	DMSO control	5	NaN	4	0.60241	1.3298	0.12594	0.20325	0.11416	0.3663	0.16529	NaN	0.26954	0.74627	0.28986	0.34247	0.14065	0.1692	0.17953	0.33445	NaN	0.072993	0.08547	0.6135	0.41359
COLO858	DMSO control	5	NaN	5	0.93458	2.5773	0.15106	0.22676	0.12531	0.45872	0.15601	NaN	0.27548	1.221	0.42918	0.46296	0.16313	0.2004	0.17271	0.35461	NaN	0.076336	0.14085	0.59172	0.66972
COLO858	DMSO control	5	NaN	6	0.80645	2.2936	0.1261	0.24876	0.12121	0.45662	0.16863	NaN	0.28653	0.4902	0.41841	0.47847	0.15924	0.19455	0.19724	0.38314	NaN	0.095238	0.12048	0.71942	0.58078
COLO858	DMSO control	5	NaN	7	0.76923	2.1978	0.12837	0.2	0.15898	0.43478	0.17762	NaN	0.31153	1.2422	0.38314	0.34014	0.1506	0.18116	0.16234	0.34602	NaN	0.051813	0.11261	0.5848	0.59805
COLO858	DMSO control	5	NaN	8	0.61728	1.3228	0.1497	0.21692	0.15152	0.34247	0.18182	NaN	0.33784	0.83333	0.2924	0.34965	0.1642	0.17606	0.17123	0.36101	NaN	0.08547	0.088496	0.67568	0.45197
COLO858	AZ628	5	0.00316	1	0.57471	1.7857	NaN	0.2008	0.14164	0.48309	0.15552	NaN	0.2451	0.6993	0.35211	0.36232	0.15528	0.17762	0.1506	0.33784	NaN	0.10482	0.10449	0.50761	0.51644
COLO858	AZ628	5	0.00316	2	0.75758	2.3866	0.12658	0.17699	0.14837	0.50251	0.1938	NaN	0.27548	1.0406	0.52083	0.33557	0.14104	0.17361	0.15924	0.34014	NaN	0.087719	0.12594	0.56818	0.67427
COLO858	AZ628	5	0.00316	3	0.83333	2.4038	0.13569	0.25126	0.14577	0.4878	0.18553	NaN	0.30675	1.1862	0.48077	0.49505	0.17513	0.24272	0.19455	0.39841	NaN	0.096154	0.11723	0.57803	0.63167
COLO858	AZ628	5	0.00316	4	0.77519	2.2727	0.15291	0.23641	0.16722	0.4902	0.17123	NaN	0.32468	0.98039	0.52083	0.48077	0.16287	0.24331	0.18083	0.40984	NaN	NaN	0.12531	0.68966	0.60203
COLO858	AZ628	5	0.00316	5	0.60976	1.7422	0.13423	0.25316	0.1287	0.45662	0.16393	NaN	0.27933	0.70922	0.37037	0.4878	0.14347	0.19724	0.2008	0.3663	NaN	0.11547	0.10091	0.60606	0.50893
COLO858	AZ628	5	0.00316	6	0.78125	2.2523	0.13441	0.2451	0.1385	0.47847	0.15129	NaN	0.28818	1.0163	0.51282	0.49261	0.1497	0.23529	0.18832	0.36364	NaN	0.12739	0.11198	0.70423	0.6535
COLO858	AZ628	5	0.00316	7	0.8547	2.1786	0.1385	0.23256	0.14025	0.46948	0.14577	NaN	0.29762	1.1587	0.42735	0.47619	0.15649	0.20121	0.20833	0.36364	NaN	0.05814	0.13812	0.62112	0.63323
COLO858	AZ628	5	0.00316	8	0.77519	2.1978	0.14556	0.22371	0.16529	0.47619	0.16077	NaN	0.31646	0.92593	0.50505	0.43103	0.18282	0.22727	0.18519	0.37879	NaN	0.10363	0.10417	0.64516	0.63428
COLO858	AZ628	5	0.01	1	0.81301	2.6247	0.1506	0.29326	0.14451	0.56818	0.1912	NaN	0.39683	1.0787	0.50251	0.5848	0.18149	0.26667	0.18051	NaN	NaN	0.13423	0.13643	0.6993	0.7594
COLO858	AZ628	5	0.01	2	0.74627	2.4272	0.25907	0.2681	0.14245	0.51282	0.19305	NaN	0.4386	1.005	0.5	0.52083	0.18182	0.24876	NaN	0.51546	NaN	0.19763	0.10893	0.88496	0.74519
COLO858	AZ628	5	0.01	3	0.71942	2.5575	0.19881	0.2809	0.16694	0.53763	0.21008	NaN	0.4329	0.93458	NaN	0.57471	0.18657	0.2551	0.21368	0.5291	NaN	0.093458	0.13569	0.74074	0.72587
COLO858	AZ628	5	0.01	4	0.71942	2.3923	0.16807	0.28818	0.16722	0.53763	0.20121	NaN	0.44444	0.95238	0.5	0.53763	NaN	0.23202	0.22026	0.49751	NaN	0.19685	0.11351	0.8547	0.6378
COLO858	AZ628	5	0.01	5	0.80645	2.6316	0.16103	0.28571	0.15924	0.56497	0.23753	NaN	0.35971	1.2285	0.50251	0.54348	0.18282	0.23981	0.19724	NaN	NaN	0.088496	0.11723	0.77519	0.69788
COLO858	AZ628	5	0.01	6	0.76336	2.3148	0.16835	0.26178	0.17606	0.51813	0.20964	NaN	0.37037	1.2255	0.51813	0.54945	0.18657	0.27855	0.21882	0.5	NaN	0.14706	0.11099	0.86957	0.64732
COLO858	AZ628	5	0.01	7	0.76923	2.4814	0.15576	0.2445	0.14881	0.53763	0.19724	NaN	0.39216	1.0395	0.49261	0.54348	0.18051	0.2611	0.19763	0.50761	NaN	0.11299	0.14205	0.74074	0.66056
COLO858	AZ628	5	0.01	8	0.74074	2.4876	0.22371	0.29851	0.15601	0.49505	0.22272	NaN	0.42735	1.0953	0.4902	0.52083	0.1845	0.22371	0.20408	0.5102	NaN	0.15456	0.15552	0.9009	0.64794
COLO858	AZ628	5	0.0316	1	0.53476	2.2883	0.14599	0.29586	0.14451	0.60241	0.20202	NaN	0.42373	0.95238	0.49751	0.59172	0.18727	0.26596	0.17953	0.46948	NaN	0.11001	0.10989	0.84034	0.72952
COLO858	AZ628	5	0.0316	2	0.57471	2.1978	0.17857	0.28653	0.17007	0.55249	0.23585	NaN	0.4878	0.9901	0.52356	0.57803	0.18416	0.23041	0.2381	0.53191	NaN	0.12063	0.13736	0.96154	0.72407
COLO858	AZ628	5	0.0316	3	0.53191	2.3641	0.17301	0.24938	0.16155	0.59524	0.2	NaN	0.48077	0.79365	0.50251	0.5618	0.17241	0.25253	0.19455	0.55249	NaN	0.078125	0.12658	0.84746	0.74946
COLO858	AZ628	5	0.0316	4	0.50251	2.0161	0.17036	0.32258	0.15221	0.55866	0.2584	NaN	0.48077	0.86207	0.46512	0.50761	0.17986	0.3125	0.23697	0.57471	NaN	0.13736	0.14556	0.9901	0.65357
COLO858	AZ628	5	0.0316	5	0.58824	2.2026	0.17921	0.27248	0.1462	0.57471	0.17606	NaN	0.43103	1.0893	0.48077	0.52083	0.16584	0.26316	0.17921	0.46512	NaN	0.086207	0.10753	0.76923	0.64519
COLO858	AZ628	5	0.0316	6	0.60606	2.1692	0.18018	0.28986	0.15898	0.55556	0.18727	NaN	0.45872	NaN	0.52356	0.53191	0.17857	0.24876	0.21882	0.50251	NaN	0.11962	0.14684	0.91743	0.70341
COLO858	AZ628	5	0.0316	7	0.60241	2.3697	0.13699	0.25316	0.14388	0.55556	0.20877	NaN	0.42735	1.0373	0.52356	0.47619	0.15337	0.1996	0.16447	0.5	NaN	0.09434	0.13423	0.78125	0.71614
COLO858	AZ628	5	0.0316	8	0.54348	2.1142	0.20202	0.2849	0.15674	0.55249	0.21645	NaN	0.46512	0.95238	0.52083	0.50761	0.19417	0.27248	0.24814	0.49751	NaN	0.15408	0.13316	0.95238	0.68682
COLO858	AZ628	5	0.1	1	0.32362	1.3812	0.17007	0.3012	0.1548	0.64103	0.21008	NaN	0.5102	0.96154	0.51813	0.49505	0.17007	0.2193	0.18083	0.45045	NaN	0.2004	0.1385	0.72993	0.75837
COLO858	AZ628	5	0.1	2	0.41494	1.4245	0.17637	0.27322	0.17575	0.57803	0.24213	NaN	0.54645	0.9901	0.52632	0.53476	0.17857	0.21978	0.23095	0.4902	NaN	0.16103	0.1269	0.9434	0.69565
COLO858	AZ628	5	0.1	3	0.33784	1.2516	0.14388	0.27933	0.15504	0.625	0.21142	NaN	0.4902	0.88496	0.48077	0.53476	0.18939	0.20964	0.17544	0.45662	NaN	0.14993	0.16556	0.82645	0.72371
COLO858	AZ628	5	0.1	4	0.35088	1.2853	0.14025	0.29762	0.18051	0.6135	0.22472	NaN	0.47619	0.97087	0.5102	0.54645	0.18083	0.22422	0.18939	0.4902	NaN	0.13004	0.11416	0.9434	0.70776
COLO858	AZ628	5	0.1	5	0.3876	1.3316	0.12739	0.27397	0.14104	0.625	0.19305	NaN	0.42373	0.96154	0.52083	0.4902	0.16234	0.22422	0.17007	0.4386	NaN	0.1642	0.16103	0.74627	0.72253
COLO858	AZ628	5	0.1	6	0.44053	1.4793	0.16949	0.2809	0.15773	0.59524	0.19011	NaN	0.4386	1.0438	0.51546	0.5102	0.15949	0.21834	0.1912	0.42735	NaN	0.13812	0.14124	0.84034	0.71692
COLO858	AZ628	5	0.1	7	0.36765	1.4225	0.18018	0.23256	0.16129	0.60606	0.22727	NaN	0.50761	NaN	0.50251	0.50505	0.13831	0.23585	0.20325	0.50505	NaN	0.10471	0.14815	0.83333	0.77273
COLO858	AZ628	5	0.1	8	0.38911	1.4706	0.15267	0.25	0.14859	0.64935	0.20243	NaN	0.48544	1.0256	0.54348	0.50251	0.19685	NaN	0.21978	0.50505	NaN	0.1938	0.15674	0.92593	0.77944
COLO858	AZ628	5	0.316	1	0.2681	0.76923	0.17422	NaN	0.17331	0.76923	0.24814	NaN	0.4878	0.89286	0.54348	0.52356	0.20202	0.27322	0.17544	0.46512	NaN	0.1992	0.15674	0.81967	0.79667
COLO858	AZ628	5	0.316	2	0.20534	0.74627	0.15625	0.2331	0.18349	0.68966	0.19881	NaN	0.54945	0.76336	0.5988	0.49261	0.18248	0.29586	0.1992	0.54645	NaN	0.1675	0.14948	0.96154	0.74741
COLO858	AZ628	5	0.316	3	0.23753	0.77519	0.16313	0.23095	0.17544	0.76923	0.24752	NaN	0.51282	0.81967	0.53763	0.52083	0.19493	0.24272	0.21053	0.50251	NaN	0.14948	NaN	0.81301	0.76094
COLO858	AZ628	5	0.316	4	0.22727	0.63291	0.14388	0.23148	NaN	0.67568	0.24155	NaN	0.54945	0.66225	0.55249	0.5618	0.18727	0.26882	0.19531	0.51282	NaN	0.22624	0.13298	0.93458	0.70177
COLO858	AZ628	5	0.316	5	0.22523	0.63291	0.15601	0.23981	0.19194	0.70922	0.23585	NaN	0.54645	0.60241	0.53476	0.54645	0.18349	0.3003	0.1912	0.49751	NaN	0.17986	0.13072	0.87719	0.67985
COLO858	AZ628	5	0.316	6	0.2611	0.70922	NaN	0.22075	0.19724	0.72993	0.25189	NaN	0.5988	0.68493	0.5848	0.51813	0.18657	0.30303	0.19881	0.53476	NaN	0.18975	0.14925	0.98039	0.72029
COLO858	AZ628	5	0.316	7	0.2584	0.82645	0.13661	0.22026	0.27322	0.68027	0.21978	NaN	0.5291	0.60241	0.52083	0.5618	0.18904	0.24331	0.21692	0.50761	NaN	0.13532	0.14706	0.81301	0.77653
COLO858	AZ628	5	0.316	8	0.27778	0.72464	0.16234	0.21786	0.17094	0.64935	0.22026	NaN	0.5	0.61728	0.55866	0.4878	0.19011	0.28329	0.17606	0.51813	NaN	0.16502	0.14347	0.91743	0.70334
COLO858	AZ628	5	1	1	0.2381	0.39526	0.12594	0.25063	0.1996	0.78125	0.21739	NaN	0.53763	0.59524	0.55556	0.5291	0.21552	0.31447	0.21978	0.50251	NaN	0.17483	0.17422	0.86957	0.73834
COLO858	AZ628	5	1	2	0.21739	0.41667	0.14265	0.19881	0.20243	0.75188	0.20661	NaN	0.62112	NaN	0.60976	0.51282	0.19763	0.2681	0.2381	0.56818	NaN	0.19342	0.14599	0.97087	0.73874
COLO858	AZ628	5	1	3	0.17986	NaN	0.13793	0.24631	0.17513	0.72464	0.24876	NaN	0.57471	0.59524	0.5618	0.52356	0.21692	0.32362	0.21277	0.53191	NaN	0.092593	0.14493	0.91743	0.6932
COLO858	AZ628	5	1	4	0.19608	0.3413	0.14641	0.22883	0.17094	0.68966	0.21368	NaN	0.59524	0.57803	0.54945	0.50761	0.23364	0.29155	0.22779	0.53476	NaN	0.20747	0.11442	1.0684	0.67241
COLO858	AZ628	5	1	5	0.22173	0.40486	0.16155	0.2381	0.16129	0.73529	0.25575	NaN	0.59524	0.55866	0.57803	0.5291	0.18315	0.27548	0.24631	0.51282	NaN	0.09901	0.15038	0.96154	0.65695
COLO858	AZ628	5	1	6	0.23529	0.40816	0.15267	0.21097	0.18519	0.72993	0.2809	NaN	0.625	0.60976	0.625	0.44248	0.23474	0.30211	0.24213	0.55556	NaN	0.17212	0.12547	1.0811	0.69615
COLO858	AZ628	5	1	7	0.24331	0.4	0.1297	0.22272	0.17513	0.69444	0.21186	NaN	0.54348	0.5848	0.55556	0.50505	0.1996	0.25707	0.1996	0.54054	NaN	0.11236	0.11947	0.91743	0.70953
COLO858	AZ628	5	1	8	0.22222	0.3937	0.1506	0.21978	0.17953	0.68493	0.23697	NaN	0.57471	0.60241	0.55866	0.46512	0.23041	0.29326	0.21413	0.55866	NaN	0.24938	0.15175	1.0941	0.6884
COLO858	AZ628	5	3.16	1	0.17123	0.31646	0.14225	0.21231	0.16026	0.77519	0.22936	NaN	0.57471	0.62893	0.63694	0.5291	0.18553	0.32573	0.18282	0.45455	NaN	0.15974	0.16051	0.79365	0.66045
COLO858	AZ628	5	3.16	2	0.19763	0.30769	0.14409	0.19455	0.16807	NaN	0.21505	NaN	0.63694	0.60241	0.66225	0.50761	0.18083	0.30675	0.23641	0.5291	NaN	0.11587	0.13004	0.91743	0.66349
COLO858	AZ628	5	3.16	3	0.1675	0.28736	0.16502	0.19531	0.15038	0.77519	0.2331	NaN	0.63291	0.60241	0.69444	0.5102	0.2004	0.28011	0.2451	0.4902	NaN	0.092593	0.15552	0.8	0.65499
COLO858	AZ628	5	3.16	4	0.17953	0.22371	0.16556	0.2451	0.17123	0.78125	NaN	NaN	0.6135	0.55556	0.6135	0.50505	0.20576	0.31746	0.29326	0.54945	NaN	0.17953	0.11587	0.97087	0.62127
COLO858	AZ628	5	3.16	5	0.2045	0.26596	0.14903	0.2331	0.15674	0.7874	0.20921	NaN	0.55556	0.61728	0.65789	0.51546	0.18975	0.2809	0.2193	0.47619	NaN	0.12407	0.15221	0.74627	0.62875
COLO858	AZ628	5	3.16	6	0.22936	0.33113	0.1462	0.2381	0.15625	0.76336	0.21834	NaN	0.60606	NaN	0.66667	0.47847	0.19157	0.26596	0.27855	0.53191	NaN	0.16639	0.14104	0.89286	0.67362
COLO858	AZ628	5	3.16	7	0.21053	0.33557	0.17637	0.2	0.1385	0.75188	0.21008	NaN	0.57803	0.5848	0.73529	0.4717	0.19268	0.31153	0.22472	0.48309	NaN	0.1199	0.12453	0.81301	0.68246
COLO858	AZ628	5	3.16	8	0.19646	0.33333	0.17241	0.25063	0.16234	0.77519	0.2193	NaN	0.5814	0.57803	0.67568	0.4878	0.21505	0.2849	0.2584	0.53191	NaN	0.2045	0.15038	0.9901	0.65206
COLO858	Selumetinib	5	0.00316	1	0.84746	2.193	0.1269	0.2457	0.15129	0.49261	0.16835	NaN	0.2907	1.0917	0.43103	NaN	0.16103	0.21978	0.18484	0.36765	NaN	0.10799	0.14124	0.56497	0.62816
COLO858	Selumetinib	5	0.00316	2	0.84746	2.4691	0.16026	0.25641	0.15625	0.4902	0.17123	NaN	0.30769	1.0417	0.4386	0.45455	0.15576	0.22936	0.17794	0.37736	NaN	0.16835	0.097087	0.65789	0.64878
COLO858	Selumetinib	5	0.00316	3	0.83333	2.5	0.15601	0.24814	0.13089	0.51282	0.14793	NaN	0.26316	1.1249	0.48544	0.4	0.16155	0.17889	0.17241	0.33333	NaN	0.11325	0.13158	0.64103	0.61154
COLO858	Selumetinib	5	0.00316	4	0.79365	2.2989	0.11481	0.21368	0.1328	0.5	0.14472	NaN	0.27548	0.96154	0.4902	0.40323	0.15083	0.18484	0.17123	0.3125	NaN	0.05291	0.10616	0.59524	0.58667
COLO858	Selumetinib	5	0.00316	5	0.7874	2.2989	0.13624	0.21505	0.13717	0.47847	0.15175	NaN	0.29326	0.86207	0.45872	0.42373	0.15674	0.19011	0.18349	0.37037	NaN	0.051813	0.11086	0.54645	0.55612
COLO858	Selumetinib	5	0.00316	6	0.79365	2.2272	0.13812	0.21978	0.16051	0.46296	0.17986	NaN	0.30769	0.9434	0.46729	0.4	0.1626	0.19881	0.16313	0.35971	NaN	0.10571	0.11025	0.5988	0.55197
COLO858	Selumetinib	5	0.00316	7	0.84746	2.3585	0.12579	0.1996	0.11161	0.46729	0.14225	NaN	NaN	1.2165	0.45455	0.3861	0.1497	0.19231	0.14388	0.29326	NaN	0.12594	0.12837	0.44643	0.65439
COLO858	Selumetinib	5	0.00316	8	0.77519	2.1882	0.12987	0.20877	0.10482	0.47847	0.16639	NaN	0.27548	0.96154	0.45872	0.41152	NaN	0.19268	0.18868	0.32258	NaN	0.11574	0.12626	0.53763	0.60348
COLO858	Selumetinib	5	0.01	1	0.91743	2.5974	0.18657	0.29326	0.17544	0.52632	0.20704	NaN	0.39683	1.2953	0.48309	0.59524	0.18083	0.2457	0.20367	0.5102	NaN	0.08	0.13831	0.72993	0.69238
COLO858	Selumetinib	5	0.01	2	0.6135	1.5385	0.16287	0.30581	0.16181	0.38462	0.19493	NaN	0.41841	0.75188	0.31746	0.5848	0.19157	0.27174	0.2381	0.5102	NaN	0.20964	0.078125	0.8547	0.44552
COLO858	Selumetinib	5	0.01	3	0.86957	2.5773	0.17606	0.28571	0.13055	0.53476	0.15848	NaN	0.30303	1.0142	0.45872	0.51813	0.15361	0.22371	0.17271	0.3268	NaN	0.12285	0.11468	0.70922	0.65759
COLO858	Selumetinib	5	0.01	4	0.84034	2.4213	0.13298	0.22727	0.12376	NaN	0.15723	NaN	0.33557	1.1236	0.48077	0.46729	0.1355	0.18727	0.20492	0.4	NaN	0.054348	0.13928	0.73529	0.69286
COLO858	Selumetinib	5	0.01	5	0.7874	2.4631	0.14577	0.26667	0.15823	0.50251	0.19724	NaN	0.42918	0.92593	0.4386	0.53763	0.17606	0.22321	0.23202	0.46729	NaN	0.10121	0.10917	0.72993	0.55876
COLO858	Selumetinib	5	0.01	6	0.62112	1.6026	0.18519	0.27248	0.1634	0.3876	0.19493	NaN	0.42553	0.8	0.30488	0.50761	0.17857	0.22727	0.20747	0.44248	NaN	0.16051	0.088496	0.82645	0.43335
COLO858	Selumetinib	5	0.01	7	0.87719	2.6596	0.1182	0.19342	0.13736	0.52356	0.14684	NaN	0.21277	1.1025	0.4902	0.33333	0.14085	0.14793	0.125	0.30675	NaN	0.070922	0.11547	0.53476	0.65438
COLO858	Selumetinib	5	0.01	8	0.86207	2.3697	0.10549	0.17182	0.13072	0.50505	0.16502	NaN	0.24096	1.227	0.50505	0.33113	0.14327	0.14045	0.1626	0.3367	NaN	0.044643	0.11947	0.60976	0.66636
COLO858	Selumetinib	5	0.0316	1	0.8547	2.451	0.15949	0.26738	0.15244	0.52356	0.23364	NaN	0.44843	1.5798	0.47847	0.53763	0.16807	0.27248	0.21413	0.47619	NaN	0.09009	0.12563	0.76336	0.66175
COLO858	Selumetinib	5	0.0316	2	0.67568	2.331	0.21598	0.29851	0.15748	0.50761	0.27548	NaN	0.4717	1.3908	0.41152	0.53763	0.17889	0.28329	0.26316	0.51813	NaN	0.16077	0.10309	0.9434	0.61919
COLO858	Selumetinib	5	0.0316	3	0.72464	2.5445	0.23474	0.26882	0.14925	0.54054	0.20964	NaN	0.35971	0.9901	0.44053	0.55249	0.16667	0.24272	0.17857	0.41494	NaN	0.22936	0.13405	0.68027	0.6239
COLO858	Selumetinib	5	0.0316	4	0.74627	2.2472	0.15221	0.23256	0.14388	0.55866	0.19342	NaN	0.3937	1.0341	0.50761	0.50251	0.14514	0.23148	0.22422	0.46083	NaN	0.13441	0.11962	0.74074	0.66061
COLO858	Selumetinib	5	0.0316	5	0.79365	2.045	0.15674	0.26042	0.13477	0.56818	0.18083	NaN	0.44053	0.93458	0.45045	0.51282	0.14771	0.22779	0.19841	0.45249	NaN	0.13532	0.10695	0.69444	NaN
COLO858	Selumetinib	5	0.0316	6	0.6993	2.0833	0.19531	0.27701	0.14493	0.48077	0.22124	NaN	0.40486	1.2887	0.39216	0.52356	0.16207	0.25381	0.24691	0.46083	NaN	0.2	0.10582	0.80645	0.64799
COLO858	Selumetinib	5	0.0316	7	0.79365	2.4814	0.10493	0.22883	0.11099	0.53763	0.15385	NaN	0.29326	1.2642	0.4717	0.44444	0.12887	0.21231	0.16474	0.33003	NaN	0.19417	0.15873	0.59172	0.64495
COLO858	Selumetinib	5	0.0316	8	0.84034	2.331	0.15432	0.22936	0.1087	0.5618	0.14749	NaN	0.31447	1.2674	0.50251	0.4717	0.13175	0.20833	0.2045	0.38911	NaN	0.17271	0.14085	0.77519	0.70236
COLO858	Selumetinib	5	0.1	1	0.75758	1.9763	0.14451	0.31746	0.13495	0.55866	0.20661	NaN	0.45249	1.2225	0.4902	0.52356	0.16155	0.19802	0.2008	0.49505	NaN	0.2193	NaN	0.81967	0.71251
COLO858	Selumetinib	5	0.1	2	0.70922	1.5432	0.1626	0.29674	0.16367	0.51282	0.20747	NaN	0.48309	1.1148	0.45872	0.51813	0.16529	0.22321	0.20534	0.47393	NaN	0.21552	0.1261	NaN	0.6772
COLO858	Selumetinib	5	0.1	3	0.6993	1.6667	0.1497	0.30581	0.16447	0.55556	0.20367	NaN	0.37313	1.0482	0.47619	0.52632	0.18553	0.20325	0.19011	0.44444	NaN	0.19342	0.14045	0.81967	0.66753
COLO858	Selumetinib	5	0.1	4	0.68966	1.5748	0.16367	0.27397	0.15699	0.55866	0.20619	NaN	0.4717	1.0277	0.4878	0.55866	0.14065	0.20492	NaN	0.44843	NaN	0.082645	0.13661	0.8547	0.61454
COLO858	Selumetinib	5	0.1	5	0.77519	2.1645	0.1385	0.26667	0.18484	0.54645	0.22371	NaN	0.44843	1.1325	0.47619	0.51546	0.14881	NaN	0.22624	0.42735	NaN	0.084746	0.13477	0.80645	0.7847
COLO858	Selumetinib	5	0.1	6	0.72993	1.5798	0.15456	0.3003	0.15798	0.59172	0.18657	NaN	0.4386	1.1211	0.43478	0.49261	0.19455	0.20576	0.21008	0.44643	NaN	0.15291	0.1443	0.82645	0.77033
COLO858	Selumetinib	5	0.1	7	0.70922	1.7007	0.13316	0.24814	0.11099	0.5848	0.18282	NaN	0.35336	NaN	0.49751	0.46296	0.15528	0.18832	NaN	0.37037	NaN	0.23641	0.15949	NaN	0.71567
COLO858	Selumetinib	5	0.1	8	0.72993	1.692	0.13812	0.23474	0.12674	0.53191	0.18182	NaN	0.369	1.0526	NaN	0.48544	0.13441	0.17271	0.1996	0.40486	NaN	0.17123	0.16892	0.80645	0.68893
COLO858	Selumetinib	5	0.316	1	0.81967	1.0235	0.17094	0.21834	0.15152	0.66667	0.26385	NaN	0.50761	NaN	0.50761	0.54348	0.16892	0.21645	0.22321	0.53476	NaN	0.1626	0.13316	0.84034	0.77869
COLO858	Selumetinib	5	0.316	2	0.8547	0.9434	0.15723	0.25063	0.19084	0.69444	0.23923	NaN	0.51282	0.62112	0.51282	0.51546	0.16863	0.22573	0.20408	0.53763	NaN	0.22321	0.16835	0.9434	0.77821
COLO858	Selumetinib	5	0.316	3	0.86957	0.9434	0.18553	NaN	0.16287	0.68966	0.22422	NaN	0.47393	0.69444	0.50761	0.55556	0.19157	0.22989	0.22831	0.43478	NaN	0.21882	0.17668	1.0627	0.71636
COLO858	Selumetinib	5	0.316	4	0.84034	0.9009	0.17483	0.2584	0.18282	0.69444	0.24272	NaN	0.53763	0.6993	0.53763	0.5814	0.16835	0.22573	0.20243	0.51546	NaN	0.11947	0.12739	0.91743	0.68819
COLO858	Selumetinib	5	0.316	5	0.8	1.1364	0.14045	0.2457	0.15432	0.67114	0.20325	NaN	0.45249	0.62112	0.50251	0.51813	0.15674	0.20576	0.22422	0.4902	NaN	0.088496	0.14347	0.72993	0.66503
COLO858	Selumetinib	5	0.316	6	0.86207	1.0173	0.13889	0.22222	0.19011	0.60976	0.23641	NaN	0.46512	0.59524	0.54348	NaN	0.17513	0.22371	0.1912	0.4902	NaN	0.18692	0.15552	0.84746	0.61439
COLO858	Selumetinib	5	0.316	7	0.82645	0.91743	0.19194	0.27174	0.2381	0.63694	0.24331	NaN	0.84746	0.6135	0.49751	0.52356	0.18868	0.24272	0.22124	0.4386	NaN	0.24876	0.14514	0.75758	0.6861
COLO858	Selumetinib	5	0.316	8	0.82645	0.89286	0.18349	0.25316	NaN	0.63291	NaN	NaN	1	0.71429	0.53476	0.50505	NaN	0.24691	0.25707	0.57471	NaN	0.2193	0.15244	0.87719	0.69034
COLO858	Selumetinib	5	1	1	0.86957	0.60241	0.12121	0.20408	0.17241	0.68027	0.1912	NaN	0.51813	NaN	0.51813	0.54945	0.20576	0.26882	0.2381	0.53476	NaN	0.09009	0.14771	0.86957	0.77167
COLO858	Selumetinib	5	1	2	0.86957	0.54645	0.13812	0.22075	0.18083	0.64516	0.26247	NaN	0.55866	0.48544	0.49261	0.51813	0.19569	0.32258	0.26455	0.53763	NaN	0.21322	0.16103	1.1161	0.75163
COLO858	Selumetinib	5	1	3	0.86957	0.45045	0.16313	NaN	0.14225	0.68966	0.18904	NaN	0.44444	0.60606	0.49751	0.55556	0.19157	0.25707	0.21368	0.44643	NaN	0.20964	0.13793	1.1099	0.71925
COLO858	Selumetinib	5	1	4	0.86207	0.4386	0.1182	0.23364	0.32362	0.65789	0.22371	NaN	0.5	0.67114	0.48309	0.52356	0.1938	0.2907	0.26596	0.53476	NaN	0.091743	0.14706	0.9009	0.7129
COLO858	Selumetinib	5	1	5	0.8	0.46512	0.14993	0.21692	0.23529	0.62893	0.23585	NaN	0.86207	0.50251	0.45455	0.54348	0.18416	0.24096	0.21882	0.52632	NaN	0.1	0.12151	0.81301	0.64068
COLO858	Selumetinib	5	1	6	0.81967	0.53763	0.15106	0.23419	0.25445	0.63694	0.24876	NaN	0.92593	0.54945	0.4878	0.52356	0.18832	0.28986	0.21834	0.50505	NaN	0.34483	0.10256	0.97087	0.60549
COLO858	Selumetinib	5	1	7	0.89286	0.54945	0.13947	0.2445	0.14451	0.68966	0.20921	NaN	0.41494	0.5618	0.4902	0.55249	0.17699	0.26042	0.19455	0.46296	NaN	0.16639	0.14837	0.80645	0.71693
COLO858	Selumetinib	5	1	8	0.83333	0.59172	0.13158	0.19493	0.14347	0.62112	0.19881	NaN	0.46729	0.59524	0.4717	0.50761	0.16447	0.25575	0.23095	0.47847	NaN	0.083333	0.15175	0.87719	0.73658
COLO858	Selumetinib	5	3.16	1	0.83333	0.35842	0.12804	0.24938	0.16447	0.64516	0.28736	NaN	0.56818	0.47847	0.49261	0.54348	0.20877	0.31056	0.22779	0.49751	NaN	0.10204	0.13624	0.81301	0.75878
COLO858	Selumetinib	5	3.16	2	0.8	0.33557	0.14837	0.26667	0.17452	0.60976	0.24631	NaN	0.60606	0.55249	0.39683	0.5	0.2045	0.29851	0.24938	0.53763	NaN	0.17391	0.14164	NaN	0.70159
COLO858	Selumetinib	5	3.16	3	0.9009	0.33557	0.16313	0.26954	0.11737	0.67114	0.20661	NaN	0.45662	0.45045	0.46083	0.51282	0.22124	0.29762	0.17889	0.39841	NaN	0.20576	0.12484	0.76923	0.72718
COLO858	Selumetinib	5	3.16	4	0.8	0.23474	0.11161	0.22272	0.13405	0.67568	0.22831	NaN	0.4902	0.39062	0.44053	0.49505	0.21552	0.32051	0.22676	0.47619	NaN	0.1182	0.12005	0.75188	0.66232
COLO858	Selumetinib	5	3.16	5	0.78125	0.22573	0.10881	0.23202	0.12706	0.62893	0.20921	NaN	0.47847	0.35587	0.46296	0.46083	0.19608	0.27701	0.2079	0.48544	NaN	0.082645	0.13532	0.76336	0.61664
COLO858	Selumetinib	5	3.16	6	0.80645	0.24331	0.14948	0.26882	0.15748	0.5988	0.20492	NaN	0.50505	0.5102	0.40323	0.48309	0.20161	0.27473	0.24155	0.45662	NaN	0.14225	0.17544	0.9434	0.62097
COLO858	Selumetinib	5	3.16	7	0.91743	0.37594	0.16051	0.20619	0.12987	0.63291	0.17606	NaN	0.37736	0.57803	0.50761	0.4386	NaN	0.26596	0.17123	0.34965	NaN	0.16129	0.11561	0.73529	0.73954
COLO858	Selumetinib	5	3.16	8	0.9009	0.35211	0.11001	0.1938	0.12706	0.64103	0.1634	NaN	0.4065	0.55866	0.47619	0.42735	0.20202	0.27933	0.21008	0.42017	NaN	0.055866	0.17094	0.76923	0.71075
COLO858	Vemurafenib	5	0.00316	1	0.59172	1.1299	NaN	NaN	0.23148	0.30581	0.17637	NaN	0.30303	0.6993	0.27548	0.51546	NaN	0.20161	0.18832	0.37453	NaN	0.12034	0.077519	0.74627	0.44057
COLO858	Vemurafenib	5	0.00316	2	0.68493	1.5361	0.15408	0.24814	0.2008	0.40323	0.18416	NaN	0.3012	0.95238	0.37037	0.51282	0.16103	0.19157	0.18382	0.4	NaN	0.050761	0.091743	0.63291	0.4754
COLO858	Vemurafenib	5	0.00316	3	0.69444	1.845	0.13477	0.22026	0.14815	0.45045	0.16103	NaN	0.2451	0.74627	0.3663	0.35088	0.1642	0.17637	0.15267	0.35088	NaN	0.088496	0.093458	0.53476	0.54067
COLO858	Vemurafenib	5	0.00316	4	0.54945	1.2438	0.12005	0.2045	0.14347	0.34843	0.15699	NaN	0.27397	0.70922	0.31348	0.3413	0.15898	NaN	0.15649	0.31546	NaN	0.074074	0.081967	0.5848	0.40307
COLO858	Vemurafenib	5	0.00316	5	0.59172	1.2469	0.14728	0.2008	0.13459	0.30675	0.15244	NaN	0.23419	0.69444	0.27933	0.31746	0.17065	0.18349	0.14472	0.31847	NaN	0.12107	0.074627	0.5102	0.40012
COLO858	Vemurafenib	5	0.00316	6	0.72993	1.6129	0.13298	0.17361	0.14104	0.39841	0.14859	NaN	0.25445	0.86957	0.39062	0.31546	0.14903	0.17331	0.16529	0.28902	NaN	0.079365	0.087719	0.57471	0.43197
COLO858	Vemurafenib	5	0.00316	7	0.71942	1.8083	0.1269	0.19646	0.15823	0.45045	0.17036	NaN	0.25	0.79365	0.40161	0.35211	0.16367	0.18382	0.15699	0.35842	NaN	0.090909	0.08547	0.55556	0.5161
COLO858	Vemurafenib	5	0.00316	8	0.56818	1.1891	0.13699	0.20325	0.17007	0.33003	0.16287	NaN	0.27322	0.67568	0.2994	0.3367	0.16502	0.18349	0.16502	0.37736	NaN	0.086957	0.08	0.63291	0.41427
COLO858	Vemurafenib	5	0.01	1	0.79365	1.992	0.14993	0.22624	0.14663	0.45045	0.15699	NaN	0.25445	1	0.37879	0.35842	0.17513	0.16287	0.14025	0.33223	NaN	0.097087	0.10695	0.61728	0.60662
COLO858	Vemurafenib	5	0.01	2	0.83333	2.4814	0.12422	0.18587	0.15898	0.48309	0.16287	NaN	0.52632	1.1848	0.47619	0.3367	0.1292	0.16287	0.16313	0.35714	NaN	0.052356	0.14104	0.55556	0.65196
COLO858	Vemurafenib	5	0.01	3	NaN	NaN	NaN	NaN	NaN	NaN	NaN	NaN	NaN	NaN	NaN	NaN	NaN	NaN	NaN	NaN	NaN	NaN	NaN	NaN	NaN
COLO858	Vemurafenib	5	0.01	4	0.83333	2.1598	NaN	NaN	NaN	0.47847	NaN	NaN	NaN	0.97087	0.44843	NaN	NaN	NaN	NaN	NaN	NaN	NaN	0.18484	NaN	0.67356
COLO858	Vemurafenib	5	0.01	5	0.73529	1.9084	0.1218	0.22883	0.14065	0.42553	0.15723	NaN	0.24038	0.96154	0.37594	0.41494	0.16611	0.20161	0.17153	0.32468	NaN	0.097087	0.10204	0.56818	0.52759
COLO858	Vemurafenib	5	0.01	6	0.8	2.3981	0.12255	0.19646	0.12626	0.46296	0.17094	NaN	0.26596	1.105	0.47393	0.39683	0.13947	0.18215	0.19802	0.33784	NaN	0.053763	0.10941	0.625	0.53803
COLO858	Vemurafenib	5	0.01	7	NaN	NaN	NaN	NaN	NaN	NaN	NaN	NaN	NaN	NaN	NaN	NaN	NaN	NaN	NaN	NaN	NaN	NaN	NaN	NaN	NaN
COLO858	Vemurafenib	5	0.01	8	0.83333	2.2321	0.14286	0.2331	0.22936	0.47619	0.19305	NaN	0.60606	1.1223	0.45045	0.43668	0.16529	0.1938	0.20534	0.35587	NaN	0.09901	0.15873	0.71429	0.64003
COLO858	Vemurafenib	5	0.0316	1	0.62893	1.7825	0.14451	0.19841	0.15898	0.42553	0.15432	NaN	0.27174	1.1312	0.30395	0.32362	0.15152	0.16529	0.12821	0.32258	NaN	0.09901	0.098039	0.57803	0.53285
COLO858	Vemurafenib	5	0.0316	2	0.76923	2.7027	NaN	0.16863	0.13245	0.50505	0.15873	NaN	0.28736	1.4599	0.4386	0.31847	0.14144	0.15576	0.14837	0.32895	NaN	0.052632	0.12531	0.54945	0.66841
COLO858	Vemurafenib	5	0.0316	3	0.82645	2.5575	0.14085	0.25907	0.13947	0.50761	0.1845	NaN	0.38168	1.0893	0.42918	0.47619	0.17637	0.24272	0.16835	0.42553	NaN	0.088496	0.13158	0.67114	0.68035
COLO858	Vemurafenib	5	0.0316	4	0.87719	2.7473	0.16	0.271	0.14065	0.51546	0.17762	NaN	0.4065	0.95238	0.50251	0.48077	0.19048	0.2439	0.21786	0.44444	NaN	0.084034	0.16584	0.7874	0.67748
COLO858	Vemurafenib	5	0.0316	5	0.57143	1.5408	0.16313	0.2681	0.12107	0.42194	0.15699	NaN	0.271	0.79365	0.31847	0.45872	0.16026	0.17182	0.15649	0.32051	NaN	0.10672	0.08547	0.5618	0.45208
COLO858	Vemurafenib	5	0.0316	6	0.81967	2.4331	0.15625	0.21978	0.10482	0.45872	0.16978	NaN	0.2809	1.4045	0.44053	0.42373	0.14144	0.19455	0.22989	0.35842	NaN	0.048077	0.16639	0.62112	0.5694
COLO858	Vemurafenib	5	0.0316	7	0.79365	2.5	0.16026	0.30769	0.15974	0.49751	0.27701	NaN	0.48077	1.2453	0.44248	0.60976	0.18248	0.30395	0.20833	0.51282	NaN	0.12255	0.10417	0.68966	0.66289
COLO858	Vemurafenib	5	0.0316	8	0.90909	2.7248	0.17857	0.32362	0.17637	0.53476	0.25126	NaN	0.50761	1.328	0.4878	0.55556	0.21692	0.31546	0.24752	0.54054	NaN	0.13699	0.12019	0.84746	0.69541
COLO858	Vemurafenib	5	0.1	1	0.57143	2.0121	0.14006	0.23981	0.1297	0.48077	0.15106	NaN	0.29586	1.4663	0.37736	0.35211	0.15291	0.17241	0.14728	0.31153	NaN	0.12484	0.10204	0.63694	0.6432
COLO858	Vemurafenib	5	0.1	2	0.55556	2.0661	0.13263	0.21231	0.13072	0.5102	0.17331	NaN	0.3125	1.2723	0.42918	0.37879	0.14388	0.17452	0.16026	0.32154	NaN	0.05814	0.12987	0.60606	0.73107
COLO858	Vemurafenib	5	0.1	3	0.56497	2.2173	0.18416	0.29499	0.15823	0.54348	0.20576	NaN	0.4878	1.221	0.46729	0.4717	0.17921	0.2193	0.1912	0.48077	NaN	0.1845	0.1385	0.64516	0.75825
COLO858	Vemurafenib	5	0.1	4	0.5618	2.3256	0.17889	0.30581	0.17889	0.5291	0.21505	NaN	0.50505	1.2547	0.46296	0.53763	0.18904	0.25063	0.22272	0.48077	NaN	0.13351	0.12642	0.83333	0.68972
COLO858	Vemurafenib	5	0.1	5	0.56818	1.8416	0.16474	0.25974	0.1328	0.46083	0.18553	NaN	0.33113	1.032	0.37594	0.45249	0.14599	0.18904	0.16287	0.37736	NaN	0.13966	0.09901	0.60606	0.55345
COLO858	Vemurafenib	5	0.1	6	0.60606	2.0921	0.125	0.2451	0.1292	0.49505	0.19011	NaN	0.35211	1.1468	0.46948	0.47847	0.1506	0.18622	0.20367	0.37736	NaN	0.079365	0.12837	0.68493	0.66815
COLO858	Vemurafenib	5	0.1	7	0.60606	2.1598	0.17575	0.30769	0.15601	0.55249	0.21834	NaN	0.47847	1.3175	0.46083	0.49261	0.16502	0.24096	0.2	0.48544	NaN	0.1497	0.12937	0.69444	0.72768
COLO858	Vemurafenib	5	0.1	8	0.66225	2.3202	0.19646	0.31447	0.15773	0.51546	0.22124	NaN	0.46512	1.4045	0.52083	0.55866	0.16502	0.22727	0.21978	0.47619	NaN	0.14327	0.10929	0.79365	0.7413
COLO858	Vemurafenib	5	0.316	1	NaN	NaN	NaN	NaN	NaN	NaN	NaN	NaN	NaN	NaN	NaN	NaN	NaN	NaN	NaN	NaN	NaN	NaN	NaN	NaN	NaN
COLO858	Vemurafenib	5	0.316	2	NaN	NaN	NaN	NaN	NaN	NaN	NaN	NaN	NaN	NaN	NaN	NaN	NaN	NaN	NaN	NaN	NaN	NaN	NaN	NaN	NaN
COLO858	Vemurafenib	5	0.316	3	0.5291	1.6667	0.16155	0.3003	0.15198	0.62893	0.21368	NaN	0.38911	1.0953	0.44843	0.53476	0.16584	0.20367	0.21053	0.44843	NaN	0.18727	0.12407	0.72464	0.7377
COLO858	Vemurafenib	5	0.316	4	0.46948	1.7762	0.17513	0.25316	0.13928	0.57143	0.18182	NaN	0.46729	0.9901	0.52356	0.4902	0.1548	0.18519	0.18797	0.46948	NaN	0.1385	NaN	0.84034	0.74006
COLO858	Vemurafenib	5	0.316	5	NaN	NaN	0.2	0.26178	0.16807	NaN	0.23697	NaN	0.41152	NaN	NaN	0.54945	0.20284	0.2439	0.24331	0.54945	NaN	0.22321	NaN	0.80645	NaN
COLO858	Vemurafenib	5	0.316	6	0.54054	1.4514	0.19531	0.27473	NaN	0.5988	NaN	NaN	0.5	0.96154	0.48544	0.54645	0.18622	0.25189	0.22371	0.54348	NaN	0.17606	0.12706	0.8547	0.6544
COLO858	Vemurafenib	5	0.316	7	0.52083	1.5949	0.15974	0.27397	0.16556	0.57803	0.23148	NaN	0.44444	1.1547	0.4717	0.55866	0.16287	0.20833	0.20576	0.53191	NaN	0.19724	0.12438	0.76923	0.6786
COLO858	Vemurafenib	5	0.316	8	0.51813	1.7361	0.15244	0.25316	0.1773	0.57471	0.21645	NaN	0.49261	1.1403	0.51813	0.5	0.18051	0.23585	0.21834	0.53763	NaN	0.22573	0.11862	NaN	0.69057
COLO858	Vemurafenib	5	1	1	0.32468	0.7874	0.18349	0.3012	0.11377	0.62893	0.15361	NaN	0.32573	0.84034	0.4329	0.44444	0.16367	0.18182	0.19011	0.30211	NaN	0.12887	0.15576	0.88496	0.74554
COLO858	Vemurafenib	5	1	2	0.33445	0.8	0.11947	0.19685	0.12579	0.64935	0.16779	NaN	0.38023	0.76336	0.50251	0.46512	0.14472	0.20492	0.21008	0.3876	NaN	0.086957	0.1182	0.75188	0.7869
COLO858	Vemurafenib	5	1	3	0.34364	0.84746	0.17544	0.28011	0.1626	0.66225	0.22222	NaN	0.48544	0.88496	0.47619	0.53191	0.16667	0.21459	0.21008	0.48309	NaN	0.14837	0.15198	0.86207	0.79283
COLO858	Vemurafenib	5	1	4	0.35714	0.9901	0.16287	0.21505	0.17794	0.64103	0.22075	NaN	0.55556	0.81301	0.47847	0.48544	0.18939	0.17986	0.23641	0.5291	NaN	0.1292	0.11737	0.93458	0.73409
COLO858	Vemurafenib	5	1	5	0.33003	NaN	0.1773	0.2439	0.16949	0.625	0.22422	NaN	0.45249	0.68966	0.40984	0.55866	0.18018	0.25253	0.2004	0.44248	NaN	0.17513	0.10267	0.7874	0.59676
COLO858	Vemurafenib	5	1	6	0.35088	0.84746	0.16103	0.18519	0.19608	0.62112	0.21505	NaN	0.47847	0.67114	0.50505	0.50761	0.15552	0.20325	0.2079	0.51813	NaN	0.086957	0.14164	0.81301	0.66022
COLO858	Vemurafenib	5	1	7	0.35587	0.8	0.1199	0.24938	0.15848	0.67114	0.23474	NaN	0.49505	0.80645	0.46083	0.56497	0.17483	0.23419	0.19763	0.49505	NaN	0.081301	0.15723	0.81967	0.71673
COLO858	Vemurafenib	5	1	8	NaN	0.9901	0.11723	0.23866	0.18519	0.65789	0.23866	NaN	0.5618	0.93458	0.50505	0.47393	0.19268	NaN	0.24331	0.55556	NaN	0.14085	0.16949	0.9434	0.68441
COLO858	Vemurafenib	5	3.16	1	0.18553	0.34602	0.14409	0.22936	0.095238	0.66225	0.15408	NaN	0.32787	0.68493	0.3861	0.35211	0.14327	0.1634	0.14881	0.24096	NaN	0.14859	0.11737	0.69444	0.72218
COLO858	Vemurafenib	5	3.16	2	0.21459	NaN	0.10799	0.15949	0.10395	0.63694	0.17825	NaN	0.35587	0.64935	0.44444	0.36364	0.12484	0.15723	0.17762	0.29499	NaN	NaN	0.14793	0.57803	0.68966
COLO858	Vemurafenib	5	3.16	3	0.25253	0.34483	0.15337	0.21322	0.13717	0.70922	0.22075	NaN	0.53191	0.60976	0.41494	0.49261	0.18553	0.22124	0.20243	0.41152	NaN	0.15385	0.11038	0.71942	0.74837
COLO858	Vemurafenib	5	3.16	4	0.2439	0.34602	0.13947	0.21552	0.16287	0.70922	0.17668	NaN	0.5102	0.65359	0.45045	0.4878	0.15674	0.23529	0.25907	0.46083	NaN	0.10799	0.13333	0.77519	0.71247
COLO858	Vemurafenib	5	3.16	5	0.21097	NaN	0.17483	0.23202	0.12121	0.62112	0.23256	NaN	0.46948	0.73529	0.34843	0.41152	0.18416	0.22883	0.21186	0.3876	NaN	0.18622	0.1105	0.7874	0.67546
COLO858	Vemurafenib	5	3.16	6	0.23364	0.34965	0.19342	0.17065	0.15674	0.625	0.21413	NaN	0.49505	0.63291	0.41322	0.41841	0.16892	0.25575	0.21978	0.35461	NaN	0.12516	0.15504	0.77519	0.65421
COLO858	Vemurafenib	5	3.16	7	0.26455	0.3125	0.14368	0.22222	0.15314	0.72464	0.19417	NaN	0.51813	0.8547	0.44843	0.48077	0.19157	0.25189	0.17036	0.47619	NaN	0.12626	0.16313	0.82645	0.72153
COLO858	Vemurafenib	5	3.16	8	0.31546	0.3663	0.14025	0.22727	0.14535	0.71429	0.23419	NaN	0.5988	NaN	0.46296	0.44643	0.17182	0.21097	0.25063	0.50761	NaN	0.14265	0.14514	NaN	0.76125
COLO858	PLX4720	5	0.00316	1	0.51813	1.2887	0.15291	0.20492	0.14124	0.32787	0.14065	NaN	0.27933	0.67568	0.25381	0.31847	0.16892	0.16863	0.1368	0.33003	NaN	0.09901	0.086957	0.54645	0.40329
COLO858	PLX4720	5	0.00316	2	0.8547	2.551	0.12723	0.17212	0.15198	0.45872	0.16234	NaN	0.28986	1.0417	0.47847	0.32051	0.14006	0.16667	0.13947	0.30864	NaN	0.05618	0.12837	0.4902	0.7304
COLO858	PLX4720	5	0.00316	3	0.83333	2.6596	0.16077	0.28902	0.15798	0.52083	0.19194	NaN	0.37175	0.98039	0.51546	0.57471	0.1845	0.22779	0.23364	0.42017	NaN	0.17123	0.11723	0.53763	0.68103
COLO858	PLX4720	5	0.00316	4	0.84746	2.6247	0.1462	0.2809	0.16529	0.51546	0.20661	NaN	0.40816	1.0661	0.54348	0.55556	0.18553	0.26596	0.22026	0.46296	NaN	0.12642	0.13624	0.70922	0.6646
COLO858	PLX4720	5	0.00316	5	0.51813	1.3123	0.1773	0.27624	0.13351	0.34843	0.19231	NaN	0.3003	0.5618	0.28011	0.55866	0.17241	0.22371	0.20576	0.37879	NaN	0.16447	0.073529	0.50251	0.37108
COLO858	PLX4720	5	0.00316	6	0.81301	2.4155	0.1938	0.22523	0.17153	0.4717	0.20964	NaN	0.35842	0.90909	0.49261	0.50761	0.15898	0.25	0.1992	0.3876	NaN	0.14859	0.093458	0.60606	0.61302
COLO858	PLX4720	5	0.00316	7	0.8	2.4096	0.15129	0.26316	0.14104	0.4902	0.18083	NaN	0.32154	0.86207	0.48077	0.52356	0.17857	0.25445	0.2193	0.41322	NaN	0.12837	0.12092	0.63291	0.64904
COLO858	PLX4720	5	0.00316	8	0.84746	2.5126	0.17007	0.26882	0.15015	0.49261	0.17953	NaN	0.35714	0.9901	0.53763	0.5291	0.15552	0.25	0.21505	0.40161	NaN	0.13387	0.11876	0.71429	0.66468
COLO858	PLX4720	5	0.01	1	0.88496	2.7855	0.20964	0.33445	0.15244	0.53476	0.19268	NaN	0.38023	1.182	0.50251	0.5618	0.20243	0.27701	0.17271	0.44444	NaN	0.1675	0.13089	0.83333	0.7206
COLO858	PLX4720	5	0.01	2	0.84746	2.6525	0.18083	0.28409	0.16155	0.53763	0.19531	NaN	0.39216	1.1547	0.53763	0.52356	0.17668	0.2584	0.22727	0.53763	NaN	0.060976	0.14993	0.74074	0.66987
COLO858	PLX4720	5	0.01	3	0.84746	2.611	0.15528	0.30675	0.16367	0.52632	NaN	NaN	0.42373	1.005	0.51282	0.59524	0.2008	NaN	0.20833	0.47847	NaN	0.12195	0.17123	0.75188	0.67451
COLO858	PLX4720	5	0.01	4	0.81967	2.4691	0.16287	0.3096	0.17271	0.50505	0.1912	NaN	0.44248	1.0482	0.46296	0.46296	0.18904	0.24814	0.21142	0.53191	NaN	0.19194	0.13755	0.9009	0.67308
COLO858	PLX4720	5	0.01	5	0.7874	2.5253	0.18282	0.3125	0.1634	0.4902	0.1912	NaN	0.35211	0.9009	0.46729	0.59172	0.20284	0.25907	0.18149	0.44053	NaN	0.13643	0.082645	0.65359	0.59773
COLO858	PLX4720	5	0.01	6	0.83333	2.584	0.14451	0.24752	0.15385	0.52356	0.17637	NaN	0.38314	1.0917	0.49505	0.52356	0.19531	0.2611	0.25974	0.47847	NaN	0.086207	0.09901	0.76336	0.62865
COLO858	PLX4720	5	0.01	7	0.8547	2.551	0.16393	0.24938	0.14388	0.52356	0.17606	NaN	0.33898	1.0965	0.48544	0.52083	0.18315	0.23753	0.1912	0.38911	NaN	0.078125	0.15221	0.61728	0.64096
COLO858	PLX4720	5	0.01	8	0.87719	2.5	0.16103	0.23981	0.15924	0.5291	0.18692	NaN	0.36101	1.1947	0.48544	0.4902	0.17794	0.26596	0.23256	0.41841	NaN	0.12361	0.11723	0.76923	0.62291
COLO858	PLX4720	5	0.0316	1	0.74627	2.71	0.23866	0.2994	0.17986	0.52083	0.21097	NaN	0.38023	1.4085	0.4878	0.53191	0.19531	0.26667	0.2193	0.45249	NaN	0.17762	0.1385	0.80645	0.75772
COLO858	PLX4720	5	0.0316	2	0.68966	2.809	0.16026	0.26042	0.14104	0.53763	0.22222	NaN	0.4329	1.4388	0.52083	0.5291	0.18975	0.26882	0.24331	0.53763	NaN	0.081301	0.15267	0.82645	0.72756
COLO858	PLX4720	5	0.0316	3	0.72993	2.3923	0.19724	0.27473	0.1497	0.5291	0.22026	NaN	0.46296	1.1806	0.48544	0.56497	0.18519	0.26738	0.16234	0.4878	NaN	0.06135	0.15221	0.68027	0.68361
COLO858	PLX4720	5	0.0316	4	0.67114	2.3641	0.14948	0.28249	0.1626	0.50505	0.19802	NaN	0.42553	1.1655	0.46296	0.52632	0.19881	0.2381	0.23095	0.55866	NaN	0.09901	0.14085	0.87719	0.71652
COLO858	PLX4720	5	0.0316	5	0.65789	2.1552	0.21834	0.30675	0.15798	0.52356	0.24691	NaN	0.45455	0.89286	0.44843	0.60241	0.22779	0.2445	0.18657	0.5102	NaN	0.1506	0.1087	0.78125	NaN
COLO858	PLX4720	5	0.0316	6	0.72993	2.551	0.23095	0.2849	0.1938	0.54054	0.22989	NaN	0.46948	1.2788	0.4878	0.55556	0.22936	NaN	0.22676	0.55249	NaN	0.073529	0.12195	0.97087	0.66179
COLO858	PLX4720	5	0.0316	7	0.6993	2.457	0.13423	0.28249	0.14388	0.53763	0.19194	NaN	0.39216	1.2953	0.50505	0.51813	0.18382	0.25773	0.18051	0.45872	NaN	0.11628	0.10081	0.64935	0.6878
COLO858	PLX4720	5	0.0316	8	0.70423	2.4876	0.15385	0.28409	0.17123	0.52632	0.20576	NaN	0.42194	1.355	0.49261	0.5291	0.19231	0.24752	0.22989	0.5102	NaN	0.12903	0.11792	0.82645	0.64589
COLO858	PLX4720	5	0.1	1	0.45872	1.9342	NaN	NaN	0.1548	0.54348	0.2381	NaN	0.44444	1.3966	0.48544	0.49261	0.18484	0.25253	0.16807	0.48309	NaN	0.2849	0.14265	0.88496	0.70142
COLO858	PLX4720	5	0.1	2	0.43478	1.8282	0.18215	0.29326	0.19342	0.5102	0.23923	NaN	0.47393	1.2788	0.48077	0.53191	0.17857	0.22422	0.22026	0.51282	NaN	0.10091	0.16694	0.96154	0.67204
COLO858	PLX4720	5	0.1	3	0.44444	1.7094	0.17301	0.28409	0.14409	0.56497	0.22676	NaN	0.43478	1.0776	0.46083	0.53763	0.14993	0.23041	0.19084	0.47847	NaN	0.18248	0.16129	0.73529	0.68152
COLO858	PLX4720	5	0.1	4	0.4329	1.5314	NaN	0.30395	0.18116	0.53763	0.23419	NaN	0.45455	1.1806	0.47619	0.56497	0.16779	0.24213	0.21368	0.50761	NaN	0.15649	0.10929	0.84746	0.68297
COLO858	PLX4720	5	0.1	5	0.45045	2.0121	0.18349	0.28653	0.14535	0.54645	0.21097	NaN	0.42553	1.1274	0.47619	0.51282	0.15385	0.21142	0.1773	0.47847	NaN	0.18727	0.12853	0.70922	0.77405
COLO858	PLX4720	5	0.1	6	0.4386	1.7699	0.17422	0.27027	0.16892	0.51546	0.22727	NaN	0.4717	1.2579	0.47847	0.54348	0.16694	0.22624	0.18868	0.50505	NaN	0.14045	0.13477	0.86957	0.74197
COLO858	PLX4720	5	0.1	7	0.42194	1.7452	0.18018	0.27548	0.14184	0.55866	0.21097	NaN	0.39841	0.9901	0.49261	0.46948	0.16077	0.1938	0.18382	0.45045	NaN	0.22422	0.1506	0.70423	0.68622
COLO858	PLX4720	5	0.1	8	0.43103	1.6978	0.17668	0.29326	0.1548	0.53476	0.21008	NaN	0.44643	1.1416	0.50761	0.47619	0.18282	0.2381	0.18149	0.46512	NaN	0.22831	0.14599	0.83333	0.69064
COLO858	PLX4720	5	0.316	1	0.32468	1.002	0.18797	NaN	0.15152	0.625	0.22727	NaN	0.46729	0.66225	0.48077	0.5291	0.19493	0.21739	0.19841	0.44843	NaN	0.20492	0.15723	1.0267	0.73456
COLO858	PLX4720	5	0.316	2	0.35714	1.0764	0.14771	0.25063	0.17331	0.66667	0.21277	NaN	0.5	0.90909	0.56818	0.46729	0.15625	0.21097	0.20877	0.52083	NaN	0.11338	0.16077	0.92593	0.75871
COLO858	PLX4720	5	0.316	3	0.31847	1.073	0.16207	0.28986	0.14948	0.65359	0.22989	NaN	0.43478	0.89286	0.5848	0.49505	0.15798	0.22222	0.21142	0.50251	NaN	0.20704	0.11751	0.79365	0.79084
COLO858	PLX4720	5	0.316	4	0.35211	0.90909	0.14859	0.21231	0.20367	0.60976	0.22371	NaN	0.48077	0.68966	0.55866	0.48077	0.17794	0.24096	0.19493	0.55556	NaN	0.17301	0.12887	0.89286	0.67341
COLO858	PLX4720	5	0.316	5	0.3413	1.0091	0.22124	0.28169	0.23474	0.62893	0.31056	NaN	0.45872	1.002	0.50761	0.55249	0.22222	0.27624	0.25575	0.58824	NaN	0.29412	0.13643	1.0091	0.65072
COLO858	PLX4720	5	0.316	6	0.32895	0.9901	0.22676	0.23753	0.28571	0.62112	NaN	NaN	NaN	0.81301	0.51813	NaN	0.23041	0.27548	0.2681	0.64103	NaN	0.2584	0.14144	1.0571	0.61548
COLO858	PLX4720	5	0.316	7	0.3413	0.89286	0.16779	0.23419	0.15798	0.62893	0.20921	NaN	0.4329	0.71429	0.51282	0.5102	0.14925	0.23585	0.19646	0.4902	NaN	0.17575	0.14306	0.72993	0.62991
COLO858	PLX4720	5	0.316	8	0.3367	0.90909	0.13889	0.25381	0.17271	NaN	0.21692	NaN	0.49505	0.64935	0.5102	0.51813	0.16077	0.20367	0.18797	0.52632	NaN	0.17513	0.13459	0.88496	0.65918
COLO858	PLX4720	5	1	1	0.2907	0.62112	0.19194	0.3367	0.19531	0.70423	0.2439	NaN	0.55556	0.52083	0.5291	0.54054	0.21322	0.27624	0.18349	0.46083	NaN	0.21413	0.16026	1.0764	0.80334
COLO858	PLX4720	5	1	2	0.2551	0.63291	0.15798	0.23041	0.2004	0.70423	0.27701	NaN	NaN	0.60606	0.51282	0.46729	0.18975	0.28902	0.23202	0.55249	NaN	0.10142	0.18692	0.9434	0.78965
COLO858	PLX4720	5	1	3	0.21505	0.55556	0.13369	0.2924	0.16556	0.73529	0.21097	NaN	0.53191	0.51546	0.51282	0.5618	0.18149	0.2584	0.17606	0.51546	NaN	0.14388	0.12771	0.8547	0.74364
COLO858	PLX4720	5	1	4	0.3003	0.62112	0.1328	0.22779	0.1773	0.64935	0.25974	NaN	0.5618	0.72993	0.54054	0.54054	0.18832	0.27701	0.25253	0.55866	NaN	0.18727	0.13947	1.087	0.7082
COLO858	PLX4720	5	1	5	0.24814	0.52632	0.18727	0.23474	0.15699	0.6993	0.22883	NaN	0.5	0.59524	0.49751	0.52083	0.17575	0.26882	0.19048	0.46083	NaN	0.16807	0.12453	0.84746	0.68617
COLO858	PLX4720	5	1	6	0.22989	0.53763	0.1368	0.18657	0.14641	0.65789	0.22124	NaN	0.53763	0.60241	0.46729	0.4878	0.17825	0.26455	0.21505	0.5102	NaN	0.095238	0.12422	0.90909	0.65743
COLO858	PLX4720	5	1	7	0.22883	NaN	0.16863	0.24691	0.16393	0.68493	0.22075	NaN	0.49751	0.58824	0.5102	0.56818	0.16529	0.24752	0.19305	0.5291	NaN	0.10493	0.15625	0.90909	0.69502
COLO858	PLX4720	5	1	8	0.26596	0.5988	0.12547	0.21786	0.17391	0.65359	0.22883	NaN	0.52632	0.66225	0.53476	0.50505	0.19841	0.28011	0.25063	0.53763	NaN	0.13736	0.13089	1.0905	0.68787
COLO858	PLX4720	5	3.16	1	NaN	0.44444	0.19011	0.29499	0.22989	NaN	0.27322	NaN	0.86207	0.55556	0.54348	0.56497	NaN	0.32895	0.21277	0.46296	NaN	0.30864	0.21834	0.90909	NaN
COLO858	PLX4720	5	3.16	2	0.22075	0.4717	0.15601	0.18939	0.23529	0.6993	0.26178	NaN	0.95238	0.5814	0.43478	0.46083	0.22573	0.32468	0.20202	0.52083	NaN	0.11111	0.16863	0.93458	0.75779
COLO858	PLX4720	5	3.16	3	0.23202	0.3413	0.14881	0.23041	0.15649	0.72993	0.20121	NaN	0.54645	0.3937	0.47619	0.50251	0.20121	0.26455	0.15723	0.49505	NaN	0.15848	0.14859	0.74074	0.75286
COLO858	PLX4720	5	3.16	4	0.19841	0.29762	0.1675	0.24096	0.14327	0.70423	0.25575	NaN	0.54054	0.40984	0.42918	0.52356	0.18727	0.28818	0.23256	0.49505	NaN	0.13193	0.11086	0.90909	0.71682
COLO858	PLX4720	5	3.16	5	0.18315	0.30675	NaN	0.22075	0.17301	0.71942	0.19231	NaN	0.50505	0.5814	0.51546	0.52083	0.21277	0.32787	0.22883	0.47619	NaN	0.22523	0.14104	0.87719	0.6686
COLO858	PLX4720	5	3.16	6	0.22779	0.31348	0.17241	0.20747	0.12821	0.68493	0.24155	NaN	0.56818	0.6135	0.4717	0.47619	0.21739	NaN	0.23923	0.5291	NaN	0.09901	0.2681	0.93458	0.62963
COLO858	PLX4720	5	3.16	7	0.25253	0.3367	0.13369	0.24631	0.1506	0.71429	0.19305	NaN	0.5848	0.52083	0.49261	0.50761	0.19268	0.31746	0.18762	0.50251	NaN	0.12438	0.13699	0.79365	0.72921
COLO858	PLX4720	5	3.16	8	0.21097	0.33898	0.15083	0.25907	0.16529	0.71429	0.22173	NaN	0.5814	0.68493	0.48309	0.47393	0.22173	0.31546	0.21277	0.53191	NaN	0.17986	0.13966	0.97087	0.75139
COLO858	SB590885	5	0.00316	1	0.63291	1.626	0.11416	0.20619	0.12706	0.42918	0.16393	NaN	0.22989	0.86207	0.32573	0.38023	0.14881	0.17271	0.16313	0.35211	NaN	0.076336	0.089286	0.47847	0.46462
COLO858	SB590885	5	0.00316	2	0.55249	1.2903	0.11601	0.2045	0.15129	0.35714	0.16367	NaN	0.27174	0.64935	0.29412	0.34965	0.13717	0.18484	0.14925	0.32787	NaN	0.09901	0.077519	0.54645	0.44534
COLO858	SB590885	5	0.00316	3	0.7874	2.2573	0.15198	NaN	NaN	0.4902	0.16234	NaN	0.2381	0.95238	0.39216	0.34364	0.17361	0.17361	0.16077	0.33445	NaN	0.10799	0.10764	0.65359	0.57595
COLO858	SB590885	5	0.00316	4	0.58824	1.5083	0.13193	0.19881	0.13908	0.42735	0.16556	NaN	0.2381	0.73529	0.33333	0.32154	0.14948	0.17544	0.15576	0.3096	NaN	0.056818	0.076336	0.57471	0.42948
COLO858	SB590885	5	0.00316	5	0.64516	1.8182	0.12315	0.19417	0.16667	0.42194	0.16026	NaN	0.26385	0.70423	0.34247	0.34965	0.15504	0.1845	0.16181	0.37736	NaN	0.045872	0.089286	0.60606	0.4739
COLO858	SB590885	5	0.00316	6	0.5814	1.3263	0.14124	0.19881	0.17452	0.34722	0.16474	NaN	0.2907	0.67568	0.3012	0.32051	0.16835	0.19342	0.15699	0.38168	NaN	0.090909	0.076336	0.60976	0.40978
COLO858	SB590885	5	0.00316	7	0.7874	2.0964	0.12484	0.19841	0.15221	0.42017	0.1497	NaN	0.2451	1.1013	0.39526	0.30769	0.15748	NaN	0.14451	0.30395	NaN	0.1	0.13587	0.51813	0.58883
COLO858	SB590885	5	0.00316	8	0.6135	1.4085	0.11249	NaN	0.14815	0.36364	NaN	NaN	0.27397	0.66225	0.31646	0.29155	0.14065	0.17483	0.1387	0.3003	NaN	0.076923	0.093458	0.55249	0.43909
COLO858	SB590885	5	0.01	1	0.9009	2.6738	0.15798	0.2809	0.14881	0.54054	0.19531	NaN	0.36101	1.3423	0.50505	0.54054	0.16892	0.25641	0.22272	0.47619	NaN	0.075758	0.16207	0.72464	0.73264
COLO858	SB590885	5	0.01	2	0.86207	2.7397	0.19763	0.25126	0.15221	0.52356	0.18149	NaN	0.36364	0.9901	0.5102	0.55249	0.18182	0.25	0.22624	0.45872	NaN	0.16584	0.14815	0.81301	0.74265
COLO858	SB590885	5	0.01	3	0.81301	2.5707	0.21459	0.3125	0.15823	0.50505	0.19048	NaN	0.3663	1.0741	0.4902	NaN	0.20747	0.25773	0.19455	0.44643	NaN	0.15408	0.11086	0.78125	0.66525
COLO858	SB590885	5	0.01	4	0.86957	2.4938	0.14815	0.24752	0.17241	0.50761	0.20964	NaN	0.39062	0.98039	0.5291	0.54348	0.16892	0.26247	0.23041	0.50505	NaN	0.057471	0.12594	0.75758	0.68182
COLO858	SB590885	5	0.01	5	0.81301	2.5063	0.18382	0.28986	0.15949	0.51546	0.24814	NaN	0.41152	0.96154	0.48077	0.55249	0.19305	NaN	0.2381	0.51546	NaN	0.09434	0.10417	0.75758	0.62094
COLO858	SB590885	5	0.01	6	0.84746	2.6178	0.21834	0.27248	0.16234	0.51282	0.22422	NaN	0.43103	0.96154	0.51813	0.54645	0.21739	0.25974	0.23256	0.48309	NaN	0.17921	0.10428	0.81967	0.61497
COLO858	SB590885	5	0.01	7	0.8547	2.5316	0.16181	0.27473	0.15528	0.51813	0.18083	NaN	0.36496	1.1834	0.48309	0.54348	0.18116	0.24752	0.20202	0.42918	NaN	0.16313	0.13369	NaN	0.65044
COLO858	SB590885	5	0.01	8	0.90909	2.5189	0.13947	0.23981	0.16181	0.52632	0.23641	NaN	0.4	1.1737	0.5291	0.5291	0.16584	0.27548	0.24938	0.5102	NaN	0.074074	0.15314	0.76923	0.70651
COLO858	SB590885	5	0.0316	1	0.65789	2.7397	0.16207	0.28169	NaN	0.55556	0.2451	NaN	0.51282	1.4993	0.51813	0.5618	0.18868	0.28818	0.22883	0.5618	NaN	0.10438	0.17271	0.7874	0.74311
COLO858	SB590885	5	0.0316	2	0.65789	2.681	0.17036	0.30769	0.18349	0.55556	0.23529	NaN	0.50761	1.3624	0.50251	0.56497	0.22075	0.27624	0.25316	0.53476	NaN	0.14577	0.18051	0.9901	0.7437
COLO858	SB590885	5	0.0316	3	0.66225	2.5575	0.18939	0.28986	0.1548	0.53476	0.22272	NaN	0.39683	0.9009	0.5102	0.5291	0.20408	0.27397	0.21322	0.44248	NaN	0.20367	0.13774	0.83333	0.73882
COLO858	SB590885	5	0.0316	4	0.69444	2.4038	0.19011	0.25707	0.13459	0.5618	0.25381	NaN	0.42918	0.9901	0.50761	0.52632	0.17153	0.26525	0.23585	0.54645	NaN	0.096154	0.087719	0.83333	0.65982
COLO858	SB590885	5	0.0316	5	0.68493	2.3474	0.15974	0.24876	0.1462	0.55556	0.22222	NaN	0.44248	0.88496	NaN	0.55249	0.17271	0.23981	0.20161	0.47847	NaN	0.066667	0.13755	0.67114	NaN
COLO858	SB590885	5	0.0316	6	0.64935	2.445	0.15152	0.28329	0.16667	0.50505	0.19608	NaN	0.42735	1.1848	0.50761	0.50251	0.20408	0.24331	0.23419	0.42918	NaN	0.13966	0.16584	0.77519	0.67776
COLO858	SB590885	5	0.0316	7	0.68027	2.4752	0.18484	0.28329	0.1497	0.5102	0.21231	NaN	0.41667	1.1001	0.52083	0.59172	0.18315	0.31546	0.22026	0.43478	NaN	0.1497	0.12136	0.76336	0.71922
COLO858	SB590885	5	0.0316	8	0.73529	2.3148	0.21786	0.2439	0.15504	0.53763	0.18248	NaN	0.40486	1.139	0.5102	0.55556	0.21186	0.30769	NaN	0.52632	NaN	0.05988	0.12788	0.91743	0.70559
COLO858	SB590885	5	0.1	1	0.45045	1.9881	0.17007	0.2994	0.1692	0.54945	0.24272	NaN	0.51813	1.2658	0.46296	0.51546	0.17153	0.22936	0.20921	0.48544	NaN	0.16584	0.16026	0.76336	0.73147
COLO858	SB590885	5	0.1	2	0.42735	1.8083	0.17513	0.29155	0.18149	0.54945	0.20704	NaN	0.5	1.287	0.52356	0.53476	0.17513	0.22676	0.2193	0.50761	NaN	0.093458	0.17301	0.88496	0.74823
COLO858	SB590885	5	0.1	3	0.42017	1.6722	0.18975	NaN	0.1845	0.57143	0.2584	NaN	0.42918	1.2755	0.5291	0.49505	0.18248	0.28011	0.18018	0.49751	NaN	0.21008	0.15198	0.81967	0.66163
COLO858	SB590885	5	0.1	4	0.55249	1.8416	0.17123	0.2907	0.16694	0.55866	0.23529	NaN	0.51546	1.4368	0.5291	0.54348	0.16502	0.26667	0.25189	0.51813	NaN	0.11364	0.15432	0.86207	0.6137
COLO858	SB590885	5	0.1	5	0.42918	2.0325	0.17544	NaN	0.15456	0.57143	0.21692	NaN	0.46083	1.1696	0.49505	0.54054	0.17123	0.24814	0.22124	0.47393	NaN	0.084034	0.1368	0.83333	0.70668
COLO858	SB590885	5	0.1	6	0.40161	1.7986	0.18182	0.29326	0.16367	0.5988	0.21692	NaN	0.45045	1.2674	0.49505	0.5	0.18215	0.23981	0.21978	0.48077	NaN	0.21186	0.1269	0.7874	0.68778
COLO858	SB590885	5	0.1	7	0.57471	1.7953	0.15748	0.29412	0.14409	0.5618	0.21834	NaN	0.41494	NaN	0.47847	0.4902	0.18182	0.24938	0.19305	0.46296	NaN	0.18657	0.14993	0.72464	0.72447
COLO858	SB590885	5	0.1	8	0.59172	1.8553	0.17857	0.28736	0.16863	0.54054	0.22727	NaN	0.49261	1.4556	0.53476	0.53191	0.16077	0.24331	0.27397	0.49751	NaN	0.11862	0.16367	0.86957	0.69579
COLO858	SB590885	5	0.316	1	0.32895	1.224	0.13908	0.23641	0.17544	0.65359	0.21368	NaN	0.49261	1.0893	0.4902	0.51282	0.16447	0.22124	0.22831	0.47393	NaN	0.14265	0.15291	0.77519	0.81754
COLO858	SB590885	5	0.316	2	0.37313	1.2594	0.1443	0.23866	0.17921	0.67114	0.23474	NaN	0.51813	0.98039	0.54645	0.52083	0.16129	0.23529	0.20202	0.48544	NaN	0.19048	NaN	0.96154	0.80478
COLO858	SB590885	5	0.316	3	0.35587	1.0571	0.26525	NaN	0.14815	0.69444	0.21882	NaN	0.4902	0.7874	0.49751	0.51546	0.21505	0.22026	0.17825	0.42373	NaN	0.20964	0.16367	1.003	0.71307
COLO858	SB590885	5	0.316	4	0.40323	1.2361	0.15649	0.26455	0.17036	0.64935	0.21978	NaN	0.51813	0.9901	0.53476	0.4902	0.18832	0.23419	0.20367	0.49505	NaN	0.1221	0.15649	0.91743	0.67484
COLO858	SB590885	5	0.316	5	0.31348	1.1876	0.14663	0.271	0.15848	0.64516	0.21645	NaN	0.4878	0.84746	0.52083	0.51813	0.16234	0.23641	0.24876	0.54645	NaN	0.10363	0.1287	0.84746	0.70107
COLO858	SB590885	5	0.316	6	0.32258	1.3298	0.13459	0.22779	0.17094	0.62893	0.23041	NaN	0.55556	0.79365	0.54348	0.48077	0.21231	0.27322	0.20619	0.5	NaN	0.2	0.14085	0.97087	0.67159
COLO858	SB590885	5	0.316	7	0.38462	1.0482	0.20833	0.3003	0.20704	0.60606	0.37594	NaN	0.54348	0.92593	0.47393	NaN	0.18904	0.24876	0.21505	0.57803	NaN	0.2611	0.15083	0.87719	0.71176
COLO858	SB590885	5	0.316	8	0.40323	1.2422	0.18797	0.25381	NaN	0.64516	0.37037	NaN	NaN	1.0917	0.52356	0.50761	0.26316	0.25126	0.25707	NaN	NaN	0.27933	0.1506	0.9901	0.71414
COLO858	SB590885	5	1	1	0.24213	0.68493	0.13477	0.25974	0.16529	0.6993	0.22727	NaN	0.59524	0.71429	0.50761	0.55249	0.21739	0.31949	0.19802	0.53476	NaN	0.11507	0.13423	0.9434	0.85548
COLO858	SB590885	5	1	2	0.27027	0.60606	0.14265	0.26667	NaN	0.66225	0.24691	NaN	0.61728	0.8547	0.48544	0.5	0.22727	0.32051	0.26455	0.52632	NaN	0.20492	0.2193	1.1403	0.79677
COLO858	SB590885	5	1	3	0.25126	0.49751	0.18939	0.34247	0.18018	0.71429	0.2381	NaN	0.50505	0.8547	0.48544	0.54645	0.22075	0.28329	0.21277	0.49505	NaN	0.17182	0.17575	1.0549	0.68566
COLO858	SB590885	5	1	4	0.37879	0.55249	0.15773	0.23095	0.18382	0.64103	0.23256	NaN	0.57471	0.98039	0.5	0.50505	0.17889	0.26455	0.23641	0.58824	NaN	0.11186	0.1224	0.97087	0.70717
COLO858	SB590885	5	1	5	0.21882	0.51813	0.13387	0.22173	0.18116	0.68493	0.2611	NaN	0.57471	0.67114	0.47847	0.5291	0.20704	0.29851	0.21322	0.60976	NaN	0.12626	0.14205	0.97087	0.7244
COLO858	SB590885	5	1	6	0.22371	0.54054	NaN	0.25126	0.17668	0.65789	0.23923	NaN	0.6135	0.60606	0.49751	0.47619	0.20367	0.3012	0.25063	0.51282	NaN	0.19569	0.11806	1.0905	0.61851
COLO858	SB590885	5	1	7	0.37879	0.62893	0.18215	0.28329	0.16949	0.73529	0.23148	NaN	0.50251	0.9009	0.5	0.57471	0.21598	0.33445	0.21231	0.49261	NaN	0.18975	0.17182	0.90909	0.75619
COLO858	SB590885	5	1	8	0.38168	0.66667	0.13605	0.2079	0.17794	0.72464	0.22573	NaN	0.57143	0.91743	NaN	0.5102	0.18868	0.271	0.25707	0.57143	NaN	0.09009	0.15674	0.97087	0.76142
COLO858	SB590885	5	3.16	1	0.2331	0.40816	0.14045	0.22075	0.16529	0.68027	0.271	NaN	0.54945	0.64935	0.49505	0.54054	0.22831	0.32895	0.22075	0.47847	NaN	0.10384	0.14245	0.89286	0.83654
COLO858	SB590885	5	3.16	2	0.21053	0.4065	0.14599	0.22523	0.16529	0.68493	0.24691	NaN	0.58824	0.68493	0.42918	0.51546	0.20367	0.31847	0.24752	0.50505	NaN	0.13245	0.16722	NaN	0.80463
COLO858	SB590885	5	3.16	3	0.25	0.34722	NaN	NaN	0.15773	0.68027	0.21097	NaN	0.56497	1.0846	0.45249	0.53476	0.23202	0.3367	0.16667	0.46512	NaN	0.30211	0.1548	0.92593	0.73359
COLO858	SB590885	5	3.16	4	0.45455	0.34247	0.15015	0.19268	0.15873	0.68027	0.23474	NaN	0.5988	0.92593	0.46948	0.51282	0.20661	0.31348	0.22831	0.54348	NaN	0.1182	0.125	0.8547	0.63652
COLO858	SB590885	5	3.16	5	0.18692	0.23474	0.14085	0.23923	0.15106	0.71942	0.20921	NaN	0.59524	0.60606	0.48309	0.51282	0.20121	0.2849	0.21008	0.48544	NaN	0.09901	0.15504	0.81301	0.67277
COLO858	SB590885	5	3.16	6	0.2	0.28818	0.17065	0.23641	0.16155	0.68966	0.27624	NaN	0.60606	0.64103	0.42373	NaN	0.23641	0.29851	0.25974	0.56497	NaN	0.17065	0.18868	0.98039	0.61818
COLO858	SB590885	5	3.16	7	0.3268	0.40486	0.18484	0.24814	0.17544	0.70922	0.22472	NaN	0.56497	0.96154	0.49261	0.51282	0.23419	0.29155	0.20243	0.48309	NaN	0.24272	0.1506	0.8547	0.78526
COLO858	SB590885	5	3.16	8	0.34014	0.42553	0.15649	0.20325	0.15898	0.66667	0.25063	NaN	0.54645	0.9434	0.47619	0.49751	0.23095	0.35714	0.25126	0.49261	NaN	0.09434	0.18018	0.92593	0.71533
COLO858	DMSO control	10	NaN	1	1.1236	2.7248	0.22321	0.30488	0.20833	0.36232	0.21645	NaN	0.39683	1.139	1.1198	0.63291	0.20833	0.27855	0.3876	0.5848	NaN	0.23419	0.22173	0.72464	0.78112
COLO858	DMSO control	10	NaN	2	0.90909	2.0877	0.21413	0.28986	0.2381	0.31646	0.26667	NaN	0.45249	0.93458	0.87719	0.62112	0.20202	0.26316	0.42194	0.59172	NaN	0.21097	0.10352	0.86957	0.64429
COLO858	DMSO control	10	NaN	3	1	2.2883	0.17331	0.25316	0.17153	0.2907	0.19157	NaN	0.27624	1.007	0.9901	0.57143	0.17986	0.20408	0.4	0.48077	NaN	0.13038	0.14245	0.68493	0.67133
COLO858	DMSO control	10	NaN	4	0.69444	1.1947	0.19685	0.25707	0.18149	0.21645	0.23041	NaN	0.3003	0.63291	0.54054	0.46948	0.19048	0.22124	0.3937	0.48077	NaN	0.16051	0.097087	0.71942	0.42895
COLO858	DMSO control	10	NaN	5	1.005	2.5253	0.16807	0.24155	0.13587	0.29586	0.16949	NaN	0.21882	0.93458	1.1074	0.47393	0.14286	0.21097	0.29412	0.3861	NaN	0.12516	0.17422	0.53763	0.69808
COLO858	DMSO control	10	NaN	6	0.91743	2.1598	0.18692	0.2439	0.13831	0.31447	0.16584	NaN	0.23202	0.89286	0.8547	0.48077	0.13569	0.21978	0.2994	0.3876	NaN	0.13228	0.13514	0.625	0.64979
COLO858	DMSO control	10	NaN	7	1.0352	2.193	0.14124	0.20284	0.18051	0.29155	0.17007	NaN	0.22883	0.93458	0.93458	0.35211	0.15823	0.15674	0.2809	0.35336	NaN	0.066667	0.15823	0.54348	0.71004
COLO858	DMSO control	10	NaN	8	0.68966	1.1377	0.14514	0.20964	0.17153	0.2008	0.17153	NaN	0.24155	0.65359	0.51546	0.40984	0.16978	0.19417	0.26247	0.38023	NaN	0.11136	0.091743	0.54348	0.43076
COLO858	DMSO control	10	NaN	1	1.105	2.457	0.18587	0.2809	0.16863	0.36101	0.22222	NaN	0.30769	1.1723	0.98039	0.56818	0.19685	0.20833	0.38168	0.52356	NaN	0.11223	0.12438	0.70922	0.77119
COLO858	DMSO control	10	NaN	2	0.97087	2.1142	0.18248	0.28902	0.18832	0.33223	0.22624	NaN	NaN	1.002	0.77519	0.5848	0.16779	NaN	0.41322	0.53476	NaN	0.11468	0.090909	NaN	0.65317
COLO858	DMSO control	10	NaN	3	0.92593	1.8868	0.13755	0.20367	0.14641	0.28571	0.15152	NaN	0.20619	0.98039	0.74627	0.39216	0.13123	0.16978	0.33898	0.36101	NaN	0.065359	0.12136	0.54645	0.59956
COLO858	DMSO control	10	NaN	4	0.66667	1.0309	0.15083	0.19646	0.15291	0.21368	0.17794	NaN	0.21277	0.68966	0.44843	0.40486	0.14184	0.17606	0.33223	0.37313	NaN	0.11086	0.084034	0.59172	0.40171
COLO858	DMSO control	10	NaN	5	1.1025	2.4155	0.13021	0.21645	0.14144	0.35842	0.15504	NaN	0.21413	1.2853	0.95238	0.46948	0.13661	0.20877	0.2611	0.37594	NaN	0.074627	0.1292	0.52083	0.70908
COLO858	DMSO control	10	NaN	6	1.0215	2.1692	0.15291	0.22936	0.12903	0.32573	0.15873	NaN	0.21739	1.1547	0.8	0.46083	0.14535	0.19841	0.27473	0.3876	NaN	0.13141	0.1139	0.63694	0.66204
COLO858	DMSO control	10	NaN	7	0.93458	1.8904	0.12048	0.19493	0.17007	0.28571	0.1626	NaN	0.21186	1.065	0.75758	0.35842	0.15528	0.16474	0.27933	0.37594	NaN	0.051546	0.11013	0.5814	0.614
COLO858	DMSO control	10	NaN	8	0.66225	1.0989	0.14306	0.19268	0.16779	0.20284	0.17986	NaN	0.22989	0.75758	0.4386	0.33003	0.16287	0.18553	0.2439	0.39841	NaN	0.10638	0.087719	0.63291	0.42647
COLO858	DMSO control	10	NaN	1	1.087	2.439	0.14556	NaN	0.15244	0.369	0.19157	NaN	0.2809	1.3908	0.89286	0.53476	0.18083	0.24631	0.3367	0.48544	NaN	0.083333	0.13736	0.63694	0.66045
COLO858	DMSO control	10	NaN	2	1	2.1552	0.14347	0.24038	0.14771	0.36364	0.21692	NaN	0.2907	1.199	0.81301	0.54054	0.14451	0.21739	0.4	0.50251	NaN	0.079365	0.1032	0.7874	0.65837
COLO858	DMSO control	10	NaN	3	1.065	2.3095	NaN	0.22472	0.10811	0.32154	0.18018	NaN	0.23256	1.2034	0.83333	0.47619	0.1385	0.1938	0.3663	0.37594	NaN	0.070423	0.11338	0.65789	0.69265
COLO858	DMSO control	10	NaN	4	0.65789	1.1249	0.16129	0.25063	0.13089	0.22371	0.20243	NaN	0.22676	0.72464	0.46296	0.48544	0.15408	0.20964	0.36232	0.40984	NaN	0.09901	0.072993	0.77519	0.41787
COLO858	DMSO control	10	NaN	5	1.1123	2.4814	0.14599	0.23981	0.13812	0.36364	0.16077	NaN	0.2611	1.4925	0.89286	0.45872	0.15198	0.24631	0.2907	0.42373	NaN	0.064935	0.14993	0.61728	0.69761
COLO858	DMSO control	10	NaN	6	1.0235	2.2422	0.15432	0.23866	0.1506	0.34483	0.17699	NaN	0.26954	1.497	0.8	0.46948	0.18484	0.21739	0.28653	0.46296	NaN	0.11173	0.13316	0.73529	0.67437
COLO858	DMSO control	10	NaN	7	1.0604	2.4213	0.13038	0.18727	0.15873	0.30211	0.17007	NaN	0.22624	1.3699	0.87719	0.32787	0.14368	0.16447	0.24691	0.36765	NaN	0.039062	0.11468	0.56497	0.69231
COLO858	DMSO control	10	NaN	8	0.67568	1.1468	0.15038	0.21322	0.15432	0.21598	0.17953	NaN	0.27027	0.8	0.48077	0.33445	0.15823	0.18416	0.24938	0.37879	NaN	0.095238	0.07874	0.63291	0.44987
COLO858	DMSO control	10	NaN	1	0.96154	2.3148	0.1938	0.30675	0.14556	0.3268	0.20747	NaN	0.27548	1.4881	0.91743	0.47393	0.17271	0.21097	0.30303	0.4065	NaN	0.12034	0.1462	0.59524	0.73173
COLO858	DMSO control	10	NaN	2	0.75758	1.9646	0.16077	0.27174	0.15129	0.35088	0.18587	NaN	0.2809	1.1312	0.78125	0.48544	0.16639	0.21739	0.35461	0.45455	NaN	0.10132	0.1073	0.68493	0.69231
COLO858	DMSO control	10	NaN	3	0.79365	1.8587	0.13477	0.22422	0.12048	0.28818	0.14641	NaN	0.22321	1.1534	0.6993	0.4	0.13351	0.15974	0.30675	0.33557	NaN	0.06993	0.095238	0.54945	0.55784
COLO858	DMSO control	10	NaN	4	0.7874	1.9305	0.15198	0.22831	0.123	0.27397	0.15625	NaN	0.22573	1.1062	0.67568	0.42194	0.14493	0.17699	0.29326	0.36232	NaN	0.074627	0.10438	0.5848	0.54679
COLO858	DMSO control	10	NaN	5	1.005	2.3866	0.15528	0.29412	0.14368	0.34483	0.17794	NaN	0.29762	1.4045	0.91743	0.48309	0.15361	0.22779	0.26385	0.40323	NaN	0.13387	0.14684	0.6135	0.76475
COLO858	DMSO control	10	NaN	6	0.9009	2.0877	0.16026	0.28169	0.13889	0.34965	0.19342	NaN	0.27322	1.2626	0.81967	0.52356	0.18762	0.21277	0.24938	0.44248	NaN	0.13106	0.11574	0.73529	0.74846
COLO858	DMSO control	10	NaN	7	0.81301	1.9268	0.11919	0.1912	0.12837	0.29412	0.15848	NaN	0.21834	0.86207	0.68966	0.369	0.15083	0.16694	0.24814	0.34483	NaN	0.060976	0.1321	0.55556	0.59893
COLO858	DMSO control	10	NaN	8	0.7874	1.8904	0.14124	0.2008	0.13812	0.29499	0.14881	NaN	0.22779	1.25	0.70423	0.35211	0.1675	0.17637	0.24096	0.34602	NaN	0.10121	0.13055	0.56818	0.58996
COLO858	DMSO control	10	NaN	1	1.0905	2.681	0.17331	0.3003	0.18762	0.33113	0.20704	NaN	0.26596	1.2165	0.98039	0.57471	0.2008	0.24213	0.37037	0.51546	NaN	0.2045	0.12346	0.5814	0.71938
COLO858	DMSO control	10	NaN	2	1.0929	2.6247	0.16892	0.26385	0.16	0.34965	0.21978	NaN	0.34602	1.2361	0.93458	0.55249	0.19194	0.26042	0.4065	0.55249	NaN	0.18051	0.15198	0.71942	0.72691
COLO858	DMSO control	10	NaN	3	0.92593	2.0964	NaN	0.21008	0.1385	0.3003	0.17699	NaN	0.21053	1.3423	0.7874	0.43478	0.13004	0.18248	0.3125	0.36232	NaN	0.098039	0.13587	0.5618	0.61484
COLO858	DMSO control	10	NaN	4	0.76336	1.4771	0.15175	0.21505	0.13477	0.27473	0.17762	NaN	0.23202	0.9434	0.625	0.41667	0.15385	0.17271	0.2994	0.37037	NaN	0.13351	0.1065	0.625	0.47453
COLO858	DMSO control	10	NaN	5	1.0627	2.3148	0.19608	0.3003	0.15015	0.32258	0.21008	NaN	0.28011	1.1442	0.9901	0.55556	0.16474	0.21008	0.2907	0.44843	NaN	0.16835	0.13495	0.62112	0.64648
COLO858	DMSO control	10	NaN	6	1.0846	2.4096	0.1692	0.27027	0.18762	0.37037	0.21008	NaN	0.30303	1.2771	0.92593	0.59172	0.18382	0.25575	0.33557	0.49751	NaN	0.15848	0.15456	0.76336	0.66996
COLO858	DMSO control	10	NaN	7	0.96154	2.079	0.15625	0.20534	0.17953	0.29762	0.18692	NaN	0.23529	1.3021	0.76923	0.38314	0.16287	0.19342	0.29851	0.45455	NaN	0.067114	0.11325	0.60976	0.61421
COLO858	DMSO control	10	NaN	8	0.74074	1.4815	0.15748	0.22936	0.20325	0.23981	0.20161	NaN	0.28329	1.0183	0.60606	0.39526	0.19417	0.19802	0.28011	0.46083	NaN	0.1004	0.10406	0.63291	0.49575
COLO858	DMSO control	10	NaN	1	0.8547	1.6103	0.11751	0.18182	0.13928	0.22472	0.14641	NaN	0.17391	1.0081	0.6135	0.35461	0.12937	0.14104	0.24691	0.31646	NaN	0.062893	0.075188	0.4386	0.54244
COLO858	DMSO control	10	NaN	2	NaN	NaN	NaN	NaN	NaN	NaN	NaN	NaN	NaN	NaN	NaN	NaN	NaN	NaN	NaN	NaN	NaN	NaN	NaN	NaN	NaN
COLO858	DMSO control	10	NaN	3	0.65789	1.0787	0.12837	0.1692	0.15314	0.19231	0.16051	NaN	0.18587	0.67114	0.46083	0.32154	0.13624	0.14684	0.29762	0.37037	NaN	0.04329	0.07874	0.49751	0.40481
COLO858	DMSO control	10	NaN	4	0.72464	1.2255	0.13587	0.19048	0.15949	0.23866	0.17762	NaN	0.22173	0.90909	0.5291	0.32154	0.13495	0.16639	0.30864	0.39526	NaN	0.07874	0.076923	0.57471	0.44531
COLO858	DMSO control	10	NaN	5	NaN	NaN	NaN	NaN	NaN	NaN	NaN	NaN	NaN	NaN	NaN	NaN	NaN	NaN	NaN	NaN	NaN	NaN	NaN	NaN	NaN
COLO858	DMSO control	10	NaN	6	NaN	NaN	NaN	NaN	NaN	NaN	NaN	NaN	NaN	NaN	NaN	NaN	NaN	NaN	NaN	NaN	NaN	NaN	NaN	NaN	NaN
COLO858	DMSO control	10	NaN	7	0.67114	1.1013	0.12837	0.18315	0.15408	0.18484	0.17212	NaN	0.21053	0.70922	0.47619	0.32895	0.14065	0.17094	0.24876	0.3663	NaN	0.05814	0.076923	0.51282	0.40913
COLO858	DMSO control	10	NaN	8	0.72993	1.3661	0.13351	0.17921	0.15625	0.22989	0.16892	NaN	0.21505	0.95238	0.51282	0.3268	0.14925	0.16863	0.25063	0.36101	NaN	0.089286	0.07874	0.59524	0.44739
COLO858	DMSO control	10	NaN	1	1.0111	2.2779	0.13106	0.21598	0.11099	0.28986	0.1355	NaN	0.18904	1.4903	0.76336	0.40816	0.13459	0.15773	0.28409	0.33557	NaN	0.061728	0.12739	0.49505	0.61419
COLO858	DMSO control	10	NaN	2	0.95238	2.0492	0.1287	0.20161	0.10741	0.31847	0.14577	NaN	0.19342	1.4368	0.76923	0.39216	0.12315	0.17422	NaN	0.37175	NaN	0.054945	0.11737	0.55556	0.62023
COLO858	DMSO control	10	NaN	3	0.76336	1.6447	0.11312	0.17606	0.12987	0.23981	0.15015	NaN	0.18939	0.96154	0.58824	0.32258	0.11962	0.13966	0.27397	0.31546	NaN	0.042017	0.084034	0.53763	0.52219
COLO858	DMSO control	10	NaN	4	0.69444	1.3369	0.10764	0.19841	0.12547	0.2849	0.15974	NaN	0.19841	0.93458	0.54348	0.31546	0.1548	0.14663	0.29674	0.34483	NaN	0.071942	0.09009	0.64103	0.46513
COLO858	DMSO control	10	NaN	5	1	2.1786	0.11211	0.21598	0.12195	0.3003	0.14684	NaN	0.19342	1.4327	0.82645	0.39062	0.14368	0.16835	0.23585	0.35211	NaN	0.052083	0.092593	0.54645	0.60567
COLO858	DMSO control	10	NaN	6	0.95238	2.0833	0.11312	0.20492	0.11481	0.30864	0.15873	NaN	0.1996	0.42553	0.83333	0.38462	0.13947	0.18248	0.27701	0.35461	NaN	0.082645	0.12594	0.60606	0.60651
COLO858	DMSO control	10	NaN	7	0.78125	1.675	0.14327	0.1912	0.16779	0.24631	0.17331	NaN	0.23529	1.1001	0.60606	0.34965	0.15221	0.17123	0.29586	0.39062	NaN	0.063694	0.098039	0.5814	0.5231
COLO858	DMSO control	10	NaN	8	0.74074	1.4124	0.15198	0.21645	0.15974	0.27778	0.18904	NaN	NaN	1.1123	0.56497	0.37175	0.15625	0.19417	0.30769	0.40161	NaN	NaN	0.10834	0.65359	0.5196
COLO858	AZ628	10	0.00316	1	0.98039	2.5126	0.18215	0.30395	0.16474	0.3663	0.22026	NaN	0.32154	1.1211	1.0204	0.57803	0.20833	0.26525	0.36364	0.55249	NaN	0.20367	0.15038	0.72993	0.77534
COLO858	AZ628	10	0.00316	2	0.89286	2.3697	0.17986	0.29412	0.18832	0.34965	0.24752	NaN	0.3861	1.1013	0.96154	0.54645	0.20325	NaN	0.38462	0.5618	NaN	0.18018	0.16779	0.84034	0.77365
COLO858	AZ628	10	0.00316	3	0.71942	1.4881	0.13532	0.20367	0.14286	0.31348	0.17483	NaN	0.2193	0.9901	0.63694	0.41152	0.16474	0.20284	0.29412	0.38023	NaN	0.1001	0.08547	0.53763	0.54882
COLO858	AZ628	10	0.00316	4	0.87719	2.3202	0.14306	0.22727	0.16234	0.4	0.18282	NaN	0.23697	0.9901	1.0111	0.37453	0.16835	0.20619	0.28736	0.37879	NaN	0.1261	0.1692	0.60976	0.75295
COLO858	AZ628	10	0.00316	5	0.9009	2.2272	0.17953	0.27548	0.13495	0.369	0.22472	NaN	0.31447	1.0428	0.97087	0.54645	0.17699	0.25189	0.32051	0.52356	NaN	0.16207	0.12642	0.65789	0.72411
COLO858	AZ628	10	0.00316	6	0.9009	2.193	0.20747	0.3125	0.18727	0.34843	0.23529	NaN	0.31847	0.98039	0.95238	0.5291	0.18797	0.24814	0.3268	0.53191	NaN	0.17483	0.15385	0.76336	0.69151
COLO858	AZ628	10	0.00316	7	0.76336	1.4409	0.18116	0.24155	0.20534	0.28409	0.24096	NaN	0.3663	0.75188	0.60606	0.53476	0.26385	0.34843	0.3413	0.62893	NaN	0.15456	0.093458	0.60976	0.56322
COLO858	AZ628	10	0.00316	8	0.90909	2.2573	0.1634	0.2681	0.19569	0.34364	0.25189	NaN	0.38168	0.89286	0.95238	0.55249	0.27548	0.39216	0.33223	0.5848	NaN	0.18315	0.19881	0.64516	0.8496
COLO858	AZ628	10	0.01	1	0.93458	2.2075	0.18116	0.28249	0.17575	0.40816	0.20534	NaN	0.33113	1.3908	0.91743	0.55249	0.18727	0.25316	0.31847	0.50505	NaN	0.14793	0.10593	0.76923	0.76122
COLO858	AZ628	10	0.01	2	0.86957	2.1277	0.18692	0.2611	0.17889	0.35971	0.23419	NaN	0.37313	0.96154	0.86207	0.54054	NaN	0.24631	0.39062	0.55249	NaN	0.12547	0.12563	0.9009	0.71362
COLO858	AZ628	10	0.01	3	0.92593	2.2676	0.18519	0.2907	0.18248	0.42735	0.21231	NaN	0.36496	0.96154	0.95238	0.4878	0.18904	0.26316	0.33898	0.6135	NaN	0.090909	0.12771	0.8	0.72881
COLO858	AZ628	10	0.01	4	0.83333	2.079	0.1773	0.26667	0.18149	0.36496	0.27624	NaN	0.38314	0.98039	0.88496	0.52356	0.19048	NaN	0.38314	0.59524	NaN	0.20661	0.11933	0.86957	0.75494
COLO858	AZ628	10	0.01	5	0.96154	2.1322	0.17271	0.24331	NaN	0.39216	0.2381	NaN	0.34602	1.2755	0.90909	0.4902	0.21739	0.28329	0.3876	0.54645	NaN	0.10101	0.12438	0.74074	0.68647
COLO858	AZ628	10	0.01	6	0.90909	2.1142	NaN	0.24038	NaN	0.36101	0.26596	NaN	0.35211	1.0449	0.89286	0.48544	0.18484	0.2451	0.31847	0.5988	NaN	0.18832	0.1385	0.82645	0.74164
COLO858	AZ628	10	0.01	7	1.0101	2.2831	0.16611	0.25126	0.19417	0.39683	0.24938	NaN	0.3861	1.1236	0.95238	0.53191	0.17361	0.23529	0.31056	0.61728	NaN	0.09901	0.17921	0.73529	0.79669
COLO858	AZ628	10	0.01	8	0.91743	2.1834	0.19342	0.27027	0.17762	0.36232	0.29412	NaN	0.34483	1.0638	0.87719	0.56497	0.19084	0.2681	0.2994	0.52632	NaN	0.20921	0.15773	0.81967	0.74806
COLO858	AZ628	10	0.0316	1	0.6993	1.6529	0.1912	0.22989	0.18553	0.38911	0.23753	NaN	0.46512	0.96154	0.89286	0.52632	0.15291	0.2331	0.30303	0.51813	NaN	0.11933	0.13532	0.71429	0.82187
COLO858	AZ628	10	0.0316	2	0.68493	1.6077	0.21008	0.25253	0.1845	0.35971	0.2451	NaN	0.45455	0.91743	0.75758	0.55249	0.17361	0.27174	0.3367	0.54945	NaN	0.11223	0.14104	0.86207	0.78397
COLO858	AZ628	10	0.0316	3	0.68027	1.7007	0.13477	NaN	0.16474	0.40486	0.2551	NaN	0.3876	0.88496	0.9009	0.55556	0.18416	0.29674	0.3012	0.53763	NaN	0.097087	0.16611	0.76923	0.84316
COLO858	AZ628	10	0.0316	4	0.59172	1.5015	0.14881	0.24038	0.17889	0.37736	NaN	NaN	0.41152	0.72464	0.72993	0.50505	0.21097	0.30769	0.34965	0.57803	NaN	0.18416	0.123	0.92593	0.75446
COLO858	AZ628	10	0.0316	5	0.75758	1.5974	0.15291	0.23474	0.17153	0.39841	0.21053	NaN	0.32895	1.1962	0.9009	0.4902	0.1692	0.25126	0.26385	NaN	NaN	0.10309	0.1269	0.71942	0.78974
COLO858	AZ628	10	0.0316	6	0.71429	1.6287	0.15528	0.25316	0.17391	0.38462	0.22124	NaN	0.33557	1.4184	0.81967	0.4878	0.16835	0.21505	0.3096	0.55249	NaN	0.14388	0.1292	0.8547	0.80216
COLO858	AZ628	10	0.0316	7	0.76336	1.7513	0.13947	0.24155	0.17544	0.41152	0.24096	NaN	0.33333	1.1086	0.9434	0.41667	0.17182	0.20534	0.24331	0.51813	NaN	0.12626	0.15221	0.64516	NaN
COLO858	AZ628	10	0.0316	8	0.66225	1.5974	0.17857	0.25641	0.18904	0.37879	0.23866	NaN	0.34965	0.86207	0.81967	0.46512	0.21097	0.23474	0.29851	0.5291	NaN	0.19157	0.1443	0.77519	0.80034
COLO858	AZ628	10	0.1	1	0.38911	0.8	0.16103	0.24155	0.15456	0.41322	0.21505	NaN	0.39841	0.73529	0.81967	0.41322	0.17036	0.21645	0.27933	0.48077	NaN	0.24038	0.1328	0.71942	NaN
COLO858	AZ628	10	0.1	2	0.36496	0.83333	0.13405	0.24876	0.13495	0.37313	0.22124	NaN	0.40161	0.66667	0.70423	0.4902	0.16584	0.24752	0.31746	0.49505	NaN	0.16722	0.12937	0.92593	0.93033
COLO858	AZ628	10	0.1	3	0.3861	0.7874	0.14663	0.25773	0.15432	0.41152	0.2331	NaN	0.37736	0.72993	0.78125	0.50761	0.17953	0.22936	0.28986	0.4878	NaN	0.16447	0.12563	0.74627	0.89812
COLO858	AZ628	10	0.1	4	0.36101	0.89286	0.15361	0.26455	0.16779	0.40816	0.24752	NaN	0.38462	0.67568	0.71429	0.46948	0.21505	0.22624	0.28329	0.51813	NaN	0.16287	0.13755	0.82645	0.92004
COLO858	AZ628	10	0.1	5	0.46729	0.82645	0.16393	0.25189	NaN	0.41494	NaN	NaN	0.37453	0.84746	0.84034	0.42017	0.19084	0.2451	NaN	0.46083	NaN	0.20619	0.13661	0.69444	0.93769
COLO858	AZ628	10	0.1	6	0.3937	0.84034	0.18215	NaN	0.15625	0.44053	0.22883	NaN	0.37037	0.72464	0.71429	0.50761	0.18622	0.22883	0.25316	0.53476	NaN	0.19841	0.12755	0.79365	0.93137
COLO858	AZ628	10	0.1	7	0.45455	0.84034	0.16667	0.24213	0.15601	0.44053	0.25	NaN	0.38314	NaN	0.81301	0.48544	0.19342	0.25907	0.25253	0.49261	NaN	0.13387	0.16026	0.84746	0.93995
COLO858	AZ628	10	0.1	8	0.45455	NaN	0.16181	0.25126	0.14771	0.38023	0.22173	NaN	0.42017	0.71429	0.76923	0.46083	0.17921	0.25707	0.25707	0.5102	NaN	0.16978	NaN	0.86957	0.97353
COLO858	AZ628	10	0.316	1	0.25063	0.60976	0.13605	0.2457	0.15674	0.44843	0.21142	NaN	NaN	0.63291	0.81967	NaN	0.25707	0.31847	0.27855	0.49261	NaN	0.24876	0.15337	0.72464	1.017
COLO858	AZ628	10	0.316	2	0.26882	0.72993	0.15699	0.22173	0.16103	0.44248	0.21739	NaN	0.39683	0.55866	0.78125	0.49751	0.23095	0.36101	0.30211	0.52356	NaN	0.21277	0.14948	0.89286	0.9466
COLO858	AZ628	10	0.316	3	0.29674	0.625	0.1292	0.23866	0.15198	0.4902	0.23697	NaN	0.38168	0.86207	0.84034	0.49261	0.22222	0.32468	0.29851	0.47847	NaN	0.16639	0.13316	0.74074	0.9305
COLO858	AZ628	10	0.316	4	0.26316	0.74627	0.15361	0.20833	0.17182	0.45249	0.20284	NaN	0.38911	0.57471	0.78125	0.50505	0.22779	0.31546	0.29499	0.46296	NaN	0.23866	0.13966	0.81301	0.9258
COLO858	AZ628	10	0.316	5	0.28409	0.5988	0.14306	0.22371	0.17889	0.40161	0.25	NaN	0.39062	0.46083	0.80645	0.51546	0.22727	0.31348	0.23364	0.50505	NaN	0.22272	0.14859	0.77519	0.91555
COLO858	AZ628	10	0.316	6	0.28249	0.71942	0.14025	0.21053	0.17065	0.48077	0.27248	NaN	NaN	0.46948	0.74074	0.5	0.22472	0.34247	0.24938	0.54945	NaN	0.2445	0.13624	0.90909	0.96811
COLO858	AZ628	10	0.316	7	0.31447	0.63694	0.14815	0.20747	0.17513	0.37736	0.24691	NaN	0.36364	NaN	0.77519	0.50761	0.23923	0.31746	0.271	0.4878	NaN	0.17391	0.1328	0.75188	0.97317
COLO858	AZ628	10	0.316	8	0.29851	0.81967	0.16639	0.21097	0.17794	0.42373	0.21834	NaN	0.39216	0.71429	0.75758	NaN	0.24752	0.33113	0.22075	0.52083	NaN	0.25189	0.15823	0.80645	0.99544
COLO858	AZ628	10	1	1	0.21097	0.54054	0.098039	0.21322	0.15823	0.41667	0.18762	NaN	0.36101	0.45249	0.77519	0.42735	0.3268	0.46296	0.27397	0.42735	NaN	0.16	0.14265	0.67568	0.91825
COLO858	AZ628	10	1	2	0.20576	0.64103	0.15974	0.2	0.16502	0.46729	0.20492	NaN	0.38911	0.46083	0.70423	0.44843	0.31348	0.47393	0.31847	0.44843	NaN	0.11223	0.15083	0.73529	0.9788
COLO858	AZ628	10	1	3	0.21277	0.51813	0.12346	0.21186	0.13123	0.44248	0.20877	NaN	0.39062	0.54054	0.8	0.48544	0.32895	0.46296	0.31447	0.51813	NaN	0.12361	0.12837	0.79365	0.88797
COLO858	AZ628	10	1	4	0.18553	0.65789	0.11561	0.19646	0.1675	0.40984	0.21834	NaN	0.43103	0.46512	0.72464	0.47393	0.33333	0.48544	0.30769	0.49751	NaN	0.20492	0.13459	0.8547	0.89408
COLO858	AZ628	10	1	5	0.22272	0.54054	0.12048	0.21277	0.17182	0.41494	0.23923	NaN	0.39683	0.35971	0.79365	0.50505	NaN	0.55249	0.27701	0.46729	NaN	0.15848	0.14164	0.7874	0.9011
COLO858	AZ628	10	1	6	0.28169	0.62893	0.13298	0.18416	0.14948	0.46083	0.2381	NaN	0.3876	0.37453	0.70922	0.44444	0.34014	0.52083	0.32573	0.5291	NaN	0.16287	0.18832	0.92593	0.98654
COLO858	AZ628	10	1	7	0.27624	0.52356	0.14599	0.21053	0.1548	0.42017	0.2193	NaN	0.39841	0.39216	0.8	0.45045	0.32362	0.54348	0.30581	0.53476	NaN	0.17212	0.14577	0.76336	0.94868
COLO858	AZ628	10	1	8	0.23981	0.7874	0.18051	0.22075	0.17606	0.44053	0.22989	NaN	0.43668	0.50505	0.75758	0.47847	0.3367	0.52083	0.28818	0.50505	NaN	0.22124	0.18939	0.88496	0.96774
COLO858	AZ628	10	3.16	1	0.19802	0.36496	0.12151	0.16556	NaN	0.44053	0.19417	NaN	0.32468	0.34364	0.68966	0.4	0.28653	0.43103	0.25974	0.38168	NaN	0.14451	0.16287	0.62112	0.81754
COLO858	AZ628	10	3.16	2	0.19157	0.5291	0.15432	0.17699	0.14144	0.45045	NaN	NaN	0.35461	0.38023	0.69444	0.39683	0.2924	0.4329	0.30488	0.4386	NaN	0.10526	0.12658	0.78125	0.8504
COLO858	AZ628	10	3.16	3	0.21552	0.38911	0.090909	0.17668	0.14205	0.46083	0.22523	NaN	0.42553	0.36101	0.75758	0.48544	0.32051	0.53191	0.28736	0.44248	NaN	0.10515	0.13123	0.84034	0.81491
COLO858	AZ628	10	3.16	4	0.1845	0.46512	0.14065	0.18282	0.1506	0.45455	0.22272	NaN	0.42017	0.35714	0.68966	0.48077	0.35461	0.5102	0.34843	0.47393	NaN	0.18622	0.12579	0.98039	NaN
COLO858	AZ628	10	3.16	5	0.22727	0.37313	0.13774	0.17953	0.14948	0.42735	0.20704	NaN	0.3663	0.34364	0.72993	0.4878	0.3367	0.51813	0.24213	0.4386	NaN	0.12563	0.14472	0.8	0.81579
COLO858	AZ628	10	3.16	6	0.21008	0.62112	0.13514	0.2	0.14368	0.44248	0.2193	NaN	0.37736	NaN	0.70922	0.49505	0.34483	0.5	0.3012	0.48309	NaN	0.17452	0.12821	0.9009	0.85071
COLO858	AZ628	10	3.16	7	0.23256	0.44444	0.12121	0.18939	0.1462	0.46083	0.23529	NaN	0.39062	0.38314	0.8	0.49505	0.33557	0.49751	0.24938	0.47847	NaN	0.12005	0.13966	0.75758	0.87225
COLO858	AZ628	10	3.16	8	0.21692	0.5848	0.14641	0.21413	NaN	0.42553	0.21231	NaN	0.4065	0.41667	0.68493	0.46948	0.36101	0.50505	0.28571	0.48309	NaN	0.19305	0.1548	0.93458	0.87224
COLO858	Selumetinib	10	0.00316	1	1.0718	2.7027	0.21008	0.27933	0.19157	0.35587	0.2439	NaN	0.34364	NaN	1.182	0.55249	0.2	0.2849	0.41322	0.53476	NaN	0.16779	0.17301	0.6993	0.76618
COLO858	Selumetinib	10	0.00316	2	1.0604	2.7027	0.19011	0.27778	0.19763	0.32362	0.23095	NaN	0.42373	1.2034	1.0537	0.57471	0.20877	0.26954	0.41152	0.52083	NaN	0.19493	0.15083	0.78125	0.73434
COLO858	Selumetinib	10	0.00316	3	0.9901	2.2026	0.21882	0.33003	NaN	0.31447	0.25445	NaN	0.38314	1	0.95238	0.58824	0.21368	0.27548	0.38168	0.5618	NaN	0.22371	0.14409	0.86957	0.68507
COLO858	Selumetinib	10	0.00316	4	0.95238	2.457	0.21053	0.2907	0.22936	0.36101	0.26316	NaN	0.43478	1.0537	1.0373	0.56497	0.20243	0.28653	0.40323	0.55249	NaN	0.1443	0.15198	0.84746	0.68439
COLO858	Selumetinib	10	0.00316	5	1.0121	2.71	0.19881	0.25773	0.18282	0.3663	0.21008	NaN	0.36765	1.0438	1.1455	0.54348	0.20408	0.25641	0.34965	0.57143	NaN	0.12453	0.18116	0.62893	0.72597
COLO858	Selumetinib	10	0.00316	6	0.96154	2.4631	0.15723	0.28653	0.18832	0.33113	0.26738	NaN	0.3413	0.98039	1.0893	0.60976	0.19724	0.2611	0.31348	0.53763	NaN	0.16026	0.15385	0.66667	0.63464
COLO858	Selumetinib	10	0.00316	7	0.9434	2.0576	0.18382	0.32258	0.18116	0.32154	0.29499	NaN	0.28818	0.90909	0.9009	0.5848	0.18382	0.23474	0.32154	0.5291	NaN	0.16447	0.17825	0.67568	0.71839
COLO858	Selumetinib	10	0.00316	8	1.0121	2.3585	0.2045	0.26954	0.2193	0.35088	0.28249	NaN	0.42918	1.0352	0.9901	0.53476	0.20833	0.24752	0.37313	0.6135	NaN	0.22321	0.13387	0.81301	0.72558
COLO858	Selumetinib	10	0.01	1	NaN	2.3364	0.16155	0.27322	0.18797	0.37594	0.23419	NaN	0.36496	NaN	1.0417	0.54645	0.19802	0.29412	0.38023	0.60241	NaN	0.11099	0.1368	0.68966	0.80154
COLO858	Selumetinib	10	0.01	2	0.98039	2.2173	0.18382	0.26385	0.21322	0.35842	NaN	NaN	0.37736	1.1614	0.88496	0.5814	0.21459	0.30488	0.42194	0.58824	NaN	0.21097	0.1443	0.84034	0.73737
COLO858	Selumetinib	10	0.01	3	0.97087	2.3923	0.21186	NaN	0.1692	0.3876	0.23923	NaN	0.34602	1.0417	0.9434	0.57471	0.17241	0.27933	0.33003	0.55866	NaN	0.16892	0.16611	0.79365	0.72004
COLO858	Selumetinib	10	0.01	4	0.9901	2.2523	0.16207	0.2439	0.18051	0.36101	0.22727	NaN	0.41152	1.0515	0.84746	0.48544	0.18149	0.25	0.37736	0.59172	NaN	0.071942	0.1224	0.75758	0.77512
COLO858	Selumetinib	10	0.01	5	1	2.4096	0.13986	0.2681	0.14706	0.37313	0.20661	NaN	0.3413	0.90909	1	0.54945	0.18762	0.23866	0.31746	0.57803	NaN	0.09434	0.11696	0.62112	0.71618
COLO858	Selumetinib	10	0.01	6	0.95238	2.1413	0.17182	0.28169	0.19531	0.34364	0.2439	NaN	0.34602	1.1299	0.87719	0.51813	0.21008	0.28571	0.31646	0.52356	NaN	0.19305	0.12469	0.71429	NaN
COLO858	Selumetinib	10	0.01	7	1.0395	2.381	0.19881	0.26738	0.17422	0.35971	0.21739	NaN	0.32468	1.1862	0.96154	0.51282	0.18051	0.2611	0.33333	0.49505	NaN	0.16611	0.11574	0.59524	0.73151
COLO858	Selumetinib	10	0.01	8	1.0256	2.2989	0.18215	0.24331	0.15601	0.38462	0.22676	NaN	0.29851	1.199	0.9009	0.48544	0.19417	0.25381	0.32154	0.5814	NaN	0.10965	0.15898	0.71942	0.74181
COLO858	Selumetinib	10	0.0316	1	NaN	2.1322	0.15625	0.2681	0.18587	0.38168	0.25641	NaN	0.35842	1.5038	1	0.55866	0.17513	0.29674	0.34722	0.55249	NaN	0.089286	0.13755	0.7874	0.82733
COLO858	Selumetinib	10	0.0316	2	0.86207	1.9157	0.19417	0.25974	0.18382	0.35336	0.28986	NaN	0.39526	1.269	0.72993	0.53476	0.18018	0.29851	0.39216	NaN	NaN	0.22831	0.13158	NaN	0.75062
COLO858	Selumetinib	10	0.0316	3	0.86207	1.8868	0.19802	0.27933	0.12547	0.38314	0.22026	NaN	0.30864	1.0352	0.91743	0.52083	0.17606	0.25063	0.30395	0.45872	NaN	0.22321	0.13928	0.6993	0.80148
COLO858	Selumetinib	10	0.0316	4	NaN	1.7331	0.1462	0.21598	0.14327	0.37736	0.18215	NaN	0.34722	1.006	0.8	0.46512	0.14903	0.21322	0.31646	0.53476	NaN	0.097087	0.13569	0.72464	0.70979
COLO858	Selumetinib	10	0.0316	5	0.87719	1.7241	0.1634	0.2445	0.16393	0.3876	0.23585	NaN	0.31447	0.92593	0.86957	0.44843	0.15015	0.22173	0.31546	0.52356	NaN	0.11025	NaN	0.6135	0.64188
COLO858	Selumetinib	10	0.0316	6	0.86957	1.642	0.17699	0.25974	0.16556	0.36364	0.2457	NaN	0.33898	1.2195	0.72993	0.45249	0.18657	0.25773	0.33784	0.54645	NaN	0.19084	0.14472	0.66667	0.66254
COLO858	Selumetinib	10	0.0316	7	0.86207	2	0.17422	0.23529	0.18553	0.37037	0.19685	NaN	0.38462	1.2903	0.95238	0.45872	0.18657	0.25381	0.27778	0.49505	NaN	0.12887	0.14514	0.59524	0.78226
COLO858	Selumetinib	10	0.0316	8	0.86957	1.8939	0.15175	0.20576	0.1642	0.3413	0.22472	NaN	0.46512	1.2165	0.84034	0.42735	0.18832	0.28653	0.30675	0.52083	NaN	0.084746	0.14104	0.67568	0.74453
COLO858	Selumetinib	10	0.1	1	0.84746	1.1848	0.14409	0.25	0.17036	0.34965	0.24814	NaN	0.36101	NaN	0.92593	0.48077	0.18083	0.21413	0.37175	0.51546	NaN	0.16207	0.15291	0.71429	0.96273
COLO858	Selumetinib	10	0.1	2	0.76923	1.2285	0.17921	0.25773	0.1642	0.39062	0.20877	NaN	0.37879	0.87719	0.86957	0.5291	0.19268	0.22272	0.38462	NaN	NaN	0.17212	0.12469	0.81301	0.86256
COLO858	Selumetinib	10	0.1	3	0.6993	1.0449	0.15361	0.271	0.14728	0.36765	0.22321	NaN	0.3268	0.8547	0.86207	0.46948	0.18149	0.23474	0.30488	NaN	NaN	0.27322	0.14728	0.66667	0.8272
COLO858	Selumetinib	10	0.1	4	0.71942	1.1947	0.18182	0.21459	0.14793	0.37453	0.2331	NaN	0.35971	0.84034	0.82645	0.46948	0.16103	0.20202	0.39841	0.5102	NaN	0.1	0.13643	0.76923	0.82576
COLO858	Selumetinib	10	0.1	5	0.79365	1.221	0.19268	0.22075	NaN	0.37879	0.22321	NaN	NaN	0.83333	0.92593	0.47619	0.16556	0.22779	0.31348	0.51546	NaN	0.12804	0.12107	0.71942	0.84821
COLO858	Selumetinib	10	0.1	6	0.73529	1.2547	0.18868	0.25707	0.15974	0.40161	0.2439	NaN	0.37879	0.86207	0.8547	0.52083	0.1773	0.24038	0.31746	0.51546	NaN	0.21142	0.14514	0.8547	0.87636
COLO858	Selumetinib	10	0.1	7	0.81301	1.0834	0.16287	0.24038	0.15221	0.3861	0.23981	NaN	0.35336	NaN	0.8547	0.4902	0.17153	0.21505	0.27027	0.49751	NaN	0.21692	0.15748	0.62893	0.93811
COLO858	Selumetinib	10	0.1	8	0.76923	1.2361	0.14993	0.24876	0.1675	0.39216	0.21739	NaN	0.35971	0.86207	0.88496	0.49505	0.16892	0.21739	0.31746	0.51813	NaN	0.13717	0.12937	0.74627	0.88509
COLO858	Selumetinib	10	0.316	1	0.87719	0.68493	0.1675	0.22936	0.20202	0.41841	0.26042	NaN	0.49505	0.43103	0.91743	0.55249	0.21978	0.28902	0.41152	0.58824	NaN	0.21097	0.16026	0.66667	1.049
COLO858	Selumetinib	10	0.316	2	0.88496	0.82645	0.16556	0.19157	0.21645	0.43478	0.24691	NaN	0.51282	0.42918	0.92593	0.52632	0.21739	0.2809	0.42735	0.55556	NaN	0.24272	0.14663	0.81967	1.0983
COLO858	Selumetinib	10	0.316	3	0.98039	0.625	0.18727	0.30581	0.18215	NaN	0.23697	NaN	0.37313	0.4902	0.89286	0.53191	0.21598	0.25773	0.3876	0.47393	NaN	0.22779	0.1548	0.84746	0.99028
COLO858	Selumetinib	10	0.316	4	0.9434	0.75188	0.15649	0.19268	0.16978	0.40816	0.23041	NaN	0.44843	0.44444	0.81967	0.50505	0.20921	0.28736	0.42553	0.55249	NaN	0.16779	0.16556	0.7874	0.90064
COLO858	Selumetinib	10	0.316	5	0.89286	0.65789	0.16978	0.23095	0.18116	0.42017	0.25063	NaN	0.35842	0.46296	0.95238	0.52632	0.2004	0.25974	0.34014	0.53191	NaN	0.18727	0.14706	0.72464	0.93973
COLO858	Selumetinib	10	0.316	6	0.86957	0.67114	0.18315	0.24272	0.18018	0.42918	0.25063	NaN	0.38023	0.39062	0.8547	0.57143	0.19841	0.25974	0.33784	0.48309	NaN	0.2681	0.13717	0.9009	0.90225
COLO858	Selumetinib	10	0.316	7	0.9434	0.58824	NaN	0.28571	0.18622	0.42017	0.33223	NaN	0.4386	0.5291	0.82645	0.62112	0.25316	0.27174	0.30211	0.5848	NaN	0.27701	0.13298	0.83333	0.94622
COLO858	Selumetinib	10	0.316	8	0.91743	0.6993	0.2	0.22624	NaN	0.4329	0.36496	NaN	0.57143	0.4717	0.81301	0.5	0.23697	NaN	0.39683	NaN	NaN	0.28249	0.16234	0.86957	0.9659
COLO858	Selumetinib	10	1	1	0.95238	0.54645	0.13477	0.19194	0.17182	0.34247	0.2008	NaN	0.32573	NaN	0.78125	0.48077	0.23095	0.33445	0.43103	0.4878	NaN	0.1261	0.14327	0.64935	1.0678
COLO858	Selumetinib	10	1	2	0.95238	0.46729	0.10941	0.19194	0.16	0.42194	0.22222	NaN	0.369	0.43478	0.76923	0.44248	0.24331	0.34602	0.45249	0.50761	NaN	0.22779	0.15175	0.74074	0.98555
COLO858	Selumetinib	10	1	3	0.9901	0.36765	0.15337	0.25974	0.17921	0.36364	0.22523	NaN	0.46729	0.43103	0.78125	0.49751	0.2584	0.35842	0.35461	0.3876	NaN	0.20202	0.14306	0.74074	0.92814
COLO858	Selumetinib	10	1	4	0.89286	0.41494	0.11198	0.16393	0.19305	0.41841	0.19493	NaN	0.53191	0.40816	0.72993	0.44444	0.22222	0.3096	0.50761	0.41841	NaN	0.11848	0.16502	0.65789	0.94788
COLO858	Selumetinib	10	1	5	0.89286	0.41152	0.13387	0.2457	0.1642	0.40323	0.24876	NaN	0.40161	0.3861	0.75188	0.51546	0.27855	0.36364	0.37313	0.5618	NaN	0.18149	0.11325	0.70922	0.87182
COLO858	Selumetinib	10	1	6	0.90909	0.40323	NaN	0.22883	0.16234	0.40486	0.25316	NaN	0.39062	NaN	0.75188	0.50251	0.30211	NaN	0.36765	0.54945	NaN	0.21231	0.12658	NaN	0.81219
COLO858	Selumetinib	10	1	7	0.96154	0.35336	0.1368	0.24691	0.16835	0.37313	0.20877	NaN	0.35211	0.42017	0.7874	0.56818	0.2439	0.3413	0.31348	0.39526	NaN	0.21692	0.14706	0.70423	0.9793
COLO858	Selumetinib	10	1	8	0.86957	0.47393	0.11429	0.20964	NaN	0.3937	0.21978	NaN	0.37037	0.43103	0.74627	0.51282	0.22026	0.35842	0.36496	0.51813	NaN	0.12853	0.16474	0.74074	0.94751
COLO858	Selumetinib	10	3.16	1	0.8547	0.37313	0.11123	0.18018	0.16129	0.37175	0.19763	NaN	0.34602	0.58824	0.72464	0.49505	0.32154	0.54054	0.46296	0.48544	NaN	0.12626	0.15432	0.71942	0.9931
COLO858	Selumetinib	10	3.16	2	0.98039	0.369	0.16155	0.21053	0.18692	0.35714	0.21322	NaN	0.37313	0.52083	0.59172	0.47847	0.36101	0.59172	0.4902	0.5	NaN	0.20921	0.18282	0.90909	0.91714
COLO858	Selumetinib	10	3.16	3	0.97087	0.28736	0.14286	0.21786	0.11123	0.38462	0.20964	NaN	0.28818	0.3413	0.70423	0.47393	0.34965	0.50251	0.3876	0.35088	NaN	0.1992	0.15106	0.73529	0.95826
COLO858	Selumetinib	10	3.16	4	0.9009	0.30211	0.11905	0.17606	0.12516	0.39216	0.1845	NaN	0.31348	0.3876	0.68493	0.45872	0.28409	0.46512	0.47619	0.42918	NaN	0.13004	0.13123	0.6993	0.92084
COLO858	Selumetinib	10	3.16	5	0.7874	0.2	0.14164	0.21053	0.15723	0.39841	0.22075	NaN	0.36364	0.36232	0.66225	0.53191	0.32573	0.54348	0.37313	0.49751	NaN	0.13605	0.13587	0.74074	NaN
COLO858	Selumetinib	10	3.16	6	0.93458	0.2331	0.17153	0.23148	0.15552	0.38168	0.21277	NaN	0.3663	0.43103	0.55556	0.5	0.36364	0.54945	0.35714	0.52356	NaN	0.20833	0.13774	0.93458	0.88596
COLO858	Selumetinib	10	3.16	7	0.92593	0.28329	0.15408	0.19531	0.14641	0.39062	0.15337	NaN	0.29326	0.37453	0.73529	0.5102	0.3003	0.46296	0.28409	0.35842	NaN	0.1548	0.15823	0.74074	0.96911
COLO858	Selumetinib	10	3.16	8	0.9434	0.37453	0.12151	0.15674	0.16207	0.40984	0.18182	NaN	0.29326	0.3937	0.71942	0.50761	0.2924	0.53191	0.34965	0.53763	NaN	0.12315	0.13263	0.75188	0.97565
COLO858	Vemurafenib	10	0.00316	1	0.8547	1.9084	0.15873	0.25381	0.14493	0.30303	0.1675	NaN	0.22727	1.0989	0.62893	0.39216	0.17212	0.18083	0.28653	0.33898	NaN	0.12315	0.11038	0.67568	0.6295
COLO858	Vemurafenib	10	0.00316	2	0.66667	1.3228	0.12346	0.21834	0.13793	0.21978	0.1506	NaN	0.23202	0.83333	0.5	0.41667	0.1387	0.16639	0.31847	0.3367	NaN	0.066225	0.079365	0.58824	0.48864
COLO858	Vemurafenib	10	0.00316	3	0.8	2.4752	0.2	0.29499	0.17513	0.34843	0.21786	NaN	0.31056	0.84746	0.98039	0.60606	0.32573	0.54645	0.34965	0.46512	NaN	0.23641	0.25126	0.5618	1.1312
COLO858	Vemurafenib	10	0.00316	4	0.8547	2.1053	0.1938	0.26455	NaN	0.31447	0.21598	NaN	0.40161	1.0741	0.81967	0.60241	0.33557	NaN	0.42735	0.49751	NaN	0.2045	0.26455	0.73529	0.71634
COLO858	Vemurafenib	10	0.00316	5	0.86207	2.1459	0.13387	0.20408	0.11891	0.3268	0.14641	NaN	0.17361	1.1186	0.67114	0.31746	0.14903	0.15361	0.20284	0.31847	NaN	0.092593	0.11792	0.47393	0.60311
COLO858	Vemurafenib	10	0.00316	6	0.72464	1.3831	0.1032	0.1773	0.13228	0.22371	0.13605	NaN	0.19802	0.77519	0.5291	0.31949	0.11891	0.15038	0.2445	0.29851	NaN	0.076336	0.07874	0.5	0.43629
COLO858	Vemurafenib	10	0.00316	7	0.82645	2.1739	0.1385	0.25707	0.14451	0.32362	0.19084	NaN	0.26882	0.78125	1	0.51282	0.2045	0.28329	0.31847	0.40161	NaN	0.15601	0.23041	0.55866	1.0263
COLO858	Vemurafenib	10	0.00316	8	0.89286	2.1008	0.17699	0.24213	0.15314	0.31546	0.1912	NaN	0.28011	0.97087	0.8	0.45662	0.18484	0.28653	0.32362	0.40161	NaN	0.13717	0.14925	0.65789	0.74347
COLO858	Vemurafenib	10	0.01	1	0.84746	1.7953	0.15552	0.21053	0.14837	0.29326	0.15601	NaN	0.20964	1.1136	0.65359	0.37175	0.15576	0.16892	0.2611	0.33557	NaN	0.11494	0.096154	0.55866	0.58424
COLO858	Vemurafenib	10	0.01	2	0.84034	1.8182	0.12407	0.17889	0.13908	0.29412	0.16584	NaN	0.23753	1.2315	0.60976	0.35714	0.13986	0.16	0.3125	0.35211	NaN	0.049751	0.10977	0.48544	0.58483
COLO858	Vemurafenib	10	0.01	3	1.0504	2.2676	0.16639	0.29326	0.16584	0.34843	0.20661	NaN	0.29412	1.0941	0.89286	0.50761	0.1938	0.24331	0.34364	0.45872	NaN	0.13717	0.12225	0.69444	0.78037
COLO858	Vemurafenib	10	0.01	4	0.97087	2.1834	0.15576	0.26316	0.18416	0.33557	0.19531	NaN	0.3367	1.1834	0.8	0.52356	0.1773	0.23981	0.4065	0.50761	NaN	0.10482	0.14245	0.81301	0.82508
COLO858	Vemurafenib	10	0.01	5	0.86207	1.7825	0.13477	0.20833	0.14085	0.31949	0.15949	NaN	0.19685	1.2063	0.60976	0.36364	0.14065	0.16639	0.21645	0.3268	NaN	0.095238	0.07874	0.46948	0.52955
COLO858	Vemurafenib	10	0.01	6	0.84746	1.7986	0.12706	0.17953	0.14306	0.28329	0.17575	NaN	0.20833	1.0881	0.64103	0.34014	0.13643	0.1506	0.26455	0.33557	NaN	0.051546	0.082645	0.53191	0.50752
COLO858	Vemurafenib	10	0.01	7	1.0352	2.3474	0.1368	0.25253	0.15504	0.34965	0.22371	NaN	0.3012	1.287	0.86207	0.52632	0.2611	0.30864	0.26667	0.44248	NaN	0.09901	0.1233	0.60976	0.72593
COLO858	Vemurafenib	10	0.01	8	1.007	2.2523	0.14993	0.24938	0.18692	0.33898	0.19531	NaN	0.31447	1.387	0.81967	0.4878	0.22831	0.31847	0.31153	0.45872	NaN	0.1497	0.13889	0.72464	0.77652
COLO858	Vemurafenib	10	0.0316	1	0.77519	1.9342	0.14556	0.1845	0.12469	0.3012	0.15361	NaN	0.21739	1.2903	0.65789	0.34602	0.15221	0.15106	0.23529	0.31153	NaN	0.09434	0.10741	0.53476	0.65264
COLO858	Vemurafenib	10	0.0316	2	0.66667	1.0132	0.10395	0.16529	0.12788	0.1912	0.22573	NaN	0.21277	0.8	0.42553	0.32895	0.12987	0.15038	0.25773	0.34722	NaN	0.059172	0.07874	0.50505	0.45801
COLO858	Vemurafenib	10	0.0316	3	1.0183	2.2422	0.12903	0.25707	0.14065	0.3268	0.21142	NaN	0.27322	1.2953	0.81301	0.46512	0.16155	0.25189	0.30675	0.44643	NaN	0.087719	0.15244	0.63291	0.74979
COLO858	Vemurafenib	10	0.0316	4	0.88496	1.9646	0.11947	0.26596	0.16393	0.3125	0.20661	NaN	0.30303	1.2531	0.72464	0.45662	0.1642	0.21645	0.37594	0.47619	NaN	0.095238	0.12642	0.75188	0.73939
COLO858	Vemurafenib	10	0.0316	5	0.76923	1.6474	0.11111	0.15773	0.13755	0.29674	0.16051	NaN	0.19268	1.0406	0.60241	0.28409	0.13624	0.15625	0.18553	0.31447	NaN	0.078125	0.08547	0.40486	0.57317
COLO858	Vemurafenib	10	0.0316	6	0.63291	1.001	0.10449	0.1626	0.11574	0.20284	0.15528	NaN	0.20619	0.72464	0.43668	0.28169	0.12658	0.13532	0.22124	0.34965	NaN	0.044444	0.08	0.44248	0.43385
COLO858	Vemurafenib	10	0.0316	7	1.004	2.2124	0.11521	0.24331	0.15601	0.37313	0.17241	NaN	0.35211	1.5129	0.84034	0.48544	0.17331	0.24213	0.28169	0.39062	NaN	0.075188	0.1269	0.57803	0.72632
COLO858	Vemurafenib	10	0.0316	8	0.93458	1.9417	0.1497	0.23474	0.15175	0.34364	0.18248	NaN	0.369	1.5408	0.72464	0.4717	0.17921	0.24814	0.29499	0.40984	NaN	0.1	0.13158	0.69444	0.73338
COLO858	Vemurafenib	10	0.1	1	0.64103	1.443	0.13699	0.21277	0.14472	0.27248	0.16584	NaN	0.22727	1.2804	0.53191	0.31153	0.15674	0.15974	0.21739	0.3268	NaN	0.11641	0.086957	0.625	0.60009
COLO858	Vemurafenib	10	0.1	2	0.75188	1.5152	0.12723	0.19194	0.14881	0.29586	0.18182	NaN	0.24272	1.2837	0.64935	0.33003	0.13986	0.14993	0.2584	0.34483	NaN	0.069444	0.087719	0.61728	0.67058
COLO858	Vemurafenib	10	0.1	3	0.8547	1.7153	0.17953	0.27027	0.13889	0.33784	0.17575	NaN	0.27701	1.3106	0.81967	0.44843	0.15528	0.1992	0.31153	0.39216	NaN	0.18282	0.14577	0.60976	0.76633
COLO858	Vemurafenib	10	0.1	4	0.76336	1.5267	0.15106	0.23419	0.1385	0.31348	0.2	NaN	0.32258	1.199	0.70423	0.4902	0.16502	0.19608	0.31949	0.44248	NaN	0.12987	0.12531	0.73529	0.74787
COLO858	Vemurafenib	10	0.1	5	0.625	1.3245	0.14286	0.22222	0.13605	0.29851	0.14472	NaN	0.22883	0.9434	0.54945	0.34364	0.14451	0.14409	0.19763	0.33898	NaN	0.125	0.086957	0.53476	0.53129
COLO858	Vemurafenib	10	0.1	6	0.71429	1.5456	0.12706	0.19724	0.12315	0.33113	0.25445	NaN	0.23474	1.0526	0.65789	0.35842	0.14599	0.15625	0.21786	0.35842	NaN	0.075758	0.10183	0.5848	0.65085
COLO858	Vemurafenib	10	0.1	7	0.86957	1.7123	0.15337	0.27855	0.15625	0.35842	0.1634	NaN	0.3012	1.2136	0.82645	0.46948	0.17857	0.20964	0.25126	0.44248	NaN	0.14815	0.14993	0.66667	0.75163
COLO858	Vemurafenib	10	0.1	8	0.81967	1.7007	0.18622	0.26455	0.16181	0.35971	0.2079	NaN	0.29412	1.1834	0.6993	0.5	0.17361	0.2079	0.27933	0.46948	NaN	0.13495	0.12361	0.72464	0.7142
COLO858	Vemurafenib	10	0.316	1	0.49261	0.75188	0.1634	0.27624	0.1199	0.2611	0.16611	NaN	0.25381	0.4717	0.47393	0.33223	0.14451	0.1626	0.28011	0.36364	NaN	0.12887	0.089286	0.81967	0.57012
COLO858	Vemurafenib	10	0.316	2	0.65359	1.2469	0.11561	0.17483	0.15576	0.34722	0.16447	NaN	0.26954	0.6135	0.75188	0.31949	0.13947	0.16	0.27027	0.37037	NaN	0.087719	0.11655	0.6135	0.78534
COLO858	Vemurafenib	10	0.316	3	0.6135	1.2853	0.13441	0.23256	0.11962	0.3663	0.16779	NaN	0.27027	0.55866	0.7874	0.44843	0.13532	0.17668	0.27248	0.38911	NaN	0.14065	0.14493	0.57471	0.82563
COLO858	Vemurafenib	10	0.316	4	0.66667	1.3405	0.1261	0.21142	0.13298	0.35714	0.15625	NaN	0.3012	0.55866	0.76923	0.40323	0.13661	0.19646	0.31646	0.3861	NaN	0.14205	0.14025	0.71429	0.81467
COLO858	Vemurafenib	10	0.316	5	0.4878	0.81967	0.15773	0.2445	0.13514	0.26525	0.17953	NaN	0.24631	0.42017	0.48544	0.38462	0.16051	0.15748	0.23202	0.35211	NaN	0.17241	0.091743	0.64516	0.52226
COLO858	Vemurafenib	10	0.316	6	0.64935	1.1862	0.14993	0.1845	0.14599	0.36232	0.17762	NaN	0.26247	0.57471	0.7874	0.35587	0.13605	0.17007	0.24691	0.39216	NaN	0.15152	0.11779	0.68493	0.73502
COLO858	Vemurafenib	10	0.316	7	0.64103	1.2077	0.15198	0.25907	0.1626	0.36496	0.22831	NaN	0.31153	0.53763	0.80645	0.44643	0.16949	0.18975	0.2439	0.46729	NaN	0.17921	0.12853	0.71942	0.82224
COLO858	Vemurafenib	10	0.316	8	0.64516	1.3123	0.17794	0.24331	0.16722	0.4	0.21552	NaN	0.3413	0.63694	0.76336	0.44053	0.1642	0.20492	0.28736	0.5102	NaN	0.20284	0.1675	0.84746	0.8656
COLO858	Vemurafenib	10	1	1	0.44248	0.60241	0.16529	0.22173	0.12887	0.30488	0.14205	NaN	0.25575	0.37594	0.48544	0.33445	NaN	0.19763	0.3012	0.33898	NaN	0.12674	0.11025	0.73529	0.63075
COLO858	Vemurafenib	10	1	2	0.47847	0.8547	0.11891	0.16694	0.15456	0.37037	0.17123	NaN	0.27174	0.37453	0.62112	0.29851	0.16	0.18904	0.33333	0.35088	NaN	0.10989	0.12516	0.60241	0.81738
COLO858	Vemurafenib	10	1	3	0.5102	0.83333	0.1087	0.21231	0.12107	0.35842	0.15552	NaN	0.25253	0.38911	0.72993	0.41152	0.15504	0.19685	0.28409	0.32573	NaN	0.13298	0.12804	0.57803	0.89601
COLO858	Vemurafenib	10	1	4	0.5	0.9434	0.11751	0.17065	0.13158	0.37879	0.16611	NaN	0.28571	0.45455	0.69444	0.39062	0.1443	0.18832	0.3367	0.36101	NaN	0.10225	0.11848	0.68493	0.9154
COLO858	Vemurafenib	10	1	5	0.4065	0.54945	0.13966	0.2045	0.123	0.29586	0.16835	NaN	0.22272	0.29499	0.47393	0.33557	0.15456	0.17575	0.23095	0.31746	NaN	0.14451	0.1	0.64103	0.58164
COLO858	Vemurafenib	10	1	6	0.47847	1.087	0.10616	0.16103	0.1221	0.35461	0.18051	NaN	0.24752	0.46296	0.60976	0.34965	0.15456	0.17094	0.2681	0.35211	NaN	0.10571	0.12642	0.63694	0.72776
COLO858	Vemurafenib	10	1	7	0.49505	0.80645	0.13298	0.23419	0.13298	0.37175	0.18519	NaN	0.29674	0.42017	0.72993	0.47393	0.1675	0.22727	0.26667	0.43668	NaN	0.12469	0.14006	0.67114	0.88736
COLO858	Vemurafenib	10	1	8	0.55249	0.91743	0.13661	0.2045	0.13774	0.37175	0.21277	NaN	0.34014	0.50761	0.68966	0.5102	0.15974	0.21834	0.31746	0.44053	NaN	0.13514	0.13947	0.83333	0.90584
COLO858	Vemurafenib	10	3.16	1	0.25253	0.39526	0.13774	0.20833	0.11765	0.27778	0.17889	NaN	0.26667	0.25575	0.42194	0.32051	0.27855	0.28653	0.31056	0.29412	NaN	NaN	0.097087	0.77519	0.59191
COLO858	Vemurafenib	10	3.16	2	0.25063	0.54348	0.10718	0.1497	0.14265	0.31746	0.18182	NaN	0.28653	0.23474	0.44643	0.30211	0.24691	0.29155	0.35587	0.34602	NaN	0.11364	0.1387	0.64103	0.70768
COLO858	Vemurafenib	10	3.16	3	0.28902	0.48077	0.10101	0.14388	0.12642	0.35211	0.15848	NaN	0.23981	0.25445	0.5291	0.2809	0.20833	0.26738	0.2611	0.3096	NaN	0.10893	0.11249	0.52083	0.7477
COLO858	Vemurafenib	10	3.16	4	0.35211	0.71429	0.095238	0.13369	0.1221	0.42017	0.16367	NaN	0.25189	0.3876	0.58824	0.29674	0.22831	0.25974	0.31746	0.33003	NaN	0.077519	0.13717	0.59172	0.91292
COLO858	Vemurafenib	10	3.16	5	0.2551	0.33784	0.11494	0.1626	0.12853	0.28736	0.14859	NaN	0.23202	0.21834	0.41667	0.28653	0.22075	0.26738	0.20161	0.28986	NaN	0.16026	0.092593	0.53476	0.51727
COLO858	Vemurafenib	10	3.16	6	0.28011	0.53476	0.098039	0.13004	0.12392	0.31646	0.16556	NaN	0.24331	0.33898	0.45045	0.28011	0.21097	0.26667	0.25126	0.32051	NaN	0.096154	0.12771	0.56497	0.68486
COLO858	Vemurafenib	10	3.16	7	0.32051	0.45045	0.090909	0.17668	0.13089	0.36101	0.1642	NaN	0.30211	0.369	0.54054	0.42735	0.23981	0.33333	0.2681	0.35971	NaN	0.12121	0.11876	0.64103	0.73736
COLO858	Vemurafenib	10	3.16	8	0.37879	0.72464	0.12987	0.19048	0.11919	0.40161	0.16978	NaN	0.32051	NaN	0.5988	0.40486	0.25316	0.35971	0.30769	0.37453	NaN	0.14045	0.14025	0.81301	0.86847
COLO858	PLX4720	10	0.00316	1	1.1001	2.5316	0.25641	0.36364	0.2924	0.35211	0.25575	NaN	0.38314	1.3387	1.0593	0.60976	0.22936	0.2551	0.37736	0.54054	NaN	0.21142	0.1506	0.91743	0.8102
COLO858	PLX4720	10	0.00316	2	1.0183	NaN	0.2008	0.3125	0.21978	0.32154	0.23419	NaN	0.38462	1.3141	1.007	0.60241	0.19305	0.29851	0.39841	0.56818	NaN	0.13717	0.17921	0.86207	0.81934
COLO858	PLX4720	10	0.00316	3	0.95238	2.551	0.20704	0.32362	0.1938	NaN	0.23474	NaN	0.35336	1.1236	0.98039	0.60976	0.27397	0.4	0.34602	0.54348	NaN	0.22026	0.17889	0.6993	0.87566
COLO858	PLX4720	10	0.00316	4	1	2.4876	0.18519	0.30864	0.20964	0.34247	0.24691	NaN	0.37879	1.1416	1.006	0.55866	0.27248	0.44248	0.42194	0.63694	NaN	0.20833	0.14347	0.83333	0.74025
COLO858	PLX4720	10	0.00316	5	0.87719	2.5707	0.19841	0.31847	0.15528	0.35088	0.23697	NaN	0.37453	1.032	1.0776	0.54348	0.2381	0.38314	0.30211	0.57143	NaN	0.16807	0.15649	0.64935	0.74552
COLO858	PLX4720	10	0.00316	6	0.87719	2.4272	0.2439	0.28011	0.2907	0.34014	NaN	NaN	0.43478	1.1429	1.0163	0.5618	0.24938	0.37879	0.35714	0.65789	NaN	0.25063	0.1992	0.72464	0.67987
COLO858	PLX4720	10	0.00316	7	0.88496	2.3256	0.17825	0.28329	0.16155	0.35461	0.22272	NaN	0.32051	0.93458	1.007	0.57143	0.18553	0.23981	0.32051	0.49751	NaN	0.21008	0.18484	0.64516	0.8248
COLO858	PLX4720	10	0.00316	8	0.90909	2.4038	0.19305	0.26247	0.16978	0.33445	0.2004	NaN	0.43103	1.0288	0.95238	0.57471	0.18051	0.2551	0.34965	0.56818	NaN	0.17361	0.15649	0.77519	0.67473
COLO858	PLX4720	10	0.01	1	1.0787	2.6596	0.21053	0.31153	0.16611	0.39216	0.24631	NaN	0.34014	1.292	1.0091	0.60606	0.22573	0.2584	0.3367	0.51813	NaN	0.19531	0.14225	0.83333	0.78188
COLO858	PLX4720	10	0.01	2	0.9901	2.4096	0.13986	0.26316	0.2	0.35461	0.22026	NaN	0.37453	1.1099	0.9009	0.56818	0.17331	0.2809	0.45045	0.63291	NaN	0.090909	0.15337	0.78125	0.68588
COLO858	PLX4720	10	0.01	3	1.0256	2.6247	0.18182	0.2849	0.26385	0.4329	0.24096	NaN	0.39526	1.1025	0.96154	0.59172	0.21186	0.30675	0.36364	0.58824	NaN	0.16447	0.14771	0.75758	0.77312
COLO858	PLX4720	10	0.01	4	0.97087	2.3095	0.14749	0.2551	0.22624	0.37175	0.24331	NaN	0.42017	1.1338	0.80645	0.64935	0.19646	0.29412	0.39683	0.64516	NaN	0.15456	0.15198	0.92593	0.68899
COLO858	PLX4720	10	0.01	5	1.0235	2.6385	0.17182	0.25445	0.19194	0.3937	0.1938	NaN	0.29586	1.0331	0.93458	0.5618	0.18484	0.26455	0.26667	0.4717	NaN	0.17575	0.11211	0.625	0.65722
COLO858	PLX4720	10	0.01	6	0.97087	2.1882	0.16779	0.23981	0.15949	0.35587	0.25	NaN	0.34014	1.0204	0.89286	0.55556	0.20704	0.22173	0.33333	0.54645	NaN	0.092593	0.10941	0.71429	0.60518
COLO858	PLX4720	10	0.01	7	1.065	2.551	0.16611	0.25316	0.1773	0.40323	0.24272	NaN	0.3012	1.3387	1	0.54054	0.17094	0.26667	0.29762	0.56818	NaN	0.093458	0.14104	0.69444	0.71554
COLO858	PLX4720	10	0.01	8	0.95238	2.2321	0.17699	0.27174	0.19569	0.369	0.22676	NaN	0.34722	1.287	0.81301	0.52083	0.20161	0.25974	0.33557	0.59172	NaN	0.17483	0.14144	0.80645	0.70609
COLO858	PLX4720	10	0.0316	1	0.90909	2.3474	0.20121	0.28329	0.14225	0.39683	0.2193	NaN	0.34247	1.6103	0.97087	0.53191	0.22936	0.27473	0.27624	0.54645	NaN	0.20325	0.15552	0.7874	0.82409
COLO858	PLX4720	10	0.0316	2	0.7874	2.1097	0.13889	0.27322	0.18315	0.37175	0.23202	NaN	0.34247	1.3351	0.81301	0.53476	0.18692	0.24213	0.37736	0.55556	NaN	0.11862	0.12563	0.77519	0.71032
COLO858	PLX4720	10	0.0316	3	0.92593	2.1053	0.18116	0.27701	0.18832	0.3876	0.22272	NaN	0.369	1.1834	0.89286	0.55556	0.18248	0.271	0.3096	0.55866	NaN	0.087719	0.14205	0.65789	0.78523
COLO858	PLX4720	10	0.0316	4	0.79365	1.8116	0.17825	0.26042	0.18868	0.3663	0.23474	NaN	0.38168	1.0707	0.75758	0.48544	0.20576	0.23866	0.36765	0.60241	NaN	0.097087	0.12658	0.86207	0.70342
COLO858	PLX4720	10	0.0316	5	0.82645	1.9011	0.15408	0.24691	0.15291	0.37879	NaN	NaN	0.29155	0.9901	0.95238	0.49505	0.18622	0.2611	0.2611	NaN	NaN	0.1443	NaN	0.63694	0.67053
COLO858	PLX4720	10	0.0316	6	0.81967	1.8832	0.12953	0.1912	0.14535	0.34247	0.23529	NaN	0.31949	1.4225	0.81301	0.4902	0.17986	0.271	0.33445	0.57803	NaN	0.075758	0.13004	0.8	0.67101
COLO858	PLX4720	10	0.0316	7	0.89286	2.0964	0.14706	0.2331	0.1675	0.3876	0.23419	NaN	0.33223	1.328	0.95238	0.4902	0.1996	0.2381	0.2849	0.54054	NaN	0.10299	0.13966	0.66667	0.72865
COLO858	PLX4720	10	0.0316	8	0.81967	1.8832	0.18416	0.25189	0.15949	0.35088	0.23981	NaN	0.32258	1.1223	0.83333	0.46512	0.18657	0.25381	0.31348	0.56818	NaN	0.17544	0.1297	0.79365	0.68971
COLO858	PLX4720	10	0.1	1	0.63694	1.3643	0.19011	0.29762	0.15601	0.34965	0.24876	NaN	0.32468	1.2594	0.91743	0.46296	0.1912	0.24814	0.29326	0.49261	NaN	0.22831	0.13643	0.68966	0.83593
COLO858	PLX4720	10	0.1	2	0.54945	1.2987	0.1773	0.23529	0.15129	0.36496	0.21413	NaN	0.39841	1.1507	0.78125	0.56497	0.1548	0.23364	0.35971	0.51546	NaN	0.11669	0.14514	0.77519	0.84004
COLO858	PLX4720	10	0.1	3	0.55866	1.2438	0.18553	0.24691	0.16103	0.40323	0.22779	NaN	0.36101	1.1025	0.86957	0.51813	0.20325	0.23256	0.29674	0.5102	NaN	0.21505	0.12453	0.71429	0.83099
COLO858	PLX4720	10	0.1	4	0.51813	1.2077	0.14837	0.26042	NaN	0.36232	0.2193	NaN	0.42553	0.98039	0.75758	0.53191	0.1773	0.20284	0.34364	0.54645	NaN	0.17483	0.12407	0.89286	0.78502
COLO858	PLX4720	10	0.1	5	0.54945	1.3624	0.17544	0.2809	0.16667	0.369	0.25126	NaN	0.31546	0.9901	0.9009	0.47619	0.16667	0.21142	0.23256	0.51282	NaN	0.22831	0.11723	0.70423	0.76215
COLO858	PLX4720	10	0.1	6	0.54645	1.3055	0.17921	0.25707	0.16	0.38462	0.23419	NaN	0.3663	1.0225	0.7874	0.5618	0.17182	0.25253	0.27397	0.55249	NaN	0.13021	0.13055	0.87719	0.77299
COLO858	PLX4720	10	0.1	7	0.58824	1.2531	0.15175	0.26178	0.15314	0.39683	0.20704	NaN	0.3367	1.0526	0.84034	0.50505	0.16	0.21882	0.25445	0.51282	NaN	0.18975	0.14556	0.68027	0.79474
COLO858	PLX4720	10	0.1	8	0.58824	1.3736	0.15175	0.26596	0.17123	0.36232	0.2551	NaN	0.35714	1.0277	0.81301	0.51546	0.17575	0.27174	0.28986	0.54054	NaN	0.19802	0.14184	0.73529	0.81573
COLO858	PLX4720	10	0.316	1	0.45249	0.76923	0.20534	0.33557	0.14993	0.38911	0.22624	NaN	0.35461	0.51813	0.87719	0.51282	0.18975	0.23041	0.3268	0.45045	NaN	0.22371	0.15106	0.89286	1.0229
COLO858	PLX4720	10	0.316	2	0.44444	0.82645	0.16207	0.21645	0.15576	0.39841	0.21882	NaN	0.39683	0.5848	0.9009	0.48077	0.2004	0.24213	0.33333	0.51546	NaN	0.16639	0.19342	0.8	0.95
COLO858	PLX4720	10	0.316	3	0.44248	0.71942	0.14948	0.27397	0.15361	0.42373	0.26667	NaN	0.35211	0.5618	0.86207	0.5291	0.17794	0.20964	0.31348	0.5	NaN	0.23364	0.14577	0.72993	0.968
COLO858	PLX4720	10	0.316	4	0.42918	0.81301	0.13055	0.19841	0.18484	0.4386	0.21598	NaN	0.39526	0.64103	0.75188	0.51546	0.17301	0.25	0.35088	0.53763	NaN	0.21231	0.15699	0.84746	0.93609
COLO858	PLX4720	10	0.316	5	0.45872	0.68027	0.17953	0.3012	0.15221	0.41494	0.3012	NaN	0.38911	0.48544	0.95238	0.54348	0.1996	0.23753	0.28169	0.55556	NaN	NaN	0.1692	0.84034	0.88622
COLO858	PLX4720	10	0.316	6	NaN	0.80645	0.22222	0.2457	NaN	0.3876	0.37313	NaN	NaN	0.53191	0.88496	0.51813	0.22573	NaN	0.3367	NaN	NaN	0.28571	0.12407	0.90909	0.8376
COLO858	PLX4720	10	0.316	7	0.43103	0.65359	0.15291	0.25641	0.14245	0.41667	0.25773	NaN	0.42194	0.50505	0.86957	0.50761	0.16051	0.26247	0.28986	0.53476	NaN	0.23753	0.16474	0.81301	0.86703
COLO858	PLX4720	10	0.316	8	0.43478	0.76923	0.12346	0.22883	0.17301	0.37453	0.23148	NaN	0.3937	0.52632	0.74074	0.47847	0.18692	0.22936	0.29155	0.54945	NaN	0.23641	0.15699	0.88496	0.92205
COLO858	PLX4720	10	1	1	0.37175	0.76923	0.15198	0.26738	0.15152	0.36765	0.20284	NaN	0.35971	0.43478	0.80645	0.4902	0.24752	0.30581	0.33003	0.42194	NaN	0.21053	0.14706	0.74074	1.1283
COLO858	PLX4720	10	1	2	0.34602	0.86957	0.12136	0.17123	0.16026	0.42194	0.23256	NaN	0.40816	0.42735	0.76336	0.44643	0.19194	0.31153	0.37879	0.5	NaN	0.11403	0.15129	0.69444	1.0652
COLO858	PLX4720	10	1	3	0.36765	0.54348	0.14793	0.20492	0.12626	0.38023	0.19194	NaN	0.33445	0.40161	0.74074	0.47393	0.19342	0.30303	0.31847	0.43668	NaN	0.17007	0.12376	0.63291	0.98182
COLO858	PLX4720	10	1	4	0.33113	0.75758	0.12469	0.1992	0.18692	0.42735	0.21552	NaN	0.34722	0.44843	0.73529	0.50251	0.21413	NaN	0.38911	0.48544	NaN	0.1261	0.13459	0.79365	0.98452
COLO858	PLX4720	10	1	5	0.32051	0.55249	0.15528	0.2551	0.14451	0.38462	0.21978	NaN	0.35461	0.43103	0.76923	0.5	0.25445	0.33557	0.27397	0.46296	NaN	0.23095	0.13193	0.71942	0.92378
COLO858	PLX4720	10	1	6	0.31546	0.86957	0.13228	0.17361	0.14728	0.3876	0.24876	NaN	0.3861	NaN	0.74627	0.50761	0.23474	0.32051	0.31646	0.54348	NaN	0.13889	0.1233	0.84034	0.85873
COLO858	PLX4720	10	1	7	0.32362	0.60606	0.13947	0.24331	0.16892	0.37736	0.22989	NaN	0.37879	0.42735	0.72993	0.46296	0.22523	0.3413	0.29674	0.54348	NaN	0.15625	0.10604	0.74074	0.89529
COLO858	PLX4720	10	1	8	0.35461	0.76336	0.14306	0.22272	0.15773	0.40161	0.22727	NaN	0.41667	0.42735	0.70922	0.48309	0.25907	0.32895	0.33223	0.5988	NaN	0.18315	0.15576	0.90909	0.98348
COLO858	PLX4720	10	3.16	1	0.31153	0.62893	NaN	NaN	0.1462	0.36364	0.22727	NaN	0.369	0.39062	0.73529	0.50761	0.37594	0.47393	0.35842	0.44444	NaN	0.25974	NaN	0.83333	1.0739
COLO858	PLX4720	10	3.16	2	0.2551	0.91743	0.14388	0.17544	0.13699	0.3663	0.23697	NaN	0.39683	0.3937	0.60606	0.50505	0.30395	0.47619	0.4	0.53191	NaN	0.15432	0.15552	0.71429	0.9416
COLO858	PLX4720	10	3.16	3	0.26738	0.46083	0.12516	0.20661	0.1368	0.39216	0.19763	NaN	0.34965	0.38462	0.6993	0.45455	0.30581	0.50761	0.38314	0.42735	NaN	0.1548	0.14706	0.69444	0.95814
COLO858	PLX4720	10	3.16	4	0.29326	0.73529	0.12092	0.22222	0.14793	0.39841	0.20619	NaN	0.37594	0.3413	0.64516	0.49751	0.31847	0.52083	0.46083	0.48544	NaN	0.13477	0.15456	0.82645	0.97498
COLO858	PLX4720	10	3.16	5	0.19455	0.48077	0.14749	0.19569	0.14065	0.37313	0.18349	NaN	NaN	0.30488	0.69444	0.50505	0.33003	0.52083	0.2445	0.42373	NaN	0.22676	NaN	0.68027	0.88645
COLO858	PLX4720	10	3.16	6	0.22173	0.75188	0.15083	0.18416	0.13175	0.39526	0.19881	NaN	0.34364	0.3125	0.58824	0.48309	0.32895	0.50251	0.31056	0.44444	NaN	0.15221	0.16694	0.77519	NaN
COLO858	PLX4720	10	3.16	7	0.22523	0.42194	0.12903	0.20576	NaN	0.41841	0.23419	NaN	0.37175	0.37736	0.6993	0.52632	0.33113	0.55556	0.31447	0.46729	NaN	0.15244	0.15873	0.75188	0.94876
COLO858	PLX4720	10	3.16	8	0.27174	0.77519	0.13459	0.21186	0.15337	0.42194	0.2079	NaN	0.38911	0.29851	0.68493	0.52083	0.36232	0.54645	0.34483	0.55556	NaN	0.19802	0.15625	0.96154	0.98691
COLO858	SB590885	10	0.00316	1	1.0515	2.3981	0.14993	0.25063	0.18083	0.37736	0.2193	NaN	0.30769	NaN	0.9434	0.49505	0.19194	0.28818	0.35971	0.45662	NaN	0.13333	0.13569	0.62112	0.74584
COLO858	SB590885	10	0.00316	2	0.92593	2.5907	0.1506	0.2584	0.16639	0.32573	0.22222	NaN	0.30769	1.0661	0.96154	0.52083	0.19841	0.3003	0.36101	0.46296	NaN	0.17212	0.14903	0.68966	NaN
COLO858	SB590885	10	0.00316	3	0.97087	2.0619	0.2193	0.3367	0.2008	0.32258	0.25316	NaN	0.31847	0.9901	0.8	0.57803	0.22779	0.25575	0.37313	0.49261	NaN	0.18939	0.12594	0.92593	0.71122
COLO858	SB590885	10	0.00316	4	0.70423	1.8018	0.19763	0.30769	0.21459	0.3268	0.22573	NaN	0.38911	0.81967	0.68966	0.55866	0.21505	0.26667	0.4065	0.53191	NaN	0.11905	0.11534	0.81967	0.63169
COLO858	SB590885	10	0.00316	5	0.8547	2.4272	0.13755	0.23753	0.14327	0.3861	0.17889	NaN	0.25381	0.95238	0.96154	0.41152	0.19802	0.27624	0.2681	0.39216	NaN	0.10811	0.15748	0.46729	0.6907
COLO858	SB590885	10	0.00316	6	0.86957	2.4331	0.13643	0.21368	0.15361	0.32154	0.17637	NaN	0.26385	0.9434	1.004	0.43668	0.21053	0.28329	0.27548	0.41152	NaN	0.12392	0.16502	0.48309	0.676
COLO858	SB590885	10	0.00316	7	0.87719	1.9084	0.19084	0.32468	0.18215	0.32573	0.27027	NaN	0.32573	1.003	0.76923	0.62112	0.25063	0.369	0.34247	0.54054	NaN	0.2907	0.13387	0.64516	0.71562
COLO858	SB590885	10	0.00316	8	0.72993	1.634	0.16978	0.28011	0.24272	0.28571	0.2924	NaN	NaN	0.81301	0.65789	0.57143	0.25641	0.37453	0.36364	0.62112	NaN	0.2439	0.11261	0.7874	0.63777
COLO858	SB590885	10	0.01	1	1.0718	2.439	0.15504	0.23148	0.17668	0.41494	0.18553	NaN	0.31056	1.3387	1.002	0.53191	0.18622	0.26882	0.36101	0.48544	NaN	0.084034	0.17271	0.65359	0.78391
COLO858	SB590885	10	0.01	2	0.97087	2.3095	0.17668	0.23866	0.17762	0.38023	0.21008	NaN	0.30211	1.0482	0.91743	0.5	0.21008	0.24631	0.3876	0.5	NaN	0.15504	0.12346	0.77519	0.7257
COLO858	SB590885	10	0.01	3	0.98039	2.1786	0.19342	0.34483	0.17483	0.35211	0.21053	NaN	0.37175	1.1099	0.84746	0.54645	NaN	0.27855	0.35211	0.49751	NaN	0.17637	0.13369	0.89286	0.71269
COLO858	SB590885	10	0.01	4	0.95238	2.2222	0.15748	0.28011	0.20243	0.34014	0.21834	NaN	0.41667	1.1161	0.84746	0.50505	0.19231	0.23419	0.3876	0.58824	NaN	0.097087	0.10235	0.82645	0.70055
COLO858	SB590885	10	0.01	5	1	2.4155	0.19048	0.24038	0.17036	0.39841	0.20121	NaN	0.33557	1.233	1	0.5291	0.1845	0.25575	0.35336	0.57803	NaN	0.12987	0.10776	0.68493	0.67271
COLO858	SB590885	10	0.01	6	0.95238	2.045	0.16207	0.25707	0.2193	0.37037	0.22831	NaN	0.35461	1.1287	0.87719	0.52632	0.19305	0.22124	0.31348	0.53476	NaN	0.18083	0.10183	0.71942	0.6176
COLO858	SB590885	10	0.01	7	1.0246	2.1277	0.18727	0.29586	0.18587	0.35971	0.2	NaN	0.30864	1.3928	0.81301	0.58824	0.18519	0.2681	0.29762	0.49261	NaN	0.21186	0.1462	0.70922	0.67553
COLO858	SB590885	10	0.01	8	1.0493	2.2422	0.16779	0.26178	0.22075	0.33784	0.20964	NaN	0.35336	1.4104	0.87719	0.55249	0.18349	0.29674	0.33333	0.55866	NaN	0.096154	0.16556	0.79365	0.71404
COLO858	SB590885	10	0.0316	1	0.84746	2.1277	0.16447	0.25773	0.15129	0.3876	0.2381	NaN	0.35088	1.3514	0.91743	0.50761	0.20619	0.28011	0.34965	0.53763	NaN	0.10204	0.16892	0.71429	0.77375
COLO858	SB590885	10	0.0316	2	0.75758	1.8868	0.17391	0.23364	0.16155	0.31949	0.2439	NaN	0.369	1.4684	0.71942	0.51282	0.21322	0.30488	0.38168	0.55556	NaN	0.15552	0.17007	0.8547	0.69888
COLO858	SB590885	10	0.0316	3	0.8	1.9305	0.19268	NaN	0.17544	0.4	0.25126	NaN	0.31546	1.0627	0.82645	0.52083	0.22831	0.29326	0.30769	0.50251	NaN	0.18215	0.16026	0.80645	0.72727
COLO858	SB590885	10	0.0316	4	0.78125	1.6051	0.1675	0.25253	0.15649	0.33784	0.24631	NaN	0.37736	1.0593	0.75188	0.53476	0.1497	0.25063	0.35211	0.58824	NaN	0.10582	0.12594	0.81967	0.65092
COLO858	SB590885	10	0.0316	5	0.77519	1.7241	0.15244	0.23474	0.13316	0.3663	0.20964	NaN	0.3012	0.98039	0.9009	0.49751	0.16667	0.21505	0.28329	0.50505	NaN	0.08	0.11547	0.63694	0.61427
COLO858	SB590885	10	0.0316	6	0.83333	1.7889	0.15456	0.25641	0.17361	0.32258	0.21882	NaN	0.33557	1.6181	0.6993	0.48544	0.19569	0.22676	0.33784	0.51282	NaN	0.15198	0.16287	0.76336	0.60022
COLO858	SB590885	10	0.0316	7	0.83333	1.9157	0.17241	0.26525	0.16	0.38462	0.24038	NaN	0.28986	1.4706	0.88496	0.52356	0.17182	0.26455	0.29412	0.5	NaN	0.16207	0.1233	0.67568	0.75536
COLO858	SB590885	10	0.0316	8	0.7874	1.5848	0.12739	0.2551	0.15175	0.33445	0.22371	NaN	0.30769	1.385	0.7874	0.49505	0.21097	0.25445	0.37175	0.56497	NaN	0.093458	0.1182	0.75758	0.71647
COLO858	SB590885	10	0.1	1	0.54348	1.3495	0.14286	0.25063	0.15798	0.36101	0.21413	NaN	0.33003	1.3423	0.81967	0.44444	0.18116	0.20921	0.35088	0.48077	NaN	0.14065	0.15221	0.71429	0.84873
COLO858	SB590885	10	0.1	2	0.4878	1.2453	0.15361	0.26316	0.15221	0.34483	0.18587	NaN	0.32787	1.171	0.79365	0.46512	0.15576	NaN	0.37879	0.50505	NaN	0.1007	0.15773	0.80645	0.83971
COLO858	SB590885	10	0.1	3	0.54645	1.0571	0.17825	NaN	0.15699	0.35714	0.22883	NaN	0.34364	1.3021	0.74627	0.45872	0.17544	0.23202	0.3125	0.46729	NaN	0.22831	0.11351	0.78125	0.76906
COLO858	SB590885	10	0.1	4	0.60241	1.2361	0.14164	0.23474	0.15361	0.34965	0.22075	NaN	0.38314	1.3889	0.75758	0.48544	0.16667	0.23753	0.38911	0.49261	NaN	0.11442	0.14065	0.8	0.73417
COLO858	SB590885	10	0.1	5	0.53763	1.2804	0.13699	0.25316	0.16077	NaN	0.20661	NaN	0.33333	1.1312	0.81967	0.46729	0.1773	0.21882	0.2924	0.5	NaN	0.10417	0.12255	0.77519	0.73939
COLO858	SB590885	10	0.1	6	0.52356	1.2804	0.14993	0.2439	0.16155	0.36101	0.20121	NaN	0.33784	1.1403	0.7874	0.47847	NaN	0.22779	0.2924	0.46729	NaN	0.15773	0.14903	0.81301	0.80294
COLO858	SB590885	10	0.1	7	0.70423	1.1211	0.16447	0.24691	0.16155	0.35336	0.23202	NaN	0.30675	0.90909	0.72993	0.47847	0.17452	0.21739	0.27397	0.48544	NaN	0.21459	0.15198	0.68027	0.77054
COLO858	SB590885	10	0.1	8	0.72464	1.2563	0.1642	0.24038	0.16949	0.35587	0.24331	NaN	0.35971	1.4815	0.78125	0.50251	0.19231	0.23474	0.31447	NaN	NaN	0.14327	0.17123	0.76923	0.87571
COLO858	SB590885	10	0.316	1	0.41841	0.84746	0.12438	0.21368	0.18519	0.40486	0.17953	NaN	0.34014	0.69444	0.81967	0.45455	0.15873	0.21786	0.34722	0.41841	NaN	0.16181	0.13532	0.68966	0.93767
COLO858	SB590885	10	0.316	2	0.3663	0.86207	0.14514	0.19194	0.15773	0.39526	0.1912	NaN	0.36364	0.60606	0.84746	0.42918	0.17153	0.20747	0.35714	0.42553	NaN	0.1912	0.1845	0.82645	0.97316
COLO858	SB590885	10	0.316	3	0.35587	0.71429	0.2	0.3268	0.13089	0.37453	0.18832	NaN	0.36765	0.58824	0.76336	0.48544	0.1996	0.19011	0.33113	0.4329	NaN	0.30488	0.1328	0.92593	0.84848
COLO858	SB590885	10	0.316	4	0.32258	0.79365	0.14903	0.22026	0.17606	0.36496	0.19231	NaN	0.37594	0.48077	0.72993	0.51813	0.15974	0.24814	NaN	0.50505	NaN	0.15314	0.14006	0.77519	0.80249
COLO858	SB590885	10	0.316	5	0.43103	0.91743	0.13387	0.2	0.15337	0.40323	0.22124	NaN	0.32573	0.48077	0.86957	0.48309	0.1675	0.21322	0.32468	0.47393	NaN	0.15552	0.11682	0.66667	0.81176
COLO858	SB590885	10	0.316	6	0.38168	0.71942	0.123	0.22026	0.17007	0.38168	0.22272	NaN	0.34965	0.48544	0.84034	0.44053	0.19011	0.21186	0.31348	0.47619	NaN	0.21459	0.16393	0.82645	0.84731
COLO858	SB590885	10	0.316	7	0.35971	0.65359	0.20367	0.2849	0.18692	0.36364	0.28902	NaN	0.35971	0.5102	0.71942	0.55249	0.2381	0.25063	0.3367	0.54348	NaN	0.21505	0.18587	0.84034	0.85964
COLO858	SB590885	10	0.316	8	0.37037	0.74074	0.17513	0.26882	NaN	0.35971	0.30675	NaN	NaN	0.39841	0.69444	0.51282	0.21459	0.29412	0.33223	0.64516	NaN	0.27624	0.1675	0.87719	0.85382
COLO858	SB590885	10	1	1	0.27322	0.52356	0.12853	0.1773	0.1642	0.3861	0.19685	NaN	0.36496	0.46296	NaN	0.4902	0.2445	0.32362	0.39062	0.46296	NaN	0.1065	0.17153	0.66667	0.96675
COLO858	SB590885	10	1	2	0.28736	0.57143	0.13736	0.18382	0.15924	0.39841	0.21552	NaN	0.3861	0.42553	0.71942	0.48544	0.22173	0.32362	0.40816	0.46729	NaN	0.19268	0.15974	0.77519	0.94976
COLO858	SB590885	10	1	3	0.30211	0.45872	0.18315	0.28011	NaN	0.35714	0.18727	NaN	0.32895	0.38168	0.72993	0.46512	0.22573	0.31348	0.3125	0.4065	NaN	0.28818	0.12853	0.76923	0.89716
COLO858	SB590885	10	1	4	0.45045	0.46729	0.13514	0.18315	0.16367	0.35211	0.19417	NaN	0.3876	0.42735	0.68493	0.48544	0.22173	0.30211	0.42017	0.44843	NaN	0.1105	0.11086	0.63694	0.80182
COLO858	SB590885	10	1	5	0.2681	0.42017	0.13193	0.21186	0.17483	0.37175	0.21097	NaN	0.38023	0.40984	0.71942	0.47619	0.23364	0.3367	0.34364	0.5102	NaN	0.12019	0.11468	0.73529	0.76561
COLO858	SB590885	10	1	6	0.28653	0.72464	0.15504	0.19268	0.16393	0.39216	0.21834	NaN	0.39216	0.46948	0.71429	NaN	0.23753	0.35211	0.36496	0.45662	NaN	0.21598	0.11587	0.84746	0.80411
COLO858	SB590885	10	1	7	0.35336	0.48309	0.16077	0.2451	0.17857	0.3861	0.21142	NaN	0.32362	0.46296	0.72464	0.52356	0.23923	0.33113	0.28249	0.44248	NaN	0.19417	0.13245	0.72993	0.86567
COLO858	SB590885	10	1	8	0.4878	0.58824	0.1443	0.2004	0.16287	0.37594	0.21322	NaN	0.37594	0.46083	0.67114	0.45872	0.23364	0.31646	0.35211	0.53191	NaN	0.123	0.14641	0.76923	0.89643
COLO858	SB590885	10	3.16	1	0.23866	0.42918	0.11601	0.17271	0.10373	0.37736	0.15949	NaN	0.28249	0.41152	0.67568	0.42735	0.26247	0.44053	0.39216	0.35211	NaN	0.097087	0.16892	0.63291	0.94021
COLO858	SB590885	10	3.16	2	0.22026	0.40323	0.10893	0.18083	0.13021	0.40323	0.17544	NaN	0.28571	0.32468	0.57803	0.38314	0.27397	0.40816	0.44053	0.35461	NaN	0.13495	0.17391	0.82645	0.86776
COLO858	SB590885	10	3.16	3	0.23364	0.32258	0.18797	0.28011	0.1297	0.38168	0.20921	NaN	0.35587	0.37313	0.625	0.42194	0.3367	0.46083	0.33445	0.37736	NaN	0.2193	0.11737	0.8	0.8164
COLO858	SB590885	10	3.16	4	0.32895	0.2809	0.16287	0.16667	0.11236	0.38168	0.19305	NaN	0.37453	0.4717	0.55556	0.41494	0.28169	0.4386	0.42194	0.41322	NaN	0.11547	0.13643	0.71429	0.78622
COLO858	SB590885	10	3.16	5	0.23202	0.26882	0.098039	0.1845	0.13193	0.38168	0.17857	NaN	0.30769	0.4	0.67568	0.45045	0.31348	0.45872	0.31153	0.41322	NaN	0.12092	0.15504	0.74627	0.74959
COLO858	SB590885	10	3.16	6	0.20492	0.31153	0.12755	0.21142	0.14641	NaN	0.18248	NaN	0.3096	0.35971	0.5988	0.45249	0.29851	0.44444	0.33784	0.41667	NaN	0.20661	0.13793	0.84034	0.87374
COLO858	SB590885	10	3.16	7	0.27701	0.34247	0.14599	0.2193	0.14514	0.38462	0.22422	NaN	0.2907	0.49505	0.64103	0.49261	0.32787	0.49261	0.28329	0.3937	NaN	0.25126	0.13245	0.72464	0.86115
COLO858	SB590885	10	3.16	8	0.3096	0.38314	0.14815	0.1634	0.15625	0.4	0.20408	NaN	0.33333	0.4386	0.60976	0.45045	0.30395	0.47847	0.32468	0.44643	NaN	0.13175	0.16026	0.8	0.83802
COLO858	DMSO control	24	NaN	1	0.7874	1.233	0.15601	0.22075	0.16978	0.19608	0.1773	NaN	0.21413	0.72464	0.66667	0.37736	0.16393	0.16978	0.24096	0.43478	NaN	0.12165	0.11561	0.68966	0.50387
COLO858	DMSO control	24	NaN	2	0.82645	1.4599	0.15949	0.20921	0.16835	0.2045	0.17483	NaN	0.22222	0.70922	0.74074	0.38911	0.15528	0.17889	0.26525	0.44843	NaN	0.12579	0.10905	0.67568	0.50903
COLO858	DMSO control	24	NaN	3	0.70922	1.0965	0.19569	0.23585	0.22272	0.16667	0.20576	NaN	0.2551	0.64103	0.5988	0.47619	0.18083	0.18519	0.33333	0.57803	NaN	0.11111	0.10331	0.74074	0.46323
COLO858	DMSO control	24	NaN	4	0.86207	1.1403	NaN	0.28818	0.27855	0.16722	0.24691	NaN	NaN	0.74074	0.57143	0.5102	0.1996	0.21645	0.34965	0.5814	NaN	0.14493	0.1199	0.82645	0.51156
COLO858	DMSO control	24	NaN	5	0.79365	1.233	0.14728	0.20202	0.15576	0.18622	0.18149	NaN	0.1996	0.75188	0.67114	0.37313	0.15083	0.17986	0.22124	0.40161	NaN	0.11086	0.10504	0.63291	0.47
COLO858	DMSO control	24	NaN	6	0.84746	1.4577	0.15873	0.2193	0.16611	0.19268	0.17762	NaN	0.22321	0.74627	0.72464	0.38314	0.15552	0.18116	0.24631	0.41322	NaN	0.12346	0.125	0.65359	0.5333
COLO858	DMSO control	24	NaN	7	0.70423	1.2165	0.16863	0.27397	0.20367	0.17422	0.20661	NaN	0.24213	0.64935	0.59524	0.40984	0.17857	0.19493	0.30675	0.46948	NaN	0.11211	0.12136	0.80645	0.47903
COLO858	DMSO control	24	NaN	8	0.86207	1.1173	0.16584	0.27778	0.21739	0.17668	0.1992	NaN	0.24752	0.77519	0.56497	0.37313	0.20833	0.20921	0.28986	0.4717	NaN	0.14881	0.14493	0.80645	0.53001
COLO858	DMSO control	24	NaN	1	1.1494	1.9493	0.16807	0.23981	0.16611	0.22727	0.21231	NaN	0.20408	0.9434	0.93458	0.4717	0.1692	0.18868	0.27933	0.41667	NaN	0.11429	0.12674	0.69444	0.61907
COLO858	DMSO control	24	NaN	2	1.0183	1.7422	0.17241	0.23981	0.17361	0.24096	0.1992	NaN	0.22371	0.8547	0.8	0.4902	0.16892	0.19724	NaN	0.44248	NaN	0.10753	0.11737	0.82645	0.57011
COLO858	DMSO control	24	NaN	3	0.87719	1.4859	0.15175	0.19685	0.17606	0.21692	0.18051	NaN	0.20921	0.92593	0.72993	0.36765	0.15432	0.15649	0.28011	0.41494	NaN	0.07874	0.13699	0.70922	0.50911
COLO858	DMSO control	24	NaN	4	0.77519	1.0834	0.15748	0.21231	0.17575	0.17825	0.20619	NaN	0.22727	0.77519	0.55556	0.35461	0.1642	0.18832	0.27548	0.44444	NaN	0.11086	0.10526	0.74627	0.41595
COLO858	DMSO control	24	NaN	5	1.065	1.8975	0.15949	0.22371	0.15873	0.20921	0.18315	NaN	0.18762	1.0718	0.89286	0.4065	0.15723	0.17953	NaN	0.4065	NaN	0.09009	0.11792	0.68493	0.60561
COLO858	DMSO control	24	NaN	6	0.98039	1.6892	0.16722	0.21834	0.15699	0.23419	0.18282	NaN	0.20704	1.0395	0.77519	0.3937	0.15408	0.18215	0.27778	0.42735	NaN	0.13387	0.12285	0.76336	0.6035
COLO858	DMSO control	24	NaN	7	0.92593	1.4903	0.15504	0.23419	0.1996	0.19763	0.1996	NaN	0.22026	0.9434	0.73529	0.37594	0.1675	0.17065	0.2849	0.47393	NaN	0.070922	0.1221	0.7874	0.53115
COLO858	DMSO control	24	NaN	8	0.79365	1.1455	0.16863	0.22779	0.18382	0.18484	0.20747	NaN	0.24631	0.76923	0.54054	0.37736	0.17699	0.19417	0.26882	0.48544	NaN	0.14245	0.095238	0.8	0.46268
COLO858	DMSO control	24	NaN	1	1.1001	1.8762	0.16287	0.23866	0.15314	0.22026	0.19417	NaN	0.20576	1.1338	0.83333	0.44444	0.14641	0.17794	0.26178	0.41667	NaN	0.086957	0.123	0.69444	0.63135
COLO858	DMSO control	24	NaN	2	0.9901	1.8519	0.15038	0.25445	0.14205	0.2193	0.19763	NaN	0.21552	1.0152	0.80645	0.44444	0.15267	0.18622	NaN	0.46296	NaN	0.1	0.1221	0.80645	0.65578
COLO858	DMSO control	24	NaN	3	0.95238	1.5898	0.12821	0.19608	0.14225	0.20921	0.19268	NaN	0.19417	0.93458	0.72993	0.3663	0.1462	0.15385	0.25641	0.3937	NaN	0.075758	0.11173	0.63291	0.52164
COLO858	DMSO control	24	NaN	4	0.71942	1.1198	0.15674	0.21739	0.15361	0.17953	0.19268	NaN	0.20747	0.77519	0.54645	0.35587	0.16502	0.17422	0.27855	0.42373	NaN	0.11862	0.10309	0.75188	0.43682
COLO858	DMSO control	24	NaN	5	1.0799	1.8182	0.13812	0.23419	0.14881	0.22222	NaN	NaN	0.20534	1.0776	0.81967	0.43668	0.14859	0.18315	0.26596	0.4329	NaN	0.09009	0.14771	0.68966	0.59058
COLO858	DMSO control	24	NaN	6	1.0616	1.8587	0.15129	0.2551	0.13699	0.23641	0.18904	NaN	0.22936	1.0504	0.83333	0.43478	0.15674	0.21598	0.28011	0.44053	NaN	0.1292	0.13947	0.7874	0.61982
COLO858	DMSO control	24	NaN	7	0.9434	1.6474	0.15267	0.21231	0.18939	0.22173	0.1992	NaN	0.21552	1.1325	0.74074	0.37453	0.15361	0.16103	0.24038	0.44248	NaN	0.082645	0.13966	0.72993	0.58013
COLO858	DMSO control	24	NaN	8	0.75188	1.1211	0.18018	0.24213	0.18215	0.19231	NaN	NaN	0.23148	0.7874	0.53763	0.38462	0.16978	0.20408	0.26738	0.44444	NaN	0.13228	0.1	0.82645	0.45754
COLO858	DMSO control	24	NaN	1	0.95238	2.045	0.17361	0.2924	0.15748	0.23641	NaN	NaN	0.24096	1.171	0.9434	0.49505	0.18762	0.21368	0.26882	0.49505	NaN	0.16051	0.14306	0.70922	0.73128
COLO858	DMSO control	24	NaN	2	0.81967	1.5974	0.19268	0.26178	0.16077	0.22624	0.19342	NaN	NaN	1.0493	0.80645	0.48309	0.17452	0.2193	0.29412	0.50761	NaN	0.15198	0.12658	0.82645	0.60962
COLO858	DMSO control	24	NaN	3	0.70423	1.2853	0.17094	0.21598	0.16077	0.18904	0.1773	NaN	0.19802	0.90909	0.63291	0.42553	0.14327	0.15576	0.28409	0.40816	NaN	0.10288	0.096154	0.65789	0.49696
COLO858	DMSO control	24	NaN	4	0.71942	1.4368	0.17544	0.24938	0.1642	0.19455	0.18692	NaN	0.22573	0.86957	0.64103	0.4329	0.15198	0.1692	0.27701	0.43668	NaN	0.11601	0.10582	0.75758	0.50461
COLO858	DMSO control	24	NaN	5	1.0163	2	0.16556	0.26738	0.15528	0.24155	0.18904	NaN	0.21186	1.2063	0.88496	0.41841	0.16667	0.18657	0.24814	0.40984	NaN	0.13263	0.16611	0.68966	0.74984
COLO858	DMSO control	24	NaN	6	0.9009	1.5798	0.16155	0.2584	0.15625	0.24038	0.18939	NaN	0.22026	1.0811	0.7874	0.44248	0.16639	0.19157	0.26385	0.41322	NaN	0.14245	0.14104	0.8	0.62733
COLO858	DMSO control	24	NaN	7	0.7874	1.3532	0.15432	0.21459	0.15773	0.19157	0.18797	NaN	0.20661	0.60241	0.63291	0.36364	0.15699	0.17794	0.2457	0.42194	NaN	0.096154	0.12563	0.66667	0.52533
COLO858	DMSO control	24	NaN	8	0.81967	1.3986	0.16	0.22472	0.1675	0.21739	0.17986	NaN	0.22989	1.0267	0.64516	0.35842	0.17986	0.16155	0.24876	0.41494	NaN	0.13316	0.11507	0.72464	0.53648
COLO858	DMSO control	24	NaN	1	1.1403	2.1413	0.20534	0.31056	0.18083	0.2381	0.23923	NaN	0.26316	1.1862	0.91743	0.55866	0.19841	0.21368	0.28329	0.50251	NaN	0.19685	0.16313	0.68027	0.69236
COLO858	DMSO control	24	NaN	2	1.1038	2.1978	0.18832	0.27778	0.17921	0.2551	0.21322	NaN	0.28818	1.2136	0.93458	0.52632	0.18622	0.22727	0.32051	0.53191	NaN	0.17606	0.1321	0.82645	0.70307
COLO858	DMSO control	24	NaN	3	0.8547	1.4993	0.15504	0.21322	0.17301	0.19305	0.18083	NaN	0.20833	1.0893	0.70922	0.39062	0.16287	0.17391	0.25707	0.4329	NaN	0.12034	0.1056	0.59524	0.54343
COLO858	DMSO control	24	NaN	4	0.97087	1.4006	0.16502	0.23041	0.18484	0.21231	0.18868	NaN	0.22026	0.97087	0.68027	0.38911	0.16155	0.16949	0.26178	0.46948	NaN	0.14347	0.10776	0.6993	0.52787
COLO858	DMSO control	24	NaN	5	1.0811	2.0243	0.18051	0.27027	0.17637	0.21739	0.21645	NaN	0.24096	1.0438	0.9434	0.5291	0.19011	0.21277	0.271	0.50505	NaN	0.18587	0.14347	0.71942	0.60162
COLO858	DMSO control	24	NaN	6	1.0395	2.0492	0.1992	0.27778	0.18797	0.23866	0.20408	NaN	0.26455	1.1521	0.95238	0.51546	0.17036	0.24631	0.28986	0.51813	NaN	0.17212	0.14728	0.81967	0.6723
COLO858	DMSO control	24	NaN	7	0.90909	1.4006	0.16234	0.23364	0.17889	0.19608	0.19685	NaN	0.20661	0.9901	0.70922	0.37594	0.15432	0.18797	0.27397	0.45662	NaN	0.10695	0.12547	0.65789	0.54247
COLO858	DMSO control	24	NaN	8	0.86207	1.3316	0.17123	0.2457	0.1912	0.1938	0.20202	NaN	0.24213	0.97087	0.63291	0.32362	0.18797	0.19802	0.25575	0.48309	NaN	0.14368	0.11765	0.71942	0.54238
COLO858	DMSO control	24	NaN	1	1.1377	1.9417	0.18349	0.28736	NaN	0.23041	0.21053	NaN	0.22779	1.2315	0.87719	0.53476	0.17637	0.2008	0.28409	0.52356	NaN	0.14409	NaN	0.74627	0.66182
COLO858	DMSO control	24	NaN	2	1.1547	1.8416	0.16447	0.27248	0.17241	0.21552	0.21413	NaN	0.27322	1.261	0.81967	0.53476	0.1675	0.20534	NaN	0.5618	NaN	0.11655	0.12739	0.8547	0.64731
COLO858	DMSO control	24	NaN	3	1.0267	1.8083	0.16287	0.24938	0.17361	0.22624	0.18975	NaN	0.21231	1.2407	0.77519	0.45455	0.14859	0.18553	0.29155	0.45455	NaN	0.096154	0.12005	0.71429	0.60643
COLO858	DMSO control	24	NaN	4	0.86957	1.4164	0.16807	0.2551	0.17123	0.21834	0.2079	NaN	0.22026	1.0493	0.64516	0.44053	0.14535	0.20964	0.29412	0.45045	NaN	0.17452	NaN	0.76923	0.50345
COLO858	DMSO control	24	NaN	5	1.0235	2.0284	0.17007	0.25773	0.17301	0.21459	0.2004	NaN	0.23256	1.2516	0.84746	0.49261	0.17606	0.20161	0.28571	0.51546	NaN	0.09009	0.12453	0.73529	0.59977
COLO858	DMSO control	24	NaN	6	1.1099	1.8051	0.17422	0.25253	0.17422	0.23364	0.22321	NaN	0.24691	1.2887	0.81301	0.5102	0.16393	0.23041	0.3003	0.5	NaN	0.13333	0.12048	0.86957	0.59805
COLO858	DMSO control	24	NaN	7	1.0753	1.7331	0.15649	0.19881	0.17986	0.23202	0.18904	NaN	0.1938	1.368	0.80645	0.35336	0.15291	0.16694	0.25	0.41152	NaN	0.075188	0.12788	0.64516	0.62332
COLO858	DMSO control	24	NaN	8	0.92593	1.3947	0.16287	0.21322	0.17544	0.1992	0.18939	NaN	0.20877	1.0799	0.62893	0.35461	0.17007	0.17575	0.2439	0.42194	NaN	0.12407	0.12407	0.75758	0.54127
COLO858	DMSO control	24	NaN	1	1.0764	1.8657	0.15723	0.26316	0.17007	0.21413	0.21978	NaN	0.22272	1.328	0.80645	0.51282	0.16393	0.18315	0.27397	0.44643	NaN	0.1032	0.12987	0.69444	0.63915
COLO858	DMSO control	24	NaN	2	1.1211	1.8382	0.18727	0.22989	0.15748	0.23474	0.19763	NaN	0.22727	1.2706	0.79365	0.4878	0.16667	0.17331	0.31746	0.49261	NaN	0.10225	0.13986	0.77519	0.61306
COLO858	DMSO control	24	NaN	3	0.96154	1.6393	0.15974	0.21368	0.15601	0.20619	0.19646	NaN	0.18939	1.0672	0.69444	0.41322	0.15106	0.16	0.27248	0.41494	NaN	0.076923	0.12005	0.64103	0.60643
COLO858	DMSO control	24	NaN	4	0.8547	1.224	0.15949	0.22523	0.15974	0.19646	0.19342	NaN	0.2193	0.95238	0.59524	0.40161	0.16026	0.18182	0.28986	0.4329	NaN	0.11587	0.10965	0.76336	0.45891
COLO858	DMSO control	24	NaN	5	1.0661	1.7699	0.17544	0.27027	0.16978	0.21231	0.23585	NaN	0.23529	1.4124	0.83333	0.52083	0.1642	0.21231	0.25381	0.48077	NaN	0.10741	0.13793	0.76336	0.58364
COLO858	DMSO control	24	NaN	6	1.1249	1.8349	0.17699	0.28249	0.18083	0.2381	0.22321	NaN	0.26385	1.5038	0.81967	0.5102	0.17094	0.21322	0.3003	0.54645	NaN	0.13755	0.11682	0.89286	0.623
COLO858	DMSO control	24	NaN	7	0.96154	1.5974	0.14837	0.21645	0.18657	0.19802	0.20619	NaN	0.21692	1.1494	0.74074	0.37313	0.15385	0.17668	0.27027	0.45455	NaN	0.084034	0.1321	0.6993	0.6001
COLO858	DMSO control	24	NaN	8	0.8	1.2516	0.16779	0.23095	0.16529	0.2079	0.21008	NaN	0.24038	1.0471	0.60976	0.38314	0.18083	0.19841	0.27248	0.45662	NaN	0.13141	0.12594	0.79365	0.50121
COLO858	AZ628	24	0.00316	1	0.91743	1.6393	0.18484	0.24938	0.1773	0.23256	0.1845	NaN	0.2381	0.9009	0.84746	0.42194	0.17825	0.18349	0.26455	0.44843	NaN	0.16556	0.13004	0.60241	0.62819
COLO858	AZ628	24	0.00316	2	0.88496	1.8116	0.18349	0.25063	0.17637	0.24331	0.21413	NaN	0.25773	0.86207	0.89286	0.48077	0.17065	0.20661	NaN	0.44053	NaN	0.1497	0.13793	0.68966	0.69622
COLO858	AZ628	24	0.00316	3	0.71429	1.6502	0.14771	0.21142	0.16367	0.21834	0.17857	NaN	0.23697	0.79365	0.8	0.40984	0.16129	0.16474	0.2584	0.42194	NaN	0.11547	0.12706	0.53476	0.57805
COLO858	AZ628	24	0.00316	4	0.92593	1.7212	0.14925	0.21739	0.17921	0.24814	0.1773	NaN	0.24213	0.81301	0.81301	0.3876	0.15198	0.17094	0.25773	0.44444	NaN	0.12642	0.13228	0.62893	0.61137
COLO858	AZ628	24	0.00316	5	0.90909	1.4925	0.17825	0.24038	0.16447	0.22026	0.20161	NaN	0.22883	0.90909	0.84746	0.4878	0.17452	0.22989	0.2681	0.45662	NaN	0.17953	0.13263	0.68027	0.57946
COLO858	AZ628	24	0.00316	6	0.88496	1.7483	0.18349	0.27248	0.18797	0.22371	0.21008	NaN	0.25445	0.82645	0.92593	0.4878	0.19455	0.22371	0.26738	0.47393	NaN	0.16779	0.14388	0.76336	0.66706
COLO858	AZ628	24	0.00316	7	0.7874	1.5798	0.17668	0.23753	0.16474	0.19608	0.19531	NaN	0.24038	0.71942	0.79365	0.42194	0.17483	0.20202	0.27174	0.45455	NaN	0.12361	0.11641	0.64935	0.60323
COLO858	AZ628	24	0.00316	8	0.9901	1.6234	0.18083	0.21834	0.19157	0.24631	0.18797	NaN	0.2451	0.83333	0.81301	0.4065	0.18587	0.22624	0.27248	0.47393	NaN	0.16502	0.14472	0.66667	0.63053
COLO858	AZ628	24	0.01	1	0.9434	1.7575	0.15408	0.22936	0.16393	0.2445	0.2	NaN	0.22831	0.7874	0.88496	0.46729	0.16978	0.21231	0.26882	0.43103	NaN	0.11947	0.1287	0.64935	0.68187
COLO858	AZ628	24	0.01	2	0.92593	1.6051	0.16694	0.23981	0.17065	0.24331	0.20325	NaN	0.22831	0.9434	0.82645	0.5102	0.15848	0.22371	0.32051	0.46083	NaN	0.12594	0.12788	0.72993	0.73551
COLO858	AZ628	24	0.01	3	0.97087	1.9763	0.17513	0.25063	0.19268	0.26247	0.22422	NaN	0.2445	0.86957	0.97087	0.4902	0.19231	0.24814	0.3096	0.57143	NaN	0.09901	0.15175	0.77519	0.69634
COLO858	AZ628	24	0.01	4	0.91743	1.7857	0.17921	0.26042	0.19763	0.2381	0.22779	NaN	0.27855	0.83333	0.87719	0.49261	0.19841	0.22727	0.30864	0.54348	NaN	0.1692	0.14205	0.87719	0.69604
COLO858	AZ628	24	0.01	5	0.92593	1.692	0.1497	0.22026	0.18692	0.2584	0.2045	NaN	0.24096	0.8547	0.90909	0.49505	0.18904	0.21368	0.25773	0.53476	NaN	0.12361	0.11669	0.63291	0.63384
COLO858	AZ628	24	0.01	6	0.9009	1.6611	0.1626	0.22222	0.18939	0.24213	0.22371	NaN	0.23095	NaN	0.81301	0.48309	0.1938	0.22989	0.29326	0.50251	NaN	0.16181	0.14265	0.76336	0.74291
COLO858	AZ628	24	0.01	7	0.97087	1.9646	0.16722	0.2331	0.17668	0.24691	0.22936	NaN	0.25189	0.89286	0.96154	0.45455	0.15848	0.20408	0.28818	0.53191	NaN	0.10672	0.1287	0.72464	0.70784
COLO858	AZ628	24	0.01	8	0.96154	1.7575	0.18797	0.24691	0.18382	0.23585	0.21692	NaN	0.2681	0.84034	0.87719	0.44248	0.18484	0.20964	0.27473	0.55556	NaN	0.18975	0.14903	0.75188	0.72762
COLO858	AZ628	24	0.0316	1	0.74627	1.5337	0.15175	0.20534	0.13793	0.22883	0.21552	NaN	0.22989	0.6135	0.84034	0.4717	0.2008	0.271	0.24691	0.47393	NaN	0.14205	0.14837	0.51282	0.93939
COLO858	AZ628	24	0.0316	2	0.68966	1.5898	0.17794	0.17182	0.1548	0.21978	0.22026	NaN	0.271	0.625	0.81967	NaN	0.21277	0.2849	0.27397	0.5102	NaN	0.13123	0.13423	0.55866	0.98587
COLO858	AZ628	24	0.0316	3	0.74627	1.7271	0.20284	0.27322	0.37175	0.3012	0.47847	NaN	0.57143	0.66225	0.90909	0.55249	0.27397	0.42373	0.35211	0.67568	NaN	0.17668	0.23753	0.54645	1.0735
COLO858	AZ628	24	0.0316	4	0.63694	1.4472	NaN	0.29326	0.35971	0.23585	0.41841	NaN	0.59172	0.55866	0.8	0.53191	0.2994	0.44248	0.4065	0.67114	NaN	0.22727	0.1938	0.66225	1.1004
COLO858	AZ628	24	0.0316	5	0.74074	1.4663	0.17637	0.21739	0.17241	0.23148	0.20121	NaN	0.24096	0.86957	0.8547	0.48077	0.22624	0.33333	0.23202	0.50505	NaN	0.13369	0.15748	0.5102	0.92826
COLO858	AZ628	24	0.0316	6	0.74074	1.5848	0.13021	0.20877	0.17606	0.2439	0.21692	NaN	0.23981	1.1655	0.8547	0.47393	0.21834	0.30488	0.26596	0.55866	NaN	0.1773	0.16474	0.625	0.95466
COLO858	AZ628	24	0.0316	7	0.76336	1.7575	0.15924	0.20576	0.1497	0.31447	0.23041	NaN	0.29762	0.88496	0.89286	0.48309	0.24272	0.33333	0.2451	0.5618	NaN	0.18182	0.25641	0.46512	1.0535
COLO858	AZ628	24	0.0316	8	0.68966	1.5528	0.18149	0.23529	0.15504	0.23923	0.24691	NaN	0.29851	0.67114	0.88496	0.47619	0.27322	0.38168	0.26667	0.53191	NaN	0.22831	0.20534	0.5848	1.1262
COLO858	AZ628	24	0.1	1	0.4329	1.2563	0.17036	0.22472	0.16556	0.22124	0.23256	NaN	0.2849	0.59172	0.9434	0.4878	0.28249	0.45249	0.23981	0.4878	NaN	0.30395	0.26954	0.29155	1.5518
COLO858	AZ628	24	0.1	2	0.2611	0.6993	0.14706	0.18484	0.18116	0.19157	0.23256	NaN	0.34843	0.39683	0.53476	0.51282	0.31949	0.50505	0.2994	0.5291	NaN	0.27248	0.21978	0.32051	1.0174
COLO858	AZ628	24	0.1	3	0.39526	1.2579	0.13495	0.17575	0.18975	0.21739	0.23419	NaN	0.33333	0.5291	0.91743	0.50505	0.33333	0.50251	0.28329	0.50761	NaN	0.2611	0.28169	0.18349	1.6959
COLO858	AZ628	24	0.1	4	0.39683	1.3661	0.20661	0.19048	0.14815	0.25641	0.2331	NaN	0.32258	0.4717	0.86957	0.51282	0.32258	0.49261	0.26667	0.57803	NaN	0.27027	0.29499	0.19231	1.5428
COLO858	AZ628	24	0.1	5	0.47847	1.3004	0.1199	0.13947	0.095238	0.24938	0.15244	NaN	0.16556	0.6993	0.91743	0.27248	0.20161	0.33223	0.15748	0.27701	NaN	0.1912	0.28902	0.16978	1.5979
COLO858	AZ628	24	0.1	6	0.28409	0.74074	0.11038	0.13405	0.10471	0.22173	0.15504	NaN	0.18051	0.4386	0.4902	0.32468	0.20964	0.29155	0.17637	0.27855	NaN	0.1996	0.21834	0.16667	1.0079
COLO858	AZ628	24	0.1	7	0.46083	1.3263	0.13812	0.15974	0.18282	0.24155	0.2445	NaN	0.27855	NaN	0.90909	0.53191	0.31447	0.44843	0.25253	0.48077	NaN	0.22321	0.33003	0.27473	1.6919
COLO858	AZ628	24	0.1	8	0.46948	1.2937	0.16367	0.21186	0.15015	0.24814	0.22523	NaN	0.3268	0.55249	0.89286	0.4878	0.33003	0.46083	0.29155	0.5	NaN	0.33784	0.3367	0.27778	1.7161
COLO858	AZ628	24	0.316	1	0.27701	1.0537	0.19724	0.22075	0.19011	0.3268	0.21142	NaN	0.33113	0.82645	1.1325	0.58824	0.4386	0.73529	0.28409	0.4878	NaN	0.37594	0.52083	NaN	2.0488
COLO858	AZ628	24	0.316	2	0.28818	1.1287	0.18051	0.19763	0.21097	0.31153	0.24331	NaN	0.44053	0.90909	1.1628	0.5814	0.42373	0.77519	0.33113	0.51282	NaN	0.37736	0.45455	0.2681	2.0841
COLO858	AZ628	24	0.316	3	0.25707	1.2048	0.1675	0.18149	0.17094	NaN	0.26247	NaN	0.34602	1.0917	1.1947	0.51282	0.46729	0.68966	0.32895	0.49751	NaN	0.34364	0.53763	0.28329	2.112
COLO858	AZ628	24	0.316	4	0.35842	1.4164	0.18349	0.18116	0.15949	0.30581	0.24814	NaN	0.37594	1.2579	1.1274	0.53476	0.44248	0.78125	0.30303	0.55866	NaN	0.44053	0.35971	0.25974	1.7439
COLO858	AZ628	24	0.316	5	0.23981	0.87719	0.17794	0.22371	0.1992	0.3012	0.25	NaN	0.3937	0.68493	1.1751	0.6135	0.44843	0.74627	0.27027	0.56497	NaN	0.33898	0.42735	0.24213	1.9831
COLO858	AZ628	24	0.316	6	0.27322	1.0753	NaN	0.21277	0.22371	0.31949	0.28653	NaN	0.48077	0.81967	1.2048	0.63291	0.46512	0.83333	0.31447	0.5988	NaN	0.41494	0.42918	0.26247	2.0149
COLO858	AZ628	24	0.316	7	0.38168	1.0504	0.17794	0.2451	0.20161	0.29762	0.19685	NaN	0.41494	0.6993	1.1655	0.60241	0.4065	0.67568	0.29851	0.54645	NaN	0.31949	0.5618	0.24876	2.0381
COLO858	AZ628	24	0.316	8	0.41841	1.3245	0.17889	0.21692	0.19231	0.28169	NaN	NaN	0.40323	1.2346	1.1136	0.56497	0.42918	0.67114	0.29762	0.56818	NaN	0.3876	0.35842	0.26738	1.8593
COLO858	AZ628	24	1	1	0.26247	0.86207	0.19646	NaN	0.25253	0.26667	0.27322	NaN	0.3861	0.62112	1.2136	0.63694	0.6993	1.1614	0.34483	0.60606	NaN	0.37313	0.54645	0.20576	1.975
COLO858	AZ628	24	1	2	0.21598	0.8547	0.18051	0.18904	0.23364	0.29499	0.28329	NaN	0.45249	0.60606	1.0309	0.69444	0.68493	1.0989	0.4329	0.55556	NaN	0.2681	0.5848	0.29586	1.8595
COLO858	AZ628	24	1	3	0.21053	NaN	0.19841	0.21368	0.1992	0.33223	0.26455	NaN	0.42194	0.84034	1.1655	0.59524	0.67114	1.1806	0.37175	0.59172	NaN	0.24096	0.53763	0.24038	1.8478
COLO858	AZ628	24	1	4	0.25445	0.84034	0.15408	0.18519	0.20619	0.29412	0.2445	NaN	0.41667	0.65359	1.0858	0.6135	0.69444	1.1086	0.4065	0.55866	NaN	0.44248	0.46296	0.25707	1.7994
COLO858	AZ628	24	1	5	0.18762	0.84034	0.16367	0.21552	0.25316	0.34364	0.24213	NaN	0.57471	0.31646	1.2048	0.58824	0.72464	1.2804	0.35088	0.55866	NaN	0.26667	0.45872	0.25445	1.8545
COLO858	AZ628	24	1	6	0.22779	0.92593	0.1938	0.16	0.26178	0.34722	0.25253	NaN	0.53191	0.22936	1.0811	0.5618	0.73529	1.2048	0.44444	0.53763	NaN	0.2849	0.49751	0.25974	1.8918
COLO858	AZ628	24	1	7	0.23697	0.89286	0.14327	0.13587	0.27397	0.3413	0.27933	NaN	0.4902	0.45455	1.1696	0.6135	0.71942	1.2151	0.4386	0.55866	NaN	0.2008	0.5	0.27778	1.8984
COLO858	AZ628	24	1	8	NaN	NaN	NaN	0.18622	0.2445	0.31447	0.26042	NaN	0.53191	0.78125	1.1086	0.54645	NaN	1.1455	0.40816	0.54348	NaN	NaN	0.47619	NaN	1.792
COLO858	AZ628	24	3.16	1	0.21008	0.5814	0.14472	0.19084	0.2004	0.30581	0.21322	NaN	0.38462	0.29499	1.0661	0.5102	0.86957	1.4144	0.36101	0.52083	NaN	0.29674	0.63291	0.22624	1.6115
COLO858	AZ628	24	3.16	2	0.25641	0.69444	0.19417	0.20747	0.23923	0.30864	0.1996	NaN	0.43478	0.29674	0.9901	0.52356	0.84034	1.3966	0.47847	0.47847	NaN	0.22779	0.63694	0.23585	1.6838
COLO858	AZ628	24	3.16	3	0.21786	0.5291	0.14409	0.17452	0.25773	0.30395	0.21322	NaN	0.44643	0.29762	1.199	0.57143	0.82645	1.4881	0.4329	0.47619	NaN	0.22779	0.60606	0.20161	1.6905
COLO858	AZ628	24	3.16	4	0.21692	0.64935	0.15974	0.17857	0.19724	0.30675	0.28818	NaN	0.47393	0.24752	1.0246	0.5618	0.89286	1.5244	0.4329	0.54348	NaN	0.33003	0.50251	0.32895	1.4387
COLO858	AZ628	24	3.16	5	0.24213	0.55249	NaN	0.21834	0.2681	0.28902	0.28169	NaN	0.63694	0.20964	1.1669	0.57803	0.81967	1.4451	0.37175	0.46948	NaN	0.25974	0.64103	0.27855	1.7304
COLO858	AZ628	24	3.16	6	0.26525	0.70423	0.16978	0.17668	0.25253	0.34483	0.27397	NaN	0.65789	0.44843	1.1481	0.55556	0.84034	1.4663	0.4717	0.52356	NaN	0.27027	0.59172	0.30581	1.7584
COLO858	AZ628	24	3.16	7	0.26316	0.65359	0.12034	0.17825	0.17007	0.35842	0.19194	NaN	0.4878	0.14706	1.2225	0.52356	0.74074	1.2019	0.37313	0.41494	NaN	0.21053	0.63694	0.21505	1.7971
COLO858	AZ628	24	3.16	8	0.26882	0.83333	0.19763	0.16313	0.21692	0.27548	0.22124	NaN	0.4717	0.38168	1.0504	0.46512	0.79365	1.2255	0.38911	0.41152	NaN	0.3125	0.55866	0.3413	1.6156
COLO858	Selumetinib	24	0.00316	1	0.86957	1.4535	0.15244	0.20576	0.16584	0.19646	0.18248	NaN	0.22523	0.95238	0.68493	0.40161	0.15015	0.18051	0.25381	0.41494	NaN	0.11601	0.10428	0.56818	0.52968
COLO858	Selumetinib	24	0.00316	2	0.9009	1.6367	0.16447	0.21231	0.17065	0.19763	0.20161	NaN	0.25575	0.81967	0.74074	0.40323	0.14663	0.17153	0.26954	0.42373	NaN	0.13514	0.11547	0.61728	0.62049
COLO858	Selumetinib	24	0.00316	3	0.72993	1.6447	0.16722	0.2445	0.13755	0.21786	0.16474	NaN	0.21645	0.86207	0.88496	0.37736	0.1642	0.16155	0.22624	0.40816	NaN	0.13055	0.10753	0.72993	0.60619
COLO858	Selumetinib	24	0.00316	4	1.0142	1.8315	0.1634	0.19841	0.15949	0.25126	0.15625	NaN	0.21598	0.84746	0.81301	0.37736	0.15823	0.1675	0.24155	0.36496	NaN	0.1046	0.14493	0.68966	0.61135
COLO858	Selumetinib	24	0.00316	5	0.84746	1.634	0.17361	0.21786	0.15674	0.20284	0.19305	NaN	0.24213	0.77519	0.78125	0.44248	0.17271	0.20161	0.29155	0.44248	NaN	0.13441	0.11587	0.64103	0.50923
COLO858	Selumetinib	24	0.00316	6	0.9009	1.5748	0.17921	0.23641	0.17452	0.21978	0.19011	NaN	0.26525	0.80645	0.81301	0.42373	NaN	0.20747	0.26385	0.44843	NaN	0.15015	0.12547	0.66667	0.52903
COLO858	Selumetinib	24	0.00316	7	0.79365	1.5848	0.13532	0.22124	0.1385	0.21097	0.17391	NaN	0.18315	0.74627	0.80645	0.37736	0.16077	0.16722	0.19724	0.36765	NaN	0.12953	0.13141	0.57143	0.64902
COLO858	Selumetinib	24	0.00316	8	1.0215	1.7544	0.13986	0.18975	0.1675	0.23419	0.18315	NaN	0.21053	0.92593	0.81967	0.35714	0.15848	0.21834	0.23641	0.37175	NaN	0.13928	0.13038	0.625	0.6696
COLO858	Selumetinib	24	0.01	1	1.0776	1.8975	0.16	0.2681	0.19455	0.21459	0.23256	NaN	0.26247	1.1249	1.003	0.53763	0.19157	0.20576	0.34247	0.59172	NaN	0.1171	0.15924	0.74074	0.71803
COLO858	Selumetinib	24	0.01	2	0.97087	1.7953	0.1938	0.27624	0.19608	0.2331	0.24938	NaN	0.28169	0.89286	0.83333	0.51813	0.19011	0.22371	0.34602	0.54645	NaN	0.17699	0.13774	0.81301	0.64155
COLO858	Selumetinib	24	0.01	3	1.0309	2.0704	0.1938	0.29851	0.1675	0.2451	0.2045	NaN	0.21008	0.96154	1.0101	0.48077	0.17182	0.17513	0.25381	0.42553	NaN	0.15528	0.13947	0.86207	0.66645
COLO858	Selumetinib	24	0.01	4	0.97087	1.7606	0.16	0.25253	0.16529	0.24096	0.21739	NaN	0.23866	0.8547	0.8547	0.43103	0.15898	0.20161	0.33784	0.47619	NaN	0.090909	0.14286	0.84746	0.71604
COLO858	Selumetinib	24	0.01	5	1.0256	2.0576	0.15576	0.24631	0.17301	0.22422	0.22624	NaN	NaN	0.96154	0.93458	0.4878	0.19608	0.21834	0.29412	0.51282	NaN	0.12531	0.13055	0.6993	0.5929
COLO858	Selumetinib	24	0.01	6	0.87719	1.7212	0.1773	0.24331	0.19608	0.23923	0.22472	NaN	0.271	0.8547	0.80645	0.46512	0.20367	NaN	0.27548	0.53763	NaN	0.20202	0.12953	0.8	0.59228
COLO858	Selumetinib	24	0.01	7	1.0753	2.0325	0.16051	0.2451	0.17575	0.22831	0.19763	NaN	0.20964	1.0417	0.98039	0.47393	0.17123	0.20747	0.25381	0.42553	NaN	0.13228	0.13624	0.69444	0.68977
COLO858	Selumetinib	24	0.01	8	1.0142	1.8149	0.15456	0.22727	0.16556	0.24876	0.2079	NaN	0.21978	0.97087	0.86957	0.46729	0.16667	0.19763	0.29762	0.48544	NaN	0.09901	0.16103	0.76923	0.69993
COLO858	Selumetinib	24	0.0316	1	0.93458	1.7921	0.17391	0.22124	0.16474	0.20161	0.21552	NaN	0.26954	1.1198	0.87719	0.48077	0.2	0.25907	0.2907	0.55866	NaN	0.12107	0.13793	0.71429	0.79577
COLO858	Selumetinib	24	0.0316	2	0.86957	1.6077	0.17606	0.26954	0.17153	0.21053	0.22727	NaN	0.27778	0.9434	0.77519	0.4878	0.21368	0.27624	0.31447	0.57143	NaN	0.16835	0.13405	NaN	0.71168
COLO858	Selumetinib	24	0.0316	3	0.89286	1.6474	0.18018	0.2439	0.14065	0.20576	0.19569	NaN	0.21834	0.79365	0.81301	0.48077	0.18149	0.24272	0.25641	0.45455	NaN	0.15949	0.13736	0.71942	0.74196
COLO858	Selumetinib	24	0.0316	4	0.83333	1.4025	0.14245	0.19048	0.14948	0.24272	0.21598	NaN	0.24272	0.66667	0.74627	0.46296	0.16949	0.24213	0.28409	0.5291	NaN	0.10917	0.13661	0.67568	0.66704
COLO858	Selumetinib	24	0.0316	5	0.84746	1.548	0.13228	0.22883	0.14793	0.20408	0.20833	NaN	0.23095	0.78125	0.83333	0.40486	0.17094	0.22727	0.26385	0.46083	NaN	0.11655	0.13158	0.60241	0.63559
COLO858	Selumetinib	24	0.0316	6	0.87719	1.5601	0.17513	0.24691	0.16	0.22026	0.20964	NaN	0.23697	0.84034	0.74074	0.41152	0.2008	0.25907	0.26667	0.46296	NaN	0.18727	0.14124	0.70922	0.62889
COLO858	Selumetinib	24	0.0316	7	0.9009	1.634	0.17825	0.23095	0.14684	0.23585	0.20877	NaN	0.24213	0.98039	0.86207	0.47619	0.18553	0.23697	0.23923	0.5	NaN	0.15699	NaN	0.64103	0.75766
COLO858	Selumetinib	24	0.0316	8	0.86207	1.4771	0.15198	0.21186	0.14451	0.2445	0.22321	NaN	0.25707	0.86207	0.74627	0.42918	0.16807	0.2611	0.30581	0.53476	NaN	0.10449	0.1261	0.74074	0.72414
COLO858	Selumetinib	24	0.1	1	0.98039	1.4493	0.14948	0.24038	0.18116	0.20619	0.28249	NaN	0.34722	NaN	0.97087	0.51546	0.26042	0.41667	0.32362	0.55249	NaN	0.25575	0.27174	0.38023	1.4347
COLO858	Selumetinib	24	0.1	2	0.86207	1.6026	0.14306	0.22624	0.16949	0.24096	0.22936	NaN	0.32258	0.84746	0.95238	0.51813	0.26738	0.41322	0.3125	0.5618	NaN	0.28169	0.26596	0.42373	1.2676
COLO858	Selumetinib	24	0.1	3	0.71942	1.2034	0.19685	0.21552	0.14493	0.24631	0.22026	NaN	0.24876	0.69444	0.95238	0.47393	0.25126	0.3367	0.23697	0.45249	NaN	0.2451	0.25063	0.40161	1.2702
COLO858	Selumetinib	24	0.1	4	0.75188	1.3228	0.15504	0.21739	0.13793	0.23364	0.24814	NaN	0.29762	0.69444	0.90909	0.5	0.25316	0.35714	0.28902	0.5102	NaN	0.17794	0.2439	0.44643	1.2013
COLO858	Selumetinib	24	0.1	5	0.76923	1.5267	0.13812	0.21645	0.17921	0.21186	0.2439	NaN	0.31153	0.6993	0.90909	0.48544	0.26455	0.41494	0.28329	0.5814	NaN	0.22727	0.21186	0.44843	1.2424
COLO858	Selumetinib	24	0.1	6	0.74074	1.692	0.17825	0.21834	0.17153	0.25773	0.26525	NaN	0.30488	0.75758	0.93458	0.54054	NaN	0.4065	0.3096	0.51813	NaN	0.3125	0.23256	0.52632	1.2277
COLO858	Selumetinib	24	0.1	7	0.80645	1.2563	0.17762	0.25381	0.13316	0.25189	0.24213	NaN	0.25773	0.4717	0.92593	0.46083	0.26247	0.34602	0.2681	0.50505	NaN	0.271	0.27548	0.45045	1.3725
COLO858	Selumetinib	24	0.1	8	0.86207	1.3298	0.13333	0.23419	0.16611	0.24876	0.25641	NaN	0.27548	0.60241	0.96154	0.49261	0.27397	0.38462	0.29586	0.54348	NaN	0.22124	0.24691	0.55866	1.293
COLO858	Selumetinib	24	0.316	1	NaN	1.0905	0.17361	0.19763	0.15408	0.20619	0.24272	NaN	0.29762	NaN	1.1062	0.54054	0.33223	0.5291	0.30395	0.45662	NaN	0.30864	0.3937	0.19157	2.0128
COLO858	Selumetinib	24	0.316	2	0.98039	0.9901	0.14306	0.17699	0.16722	0.25641	0.19342	NaN	0.35714	0.369	1.0352	0.47393	0.35714	0.48544	0.3413	0.46948	NaN	0.369	0.41152	0.28249	1.9564
COLO858	Selumetinib	24	0.316	3	1.0152	1.199	0.20121	0.30211	0.13072	0.27701	0.2439	NaN	0.2994	0.46729	1.0718	0.5988	0.369	0.4878	0.35714	0.48077	NaN	0.34602	0.4329	0.21834	1.7228
COLO858	Selumetinib	24	0.316	4	0.9901	1.0373	0.18868	0.17361	0.16474	0.27248	0.28249	NaN	0.3937	0.46948	1.1574	0.55556	0.38023	0.5618	0.40161	0.52356	NaN	0.28169	0.43478	0.22989	1.6649
COLO858	Selumetinib	24	0.316	5	0.98039	1.1628	0.19157	0.20534	0.18657	0.27322	0.28329	NaN	0.37594	0.4902	1.1198	0.57803	0.35842	0.56497	0.36232	0.57803	NaN	0.369	0.42918	0.2809	1.7459
COLO858	Selumetinib	24	0.316	6	NaN	0.88496	0.21231	0.22989	0.21413	0.29499	0.26882	NaN	0.3876	0.45045	1.1534	0.5618	0.39841	0.61728	0.31348	0.4878	NaN	0.43103	0.34483	0.20408	1.6347
COLO858	Selumetinib	24	0.316	7	0.95238	1.1338	0.24938	0.16313	0.1692	0.23981	0.36765	NaN	0.35336	0.35714	1	0.64103	0.40816	0.52356	0.27322	0.63291	NaN	0.4	0.43103	0.24752	1.7764
COLO858	Selumetinib	24	0.316	8	0.97087	1.1521	0.26954	0.2611	NaN	0.23474	0.3861	NaN	NaN	0.46729	1.1186	0.65789	0.36496	0.59524	0.37736	0.68966	NaN	0.50761	0.39683	0.27855	1.7283
COLO858	Selumetinib	24	1	1	NaN	0.86957	0.17452	0.26954	0.22321	0.21786	0.23697	NaN	0.35336	1.4245	1.1086	0.67114	0.48309	0.82645	0.44843	0.625	NaN	0.26738	0.45249	0.21834	1.9673
COLO858	Selumetinib	24	1	2	1.139	0.69444	0.17331	0.19305	NaN	0.26455	0.20202	NaN	0.42553	0.60976	1.1587	0.5848	0.50251	0.8547	0.4878	0.5814	NaN	0.45045	0.54348	0.29155	2.0074
COLO858	Selumetinib	24	1	3	0.96154	0.62893	0.21053	0.271	0.22779	0.29674	0.24876	NaN	0.36101	0.30864	1.1507	0.64516	0.4717	0.84746	0.35211	0.47619	NaN	0.40816	0.53763	0.23981	1.8128
COLO858	Selumetinib	24	1	4	0.9434	0.64103	0.15106	0.14265	0.19841	0.32573	0.2849	NaN	0.4065	0.26954	1.0121	0.51546	0.49505	NaN	0.4386	0.57143	NaN	0.24876	0.40984	0.13643	1.7839
COLO858	Selumetinib	24	1	5	1.1062	0.68966	0.16694	0.20492	0.23697	0.28249	0.25	NaN	0.34843	NaN	1.0917	0.60241	0.55556	0.86957	0.39841	0.6135	NaN	0.32573	0.5291	0.2008	1.8319
COLO858	Selumetinib	24	1	6	0.95238	0.71942	0.1773	0.22883	0.1938	0.27027	0.22883	NaN	0.44444	0.46296	1.0225	0.5618	0.55556	0.86957	0.3937	0.51813	NaN	0.37313	0.41152	0.26316	1.6099
COLO858	Selumetinib	24	1	7	0.91743	0.76336	0.19569	0.23923	0.21459	0.2457	0.25575	NaN	0.32051	0.25773	1.1416	0.65789	0.55249	0.87719	0.38462	0.51282	NaN	0.3937	0.47619	0.26596	1.7897
COLO858	Selumetinib	24	1	8	0.95238	0.86957	0.15408	0.18868	0.20877	0.25	0.29674	NaN	0.39216	0.2849	1.0917	0.64935	0.52083	0.83333	0.42017	0.5988	NaN	0.28011	0.4	0.24876	1.9382
COLO858	Selumetinib	24	3.16	1	NaN	0.71942	0.2	NaN	0.23095	0.24272	0.23981	NaN	0.46296	1.9455	1.1062	0.625	0.81301	1.4837	0.4329	0.5814	NaN	0.19608	0.54945	0.2924	1.9417
COLO858	Selumetinib	24	3.16	2	NaN	0.70922	0.22831	0.18083	0.25575	0.28736	0.25316	NaN	0.48077	0.56497	1.0616	0.63291	0.96154	1.4265	0.50505	0.5291	NaN	0.35088	0.50505	0.2	1.9924
COLO858	Selumetinib	24	3.16	3	0.90909	0.39841	0.19881	0.15385	0.16051	0.30488	0.27701	NaN	0.35971	0.16287	1.0811	0.625	0.8547	1.4286	0.3876	0.4878	NaN	0.38023	0.46083	0.32468	1.6421
COLO858	Selumetinib	24	3.16	4	0.90909	0.56497	NaN	0.1938	0.22222	0.34247	0.28986	NaN	0.47619	0.15385	1.0352	0.5988	0.70922	1.3605	0.43668	0.55866	NaN	0.24038	0.4878	0.14771	1.5557
COLO858	Selumetinib	24	3.16	5	NaN	0.34965	0.17857	0.17575	0.20121	0.32362	0.28902	NaN	0.47393	2.3256	0.9901	0.5988	0.84034	1.5038	0.44053	0.57803	NaN	0.25316	0.49261	0.22422	1.5823
COLO858	Selumetinib	24	3.16	6	1.005	0.39062	0.21834	0.21505	0.22075	0.26247	0.29762	NaN	0.45872	0.78125	0.93458	0.64516	0.95238	1.5576	0.48077	0.53476	NaN	0.39062	0.42918	0.26882	1.6366
COLO858	Selumetinib	24	3.16	7	0.95238	0.56497	0.2004	0.20408	0.21277	0.27473	0.2809	NaN	0.34843	0.26247	1.0593	0.66225	0.79365	1.4493	0.44444	0.45455	NaN	0.32573	0.52632	0.37037	1.8654
COLO858	Selumetinib	24	3.16	8	1.0204	0.7874	0.21459	0.20284	0.27855	0.30395	0.29674	NaN	0.5102	0.23041	1.1099	0.65789	0.79365	1.4993	0.39062	0.66225	NaN	0.2331	0.4717	0.30395	1.7898
COLO858	Vemurafenib	24	0.00316	1	0.80645	1.0858	NaN	0.35088	0.1992	0.17794	0.21142	NaN	0.26738	0.82645	0.5848	0.48544	0.20367	0.20492	0.31153	0.51282	NaN	NaN	0.10604	0.89286	0.47412
COLO858	Vemurafenib	24	0.00316	2	0.80645	1.3072	0.16529	0.26455	0.21186	0.20367	0.20747	NaN	0.2551	0.98039	0.6135	0.4717	0.18975	0.19531	0.33003	0.46948	NaN	0.11737	0.11312	0.74074	0.5254
COLO858	Vemurafenib	24	0.00316	3	0.78125	1.0977	0.1773	0.27624	0.20833	0.18083	0.20661	NaN	0.23041	0.76336	0.58824	0.43668	0.17123	0.20408	0.27248	0.50761	NaN	0.13966	0.10989	0.70922	0.49547
COLO858	Vemurafenib	24	0.00316	4	0.88496	1.6529	0.17699	0.23364	0.21322	0.22075	0.20704	NaN	0.25253	0.90909	0.76336	0.42194	0.17182	0.19084	0.32154	0.46948	NaN	0.1261	0.12376	0.79365	0.60144
COLO858	Vemurafenib	24	0.00316	5	0.81301	1.1628	0.16051	0.21053	0.15949	0.18315	0.16367	NaN	0.19231	0.84746	0.5814	0.36496	0.16807	0.1506	0.20243	0.37736	NaN	0.12642	0.11669	0.65359	0.46621
COLO858	Vemurafenib	24	0.00316	6	0.8	1.4025	0.13889	0.1996	0.1626	0.19569	0.15456	NaN	0.19569	0.9009	0.64516	0.34364	0.12547	0.16892	0.22523	0.36101	NaN	0.10288	0.11377	0.66667	0.4996
COLO858	Vemurafenib	24	0.00316	7	0.80645	1.105	0.14837	0.23256	0.18248	0.19493	0.17699	NaN	0.20161	0.76336	0.6135	0.3861	0.15361	0.17123	0.23923	0.40486	NaN	0.13175	0.12048	0.63694	0.47749
COLO858	Vemurafenib	24	0.00316	8	0.90909	1.6502	0.16447	0.21882	0.16529	0.2193	0.17825	NaN	0.21459	0.86207	0.76336	0.38314	0.15699	0.18182	0.26525	0.40816	NaN	0.12005	NaN	0.70423	0.57955
COLO858	Vemurafenib	24	0.01	1	0.81301	1.0707	NaN	0.31546	0.21692	0.17575	0.20877	NaN	0.24096	0.83333	0.56497	0.42194	NaN	0.18484	0.2809	0.46729	NaN	0.15576	0.1005	0.9009	0.49456
COLO858	Vemurafenib	24	0.01	2	0.79365	1.1025	0.15175	0.26596	0.22573	0.18975	0.21505	NaN	0.25126	0.88496	0.52083	0.4065	0.17699	0.17762	0.33003	0.48309	NaN	0.084746	0.10395	0.81301	0.48496
COLO858	Vemurafenib	24	0.01	3	0.95238	1.6529	0.15576	0.22727	0.17699	0.23041	0.18519	NaN	0.19231	0.89286	0.7874	0.39841	0.16	0.17301	0.24331	0.3861	NaN	0.11148	0.11377	0.63291	0.61295
COLO858	Vemurafenib	24	0.01	4	0.97087	1.5552	0.15552	0.20921	0.17889	0.19646	0.18051	NaN	0.21552	1.221	0.70423	0.39841	0.14184	0.18083	0.2849	0.41841	NaN	0.10121	0.11223	0.72464	0.58908
COLO858	Vemurafenib	24	0.01	5	0.8	1.1507	0.16393	0.2457	0.20408	0.19531	0.20161	NaN	0.2045	0.89286	0.5814	0.38462	0.16051	0.17483	0.22936	0.42918	NaN	0.13004	0.10616	0.67568	0.47187
COLO858	Vemurafenib	24	0.01	6	0.75758	1.1325	0.14577	0.20408	0.19305	0.18215	0.2	NaN	0.22075	0.87719	0.52632	0.3876	0.16807	0.17065	0.28249	0.45872	NaN	0.084034	0.092593	0.68966	0.4774
COLO858	Vemurafenib	24	0.01	7	0.9434	1.6234	0.15267	0.22371	0.17889	0.23041	0.17094	NaN	0.2045	0.98039	0.7874	0.3937	0.15528	0.17762	0.23753	0.41494	NaN	0.080645	0.12121	0.64935	0.56785
COLO858	Vemurafenib	24	0.01	8	0.95238	1.5798	0.15337	0.21322	0.17483	0.21978	0.19157	NaN	0.23923	1.2626	0.70922	0.40323	0.16026	0.17986	0.26954	0.42735	NaN	0.10627	0.11111	0.70922	0.60722
COLO858	Vemurafenib	24	0.0316	1	0.76336	1.1299	0.19084	0.25063	0.20492	0.19231	0.21552	NaN	0.22727	1	0.56818	0.39062	NaN	0.18018	0.25381	0.43668	NaN	0.14771	0.10905	0.80645	0.51932
COLO858	Vemurafenib	24	0.0316	2	0.88496	1.6694	0.13831	0.21645	0.18519	0.20492	0.21459	NaN	0.24038	1.1351	0.66667	0.36765	0.15576	0.18149	0.27778	NaN	NaN	0.10256	0.12937	0.75758	0.64559
COLO858	Vemurafenib	24	0.0316	3	0.90909	1.4837	0.14837	0.23095	0.15974	0.22173	0.19608	NaN	0.21505	1.0718	0.74074	0.38023	0.16978	0.2004	0.22831	0.41322	NaN	0.10163	0.10526	0.66667	0.64467
COLO858	Vemurafenib	24	0.0316	4	0.9901	1.6234	0.23866	0.21368	0.1548	0.24155	0.20877	NaN	0.22523	1.0091	0.76923	0.3663	0.14815	0.18051	0.31153	0.43478	NaN	0.10235	0.10846	0.76336	0.7073
COLO858	Vemurafenib	24	0.0316	5	0.74627	1.0799	0.14535	0.20877	0.15552	0.2045	0.16181	NaN	0.20243	NaN	0.56818	0.38462	0.16393	0.21598	0.19417	NaN	NaN	0.17452	0.12048	0.63694	0.50525
COLO858	Vemurafenib	24	0.0316	6	0.84746	1.5083	0.14045	0.19531	0.1355	0.21505	0.17452	NaN	0.21413	1.0604	0.68493	0.36765	0.13605	0.17637	0.2457	0.42735	NaN	0.088496	0.10753	0.69444	0.5375
COLO858	Vemurafenib	24	0.0316	7	0.86957	1.4368	0.17007	0.20576	0.17123	0.23419	0.19194	NaN	0.26954	1.0977	0.71942	0.43103	0.16181	0.20964	0.24096	0.41322	NaN	0.092593	0.11136	0.66225	0.60802
COLO858	Vemurafenib	24	0.0316	8	0.9434	1.5361	0.14164	0.22883	0.16978	0.22371	0.20877	NaN	0.2907	NaN	0.75758	0.4065	0.15576	0.1912	0.27322	0.44248	NaN	0.11601	0.12755	0.74627	0.67523
COLO858	Vemurafenib	24	0.1	1	0.56497	1.0352	0.14948	0.18727	0.15649	0.19763	0.18519	NaN	0.21231	0.90909	0.59172	0.31949	0.18868	0.18727	0.19646	NaN	NaN	0.15974	0.10627	0.5814	0.78023
COLO858	Vemurafenib	24	0.1	2	0.6993	1.2438	0.13831	0.1675	0.15267	0.21978	0.18349	NaN	0.23041	1.003	0.69444	0.33113	0.17036	0.20121	0.21368	0.38911	NaN	0.10101	0.1199	0.5618	0.78156
COLO858	Vemurafenib	24	0.1	3	0.71429	1.4749	0.1462	0.23419	0.16367	0.21277	0.19493	NaN	0.22173	0.97087	0.84746	0.42194	0.18868	0.22472	0.21786	0.41841	NaN	0.17065	0.12063	0.5102	0.91963
COLO858	Vemurafenib	24	0.1	4	0.64935	1.1834	0.1692	0.20833	NaN	0.22989	0.19268	NaN	0.2584	0.93458	0.70423	0.45872	0.17391	0.23923	0.24331	0.44053	NaN	0.14164	0.12034	0.58824	0.72473
COLO858	Vemurafenib	24	0.1	5	0.55866	1.0741	0.1642	0.19646	0.16949	0.20121	0.18018	NaN	0.23095	0.70423	0.60606	0.34965	0.18692	0.21786	0.20202	0.4065	NaN	0.19417	0.093458	0.53476	0.6866
COLO858	Vemurafenib	24	0.1	6	0.67568	1.2361	0.14327	0.19048	0.15385	0.21645	0.19646	NaN	0.24691	0.83333	0.66667	0.34965	0.17606	0.21231	0.22422	0.42194	NaN	0.12346	0.1297	0.60241	0.75154
COLO858	Vemurafenib	24	0.1	7	0.72993	1.4045	0.15175	0.20367	0.16807	0.21834	0.17065	NaN	0.23474	0.97087	0.81301	0.35714	0.16722	0.20408	0.20492	0.40486	NaN	0.13947	0.1292	0.54348	0.87451
COLO858	Vemurafenib	24	0.1	8	0.71429	1.1628	0.14577	0.20704	0.15699	0.24155	0.20161	NaN	0.24272	0.87719	0.69444	0.38462	0.16978	0.21142	0.21142	0.41841	NaN	0.14144	0.13569	0.59524	0.78626
COLO858	Vemurafenib	24	0.316	1	0.5102	0.92593	0.17094	0.22624	NaN	0.22624	0.16234	NaN	0.21413	0.49505	0.62893	0.34602	0.22676	0.28409	0.19685	0.34247	NaN	0.18762	0.16863	0.3861	1.0832
COLO858	Vemurafenib	24	0.316	2	0.59172	1.1905	NaN	0.13793	0.15291	0.24938	0.15773	NaN	0.22573	0.60241	0.81967	0.35088	0.21322	0.26954	0.2045	0.36496	NaN	0.17123	0.19011	0.2809	1.3377
COLO858	Vemurafenib	24	0.316	3	0.53763	1.3072	0.17825	0.20367	0.16639	0.25773	0.2079	NaN	0.26525	0.66225	0.96154	0.5291	0.27322	0.36101	0.23585	0.45045	NaN	0.27174	0.20534	0.30675	1.4511
COLO858	Vemurafenib	24	0.316	4	0.5814	1.3908	0.15221	0.18832	0.17637	0.25773	0.19841	NaN	0.28011	0.64103	0.98039	0.50505	0.27473	0.39841	0.27778	0.51282	NaN	0.25575	0.19342	0.38314	1.4656
COLO858	Vemurafenib	24	0.316	5	0.48309	1.0081	0.16529	0.18762	0.17182	0.2193	0.17794	NaN	0.21322	0.4	0.67114	0.40323	0.23866	0.31153	0.20492	0.41494	NaN	0.23419	0.17065	0.3663	0.99091
COLO858	Vemurafenib	24	0.316	6	0.57803	1.0941	0.18416	0.15949	0.18519	0.24331	0.25189	NaN	0.26738	0.54348	0.8547	0.42735	0.23981	0.34843	0.23585	0.42373	NaN	0.22321	0.18315	0.37736	1.1568
COLO858	Vemurafenib	24	0.316	7	0.52356	1.1962	0.16502	0.22676	0.17452	0.26596	0.19084	NaN	0.27624	0.45249	0.93458	0.5	0.30211	0.41841	0.26316	0.51813	NaN	0.2551	0.17986	0.3367	1.3074
COLO858	Vemurafenib	24	0.316	8	0.57143	1.3245	0.16722	0.18484	0.17668	0.24096	0.21882	NaN	0.26178	0.46948	0.96154	0.51282	0.30303	0.46083	0.27397	0.53763	NaN	0.28902	0.22989	0.3876	1.4589
COLO858	Vemurafenib	24	1	1	0.32787	0.66667	0.13495	0.18116	0.10384	0.22222	0.10823	NaN	0.16502	0.38023	0.58824	0.30581	0.3003	0.34014	0.19417	0.23981	NaN	0.16502	0.25974	0.16694	1.327
COLO858	Vemurafenib	24	1	2	0.369	0.93458	0.10091	0.10953	0.12121	0.22422	0.14368	NaN	0.2045	0.30211	0.77519	0.28818	0.24876	0.32258	0.22989	0.29674	NaN	0.13812	0.30769	0.13351	1.6354
COLO858	Vemurafenib	24	1	3	0.44248	0.9901	0.1548	0.19417	0.17825	0.30395	0.21978	NaN	0.29851	0.30488	1	0.51282	0.42553	0.60606	0.2445	0.44643	NaN	0.32362	0.4386	0.21231	1.834
COLO858	Vemurafenib	24	1	4	0.42373	0.95238	0.16287	0.15848	0.16474	0.26596	0.22173	NaN	0.35211	0.34014	0.96154	0.52083	0.39526	0.5814	0.31348	0.54054	NaN	0.25253	0.3861	0.20877	1.8555
COLO858	Vemurafenib	24	1	5	0.30769	0.68027	0.13423	0.14265	0.11013	0.19881	0.15291	NaN	0.19157	0.2611	0.57803	0.41322	0.28818	0.43478	0.22523	0.29851	NaN	0.25907	0.24155	0.15674	1.1519
COLO858	Vemurafenib	24	1	6	0.38023	0.93458	0.10846	0.11891	0.12285	0.2445	0.17123	NaN	0.22075	0.3096	0.75188	0.39526	0.27027	0.42017	0.27548	0.31153	NaN	0.19763	0.26882	0.15773	1.3815
COLO858	Vemurafenib	24	1	7	0.49261	0.9009	0.17241	0.17606	0.20576	0.28571	0.19841	NaN	0.31646	0.35714	0.9901	0.55249	0.39841	0.62893	0.29499	0.50505	NaN	0.29326	0.43478	0.1996	1.7223
COLO858	Vemurafenib	24	1	8	0.52356	1.0121	0.19531	0.17544	0.18868	0.2457	0.27174	NaN	0.3861	0.43103	0.93458	0.34247	0.37736	0.65359	0.35088	0.5	NaN	0.28986	0.31646	0.21552	1.8372
COLO858	Vemurafenib	24	3.16	1	0.23256	0.75758	0.17271	0.20408	0.081301	0.22222	0.14749	NaN	0.18215	0.16026	0.76923	0.3937	0.4386	0.5988	0.21978	0.21692	NaN	0.35088	0.46512	0.17065	1.7808
COLO858	Vemurafenib	24	3.16	2	0.2551	0.71942	0.11455	0.12723	0.098039	0.25974	0.15106	NaN	0.22676	0.11173	0.72464	0.35211	0.3861	0.62112	0.25316	0.271	NaN	0.16722	0.38911	0.13055	1.732
COLO858	Vemurafenib	24	3.16	3	0.2611	0.75758	0.22936	0.2079	0.2079	0.29155	0.27701	NaN	0.38314	0.17921	1.1351	0.71942	0.6993	1.3141	0.31646	0.49751	NaN	0.33333	0.52356	0.22075	1.9236
COLO858	Vemurafenib	24	3.16	4	0.33003	0.84746	0.08	0.14837	0.22727	0.25773	0.22222	NaN	0.42735	0.27933	0.91743	0.55866	0.70922	1.3624	0.45662	0.52632	NaN	0.25445	0.42373	0.21413	1.8286
COLO858	Vemurafenib	24	3.16	5	0.24038	NaN	0.16949	0.1497	0.13245	0.22936	0.20492	NaN	0.21277	0.23641	0.70922	0.46948	0.46948	0.78125	0.25575	0.3125	NaN	0.271	0.42918	0.15408	1.5018
COLO858	Vemurafenib	24	3.16	6	0.29155	0.75188	0.14065	0.14184	0.1218	0.24096	0.14728	NaN	0.2611	0.37313	0.69444	0.39216	0.44843	0.82645	0.34722	0.35211	NaN	0.17606	0.35842	0.12563	1.6646
COLO858	Vemurafenib	24	3.16	7	0.35587	0.66667	0.23641	0.20833	0.24155	0.31447	0.22272	NaN	0.59172	0.71942	1.0604	0.58824	0.72993	1.2422	0.34014	0.50505	NaN	0.26525	0.46729	0.23641	1.9857
COLO858	Vemurafenib	24	3.16	8	0.42735	0.82645	0.1642	0.18349	0.24272	0.22779	0.30303	NaN	0.64516	NaN	0.9434	0.52356	0.72993	1.1976	0.39526	0.55249	NaN	0.30395	0.4878	0.24038	1.8796
COLO858	PLX4720	24	0.00316	1	1.0363	1.7889	0.19531	NaN	0.14144	0.22624	0.17422	NaN	0.23256	1.032	0.84746	0.42553	0.18018	0.17391	0.26178	0.4065	NaN	0.15748	0.11765	0.71429	0.67793
COLO858	PLX4720	24	0.00316	2	0.97087	2.045	0.16529	0.22321	0.17391	0.21882	0.18382	NaN	0.25126	0.95238	0.9434	0.44444	0.14472	0.19157	0.29155	0.3937	NaN	0.11933	0.11403	0.60241	0.6751
COLO858	PLX4720	24	0.00316	3	0.95238	1.8587	0.16807	0.24691	0.16234	0.2381	0.17331	NaN	0.22173	0.91743	0.88496	0.46948	0.16949	0.18727	0.24752	0.44248	NaN	0.1626	0.11933	0.60976	0.64374
COLO858	PLX4720	24	0.00316	4	0.93458	1.9342	0.1548	0.2381	0.17544	0.23202	0.18382	NaN	0.23866	0.88496	0.91743	0.47619	0.15015	0.19608	0.28736	0.44444	NaN	0.20747	0.13661	0.73529	0.70197
COLO858	PLX4720	24	0.00316	5	0.9009	1.8692	0.21053	0.24331	0.13055	0.23585	0.2045	NaN	0.20534	0.81967	0.90909	0.49505	0.1642	0.19455	0.2551	0.44643	NaN	0.1996	0.14085	0.625	0.60648
COLO858	PLX4720	24	0.00316	6	0.9009	2.0161	0.18416	0.24691	0.1996	0.21978	NaN	NaN	0.2681	0.93458	0.95238	0.45045	0.16077	0.24096	0.28902	0.5102	NaN	0.19531	0.14306	0.75758	0.59451
COLO858	PLX4720	24	0.00316	7	0.90909	1.8553	0.18018	0.24038	0.16978	0.2611	0.1938	NaN	0.24631	0.90909	0.96154	0.48544	0.1996	0.23095	0.29412	0.49505	NaN	0.16077	0.10881	0.64103	0.6
COLO858	PLX4720	24	0.00316	8	0.87719	1.8657	0.1992	0.26042	0.18832	0.23981	0.2079	NaN	0.25707	0.86957	0.92593	0.48077	0.19531	0.25063	0.28986	0.46729	NaN	0.16367	0.14749	0.76336	0.64222
COLO858	PLX4720	24	0.01	1	1.073	2.2026	NaN	0.28902	0.17301	0.24691	0.2193	NaN	0.25381	NaN	0.96154	0.53763	0.20284	0.22936	0.27397	0.50761	NaN	0.17857	0.12453	0.8547	0.70732
COLO858	PLX4720	24	0.01	2	0.9434	1.7637	0.18349	0.25126	0.17544	0.22272	0.2193	NaN	0.26455	0.95238	0.8	0.5291	0.16077	0.21505	0.31546	0.54054	NaN	0.10288	0.1269	0.8	0.64348
COLO858	PLX4720	24	0.01	3	1.0504	2.008	0.18215	0.26882	0.17513	0.23364	0.2193	NaN	0.24155	0.98039	0.9434	0.52356	0.17301	0.20284	0.3012	0.50251	NaN	0.14144	0.14025	0.79365	0.68514
COLO858	PLX4720	24	0.01	4	1.0616	1.9268	0.16234	0.26525	0.17544	0.24631	0.22371	NaN	0.26667	0.98039	0.8547	0.54645	0.17241	NaN	0.32154	0.54348	NaN	0.12255	0.13495	0.91743	0.6501
COLO858	PLX4720	24	0.01	5	0.9901	2.1277	0.18083	0.24814	0.17606	NaN	NaN	NaN	0.21368	0.96154	0.90909	0.48309	0.16807	0.20619	0.24272	0.46948	NaN	0.14948	0.13624	0.66667	0.60013
COLO858	PLX4720	24	0.01	6	0.92593	1.7301	0.17007	0.2439	0.17921	0.22272	0.20121	NaN	0.25126	0.9009	0.78125	0.46948	0.18484	0.20243	0.28736	0.5102	NaN	0.1	0.14306	0.74627	0.55123
COLO858	PLX4720	24	0.01	7	1.001	1.9531	0.15601	0.25253	0.17825	0.25253	0.20921	NaN	0.2381	0.95238	0.91743	0.50251	0.18519	0.21459	0.26247	0.53763	NaN	0.10571	0.14286	0.68493	0.63602
COLO858	PLX4720	24	0.01	8	1.0638	1.8519	0.16863	0.25907	0.17422	0.24155	0.23041	NaN	0.24876	1.0235	0.88496	0.48077	0.18282	0.22371	0.29326	0.51813	NaN	0.16556	0.13245	0.80645	0.65738
COLO858	PLX4720	24	0.0316	1	0.87719	1.7889	0.19305	0.26455	0.16978	0.22026	0.22272	NaN	0.26667	1.2346	0.80645	0.49261	0.18657	0.24038	0.23753	0.50761	NaN	0.19841	0.14327	0.75188	0.72918
COLO858	PLX4720	24	0.0316	2	0.83333	1.7123	0.15152	0.21552	0.17483	NaN	0.22883	NaN	0.34843	1.1521	0.78125	0.4329	0.18315	0.20747	0.27027	0.52083	NaN	0.11723	0.13928	0.73529	0.70324
COLO858	PLX4720	24	0.0316	3	0.84746	1.6639	0.15083	0.24213	0.16978	0.24096	0.20877	NaN	0.23866	0.9901	0.88496	0.46296	0.17699	0.20877	0.26882	0.4902	NaN	0.12376	0.15361	0.69444	0.67984
COLO858	PLX4720	24	0.0316	4	0.86207	1.7094	0.15083	0.21413	0.15504	0.25253	0.21598	NaN	0.27397	0.86207	0.84746	0.46729	0.18484	0.20284	0.2849	0.53763	NaN	0.1004	0.13831	0.80645	0.69754
COLO858	PLX4720	24	0.0316	5	0.79365	1.4925	0.16313	0.24272	0.15361	0.20704	0.26954	NaN	0.25641	0.86957	0.77519	0.5102	0.16	0.25189	0.2551	0.50505	NaN	0.15337	0.10893	0.72464	NaN
COLO858	PLX4720	24	0.0316	6	0.77519	1.5949	0.16234	0.21053	0.16474	0.23923	0.2681	NaN	0.29412	0.92593	0.79365	0.4878	0.18018	0.25189	0.26042	0.57143	NaN	0.10582	0.16556	0.81967	0.64407
COLO858	PLX4720	24	0.0316	7	0.82645	1.642	0.1675	0.22523	0.17762	0.22321	0.21692	NaN	0.26667	1.1287	0.88496	0.48077	0.17153	0.20492	0.24876	0.51813	NaN	0.10929	0.12706	0.71942	0.66667
COLO858	PLX4720	24	0.0316	8	0.8547	1.6639	0.16863	0.2457	0.18149	0.24331	0.25	NaN	0.30211	0.78125	0.8547	0.51282	0.19011	0.26954	0.2924	0.58824	NaN	0.15924	0.16667	0.82645	0.68987
COLO858	PLX4720	24	0.1	1	0.53191	1.3021	0.19048	0.23256	0.13106	0.21882	0.23866	NaN	0.27548	0.84034	0.8547	0.47619	0.22272	0.29674	0.21978	NaN	NaN	0.24876	0.15674	0.53763	1.0157
COLO858	PLX4720	24	0.1	2	0.53763	1.233	0.13351	NaN	0.16667	0.22173	0.24631	NaN	0.27397	0.8	0.89286	0.4878	0.21459	0.34364	0.27322	0.50505	NaN	0.15798	0.19048	0.55249	1.0037
COLO858	PLX4720	24	0.1	3	0.52083	1.2063	0.17825	0.21142	0.1387	0.19455	NaN	NaN	0.25575	0.76923	0.86207	0.44248	0.20833	0.31056	0.21368	0.50761	NaN	0.2045	0.17007	0.53476	0.98561
COLO858	PLX4720	24	0.1	4	0.50761	1.0834	0.13369	0.22124	0.16667	0.21739	0.22472	NaN	0.26316	0.70423	0.87719	0.50251	0.22936	0.27933	0.25	0.51282	NaN	0.17452	0.2004	0.63694	1.0625
COLO858	PLX4720	24	0.1	5	0.47393	1.2853	0.17699	0.2331	0.19157	0.19802	0.2457	NaN	0.26178	0.68027	0.8547	0.48077	0.23753	0.30864	0.20408	0.50761	NaN	0.23474	0.15504	0.58824	0.91348
COLO858	PLX4720	24	0.1	6	0.48544	1.2531	0.15267	0.22472	0.17857	0.22422	0.24155	NaN	0.29762	0.72993	0.84746	0.50251	0.23202	0.34364	0.2681	NaN	NaN	0.1996	0.16949	0.65359	0.95251
COLO858	PLX4720	24	0.1	7	0.5	1.2121	0.16529	0.21552	0.16313	0.22321	0.23148	NaN	0.3012	0.74074	0.84746	0.47847	0.2551	0.36364	0.23256	0.52083	NaN	0.25	0.15129	0.55866	0.97429
COLO858	PLX4720	24	0.1	8	0.53763	1.1534	0.16529	0.22124	0.15552	0.22472	0.24814	NaN	0.31746	0.72464	0.86207	0.51282	0.24814	0.37594	0.24938	0.5291	NaN	0.25253	0.21142	0.63291	1.0898
COLO858	PLX4720	24	0.316	1	0.43478	1.2376	0.2551	NaN	0.13605	0.25773	0.23364	NaN	0.28818	0.57471	1.0627	0.57803	0.31056	0.5	0.29499	0.4717	NaN	0.33333	0.34843	0.30675	1.7287
COLO858	PLX4720	24	0.316	2	0.42017	1.1862	0.16807	0.20619	0.16287	0.24752	0.23095	NaN	0.34364	0.52083	1.1148	0.50505	0.31348	0.49505	0.32573	0.4878	NaN	0.3125	0.3125	0.3012	1.8109
COLO858	PLX4720	24	0.316	3	0.44643	1.1364	0.22321	0.19157	0.14409	0.25575	0.24752	NaN	0.29674	0.58824	1.1062	0.49505	0.31546	0.43103	0.25974	0.50251	NaN	0.37037	0.33445	NaN	1.6206
COLO858	PLX4720	24	0.316	4	0.48544	1.1962	0.16207	0.17921	0.18975	0.2451	0.23753	NaN	0.34843	0.5291	1.073	0.49261	0.29674	0.47619	0.31746	0.53763	NaN	0.34843	0.31847	0.30864	1.5529
COLO858	PLX4720	24	0.316	5	0.42735	1.1723	0.28986	0.23641	0.26954	0.29412	0.39062	NaN	0.33003	0.64935	1.1123	0.56818	0.33113	0.44843	0.22272	0.54348	NaN	0.39841	0.28571	0.30864	1.5269
COLO858	PLX4720	24	0.316	6	0.41841	NaN	0.23474	0.23866	NaN	0.25	NaN	NaN	NaN	0.48544	1.0977	0.58824	0.31847	NaN	0.32787	NaN	NaN	0.4878	0.28329	0.35842	1.5389
COLO858	PLX4720	24	0.316	7	0.41152	1.0893	0.18727	0.1912	0.20492	0.28571	0.27248	NaN	0.29762	0.47393	1.073	0.60976	0.33784	0.49261	0.27248	0.54348	NaN	0.46512	0.28571	0.28653	1.5369
COLO858	PLX4720	24	0.316	8	0.47393	1.2121	0.17921	0.19841	0.21008	0.25189	0.25189	NaN	0.36496	0.5102	1.0471	0.60606	0.34247	0.48309	0.27933	0.56497	NaN	0.37037	0.32258	0.3413	1.5055
COLO858	PLX4720	24	1	1	0.32573	1.2092	0.22272	NaN	0.18553	0.27027	0.20833	NaN	0.3268	0.42735	1.0406	0.53763	0.45662	0.65359	0.2439	0.43668	NaN	0.41152	0.51546	0.28011	2.0225
COLO858	PLX4720	24	1	2	0.31056	1.0965	0.21645	0.1845	0.21097	0.26316	0.19531	NaN	0.31646	0.27624	0.98039	0.58824	0.41667	0.64516	0.36765	0.47847	NaN	0.23753	0.40984	0.16287	1.9618
COLO858	PLX4720	24	1	3	0.30769	1.1074	0.16	0.20619	0.1992	0.26738	0.25253	NaN	0.38911	0.4329	1.1507	0.5814	0.47393	0.72993	0.34483	0.4878	NaN	0.42553	0.51282	0.17794	1.9555
COLO858	PLX4720	24	1	4	0.31949	0.98039	0.21231	0.1634	0.17212	0.26385	0.22989	NaN	0.36101	0.41322	0.89286	0.59172	0.44248	0.67568	0.38314	0.54645	NaN	0.31153	0.35461	0.21882	1.7213
COLO858	PLX4720	24	1	5	0.28409	1.2034	0.16234	0.2193	0.19231	NaN	0.25253	NaN	0.39216	0.36101	1.0235	0.59524	0.45455	0.76336	0.26525	0.4902	NaN	0.35587	0.38168	0.23041	1.692
COLO858	PLX4720	24	1	6	0.30864	1.2034	0.18762	0.15974	0.16287	0.25707	0.26178	NaN	0.40161	0.31646	1.006	0.55249	0.46083	0.67568	0.37594	0.51813	NaN	0.25773	0.35461	0.22321	1.7274
COLO858	PLX4720	24	1	7	0.30488	1.065	0.14948	0.20877	0.18692	0.26178	0.22624	NaN	0.32573	0.37313	1.1038	0.57143	0.42735	0.69444	0.29499	0.57803	NaN	0.23202	0.42735	0.22624	1.7847
COLO858	PLX4720	24	1	8	0.29326	1.007	0.15361	0.18868	0.19084	NaN	0.30303	NaN	0.41667	0.3096	0.90909	0.5102	0.43478	0.64103	0.34722	0.50505	NaN	0.31746	0.30303	0.29762	1.6492
COLO858	PLX4720	24	3.16	1	0.32362	1.328	0.20121	0.23095	0.2	0.3268	0.26525	NaN	0.35461	0.36232	NaN	0.60241	0.70922	1.0905	0.3125	0.46729	NaN	0.39062	NaN	0.30675	2.1375
COLO858	PLX4720	24	3.16	2	0.34722	1.4306	0.1462	0.17513	0.23041	0.3663	0.27855	NaN	0.4878	0.26882	1.0823	0.55249	0.64935	1.1062	0.30488	0.56497	NaN	0.21978	0.51813	0.19157	2.1676
COLO858	PLX4720	24	3.16	3	0.25	1.0183	0.23256	0.20534	0.16779	0.29412	0.22573	NaN	0.42373	0.17065	1.0917	0.64103	0.70423	1.2642	0.35587	0.54348	NaN	0.27027	0.48309	0.26882	2.1482
COLO858	PLX4720	24	3.16	4	0.30581	1.2469	NaN	0.18939	0.19881	0.35336	0.21882	NaN	0.45872	0.26882	1.1074	0.5814	0.71429	1.3495	0.37175	0.5814	NaN	0.22371	0.49261	0.17483	1.9566
COLO858	PLX4720	24	3.16	5	0.2924	1.0526	0.21645	0.28902	0.26316	0.43668	0.20833	NaN	0.40816	0.28818	1.0905	0.67114	0.72993	1.2771	0.32787	0.50251	NaN	0.37879	0.42194	0.3663	1.7891
COLO858	PLX4720	24	3.16	6	0.28571	1.3123	0.26385	0.24038	0.1845	0.28011	0.28571	NaN	0.54054	0.3367	1.1123	0.67568	0.75758	1.2484	0.39216	0.5291	NaN	0.22523	0.5291	0.33898	2.0856
COLO858	PLX4720	24	3.16	7	0.24155	1.0672	0.16611	0.18939	0.22422	0.32573	0.24752	NaN	0.41494	0.33003	1.0604	0.70423	0.77519	1.4771	0.33898	0.5618	NaN	0.22321	0.45455	0.29412	1.9239
COLO858	PLX4720	24	3.16	8	0.26525	1.3423	0.20243	0.17036	0.22222	0.2907	0.29586	NaN	0.48309	0.22173	1.0627	0.70922	NaN	1.4327	0.40161	0.6135	NaN	0.32051	0.45872	0.22222	1.9651
COLO858	SB590885	24	0.00316	1	0.8	1.3333	0.15314	0.22075	0.18657	0.19305	0.18149	NaN	0.21786	0.8547	0.64935	0.38168	0.16181	0.18083	0.26525	0.4902	NaN	0.11223	0.10905	0.66225	0.50823
COLO858	SB590885	24	0.00316	2	0.86957	1.7182	0.17331	0.22676	0.1996	0.22523	0.20243	NaN	0.25063	0.91743	0.75188	0.3937	0.17575	0.17452	0.29851	0.51546	NaN	0.14065	0.11848	0.74074	NaN
COLO858	SB590885	24	0.00316	3	0.75188	1.2407	0.18349	NaN	0.15649	0.18083	0.18182	NaN	0.22075	0.80645	0.63694	0.38462	0.17889	0.16779	0.2381	0.4065	NaN	0.13175	0.13947	0.80645	0.47256
COLO858	SB590885	24	0.00316	4	0.90909	1.5601	0.15773	0.21598	0.16556	0.23641	0.17857	NaN	0.22989	0.81967	0.74074	0.37313	0.16051	0.1642	0.27248	0.3937	NaN	0.10604	0.11351	0.67114	0.529
COLO858	SB590885	24	0.00316	5	0.76336	1.4728	0.15873	0.22936	0.16863	0.22173	0.17036	NaN	0.23474	0.75188	0.71429	0.40816	0.16313	0.19455	0.27322	0.5	NaN	0.12034	0.10977	0.74074	0.49145
COLO858	SB590885	24	0.00316	6	0.82645	1.6779	0.17065	0.22173	0.18868	0.22624	0.1938	NaN	0.2457	0.9009	0.82645	0.35088	0.18484	0.20576	0.27174	0.46296	NaN	0.13106	0.14225	0.72993	0.54937
COLO858	SB590885	24	0.00316	7	0.75758	1.2531	0.16807	0.23641	0.15576	0.19417	0.16026	NaN	NaN	0.82645	0.63291	0.41322	0.15823	0.18149	0.22883	0.39526	NaN	0.13605	0.12005	0.62112	0.51368
COLO858	SB590885	24	0.00316	8	0.95238	1.4771	0.17361	0.23753	0.15528	0.22883	0.1845	NaN	0.22883	0.9434	0.70423	0.37313	0.14556	0.20121	0.25707	0.40486	NaN	0.15152	0.12788	0.62893	0.54959
COLO858	SB590885	24	0.01	1	1.0695	2.079	0.15552	0.25707	0.19268	0.23529	0.21459	NaN	0.24213	1.1287	0.95238	0.49505	0.18282	0.21053	0.29762	0.52083	NaN	0.091743	0.1227	0.73529	0.68708
COLO858	SB590885	24	0.01	2	1.0091	1.8587	0.18149	0.25126	0.18904	0.24814	0.21692	NaN	0.25445	1.0965	0.81967	0.48077	0.18622	0.22173	0.32258	0.4902	NaN	0.14881	0.1368	0.84034	0.64753
COLO858	SB590885	24	0.01	3	1.0121	1.8727	0.19646	0.28011	0.17513	0.23041	0.19881	NaN	0.22727	1	0.90909	0.49505	0.18657	0.21142	0.26247	0.43103	NaN	0.16694	0.13072	0.81967	0.67508
COLO858	SB590885	24	0.01	4	1.004	1.7762	0.17953	0.23364	0.18083	0.24631	0.20747	NaN	0.26247	1.0373	0.79365	0.46948	0.15432	0.19608	0.33898	0.47619	NaN	0.10373	0.11834	0.76336	0.61027
COLO858	SB590885	24	0.01	5	1.0352	2.1008	0.16502	0.22026	0.17953	0.2439	0.18215	NaN	0.23753	1.3123	0.86957	0.46083	0.15552	0.19763	0.28249	0.47393	NaN	0.07874	0.12107	0.67568	0.59186
COLO858	SB590885	24	0.01	6	NaN	1.7762	0.17575	0.22075	0.16611	0.2451	0.18182	NaN	0.22624	1.1123	0.7874	NaN	0.17794	0.20161	0.26882	0.44053	NaN	0.16026	0.12755	0.66667	0.5511
COLO858	SB590885	24	0.01	7	1.0471	1.8797	NaN	0.2457	0.16949	0.23981	0.19493	NaN	0.20921	1.199	0.87719	0.46512	0.17699	0.20367	0.25575	0.42373	NaN	0.14245	0.13123	0.625	0.68211
COLO858	SB590885	24	0.01	8	1	1.8553	0.17825	0.24155	0.1642	0.2457	0.19724	NaN	0.21598	1.1682	0.80645	0.45045	0.15576	0.19417	0.30675	0.45045	NaN	0.089286	0.13106	0.6993	0.63647
COLO858	SB590885	24	0.0316	1	0.87719	NaN	0.15528	0.21231	0.15848	0.23364	0.19455	NaN	0.24938	1.1669	NaN	0.42735	0.17212	0.21053	0.28011	0.41667	NaN	0.09009	0.14948	0.63694	0.73846
COLO858	SB590885	24	0.0316	2	0.83333	1.8692	0.17422	0.22272	0.14245	0.18282	0.18692	NaN	0.2193	0.9434	0.80645	0.41667	0.17391	0.22422	0.29499	0.45455	NaN	0.13021	0.17452	0.68966	0.7779
COLO858	SB590885	24	0.0316	3	0.86207	1.6639	0.18051	0.24814	0.17153	0.24814	0.2079	NaN	0.22272	1.0152	0.8	0.46948	0.18904	0.22936	0.26042	0.46948	NaN	0.17065	0.13699	0.71942	0.62851
COLO858	SB590885	24	0.0316	4	0.84034	1.6779	0.16313	0.21368	0.14514	0.2331	0.21739	NaN	0.26954	0.93458	0.82645	0.4386	0.18248	0.18975	0.29412	0.49261	NaN	0.09901	0.12755	0.64935	0.64528
COLO858	SB590885	24	0.0316	5	0.9434	1.6892	0.14556	0.22989	0.1626	0.20492	0.21739	NaN	0.24691	1.2469	0.83333	0.4902	0.19342	0.22831	0.271	0.49751	NaN	0.10953	0.11905	0.65789	0.58559
COLO858	SB590885	24	0.0316	6	0.82645	1.6667	0.18657	0.24876	0.16393	0.21413	0.21552	NaN	0.27397	0.98039	0.76923	0.45662	0.21053	0.21739	0.29326	0.51282	NaN	0.14286	0.16077	0.80645	0.6573
COLO858	SB590885	24	0.0316	7	0.84746	1.6611	0.16807	0.23585	0.1642	0.22222	0.22573	NaN	0.25381	1.227	0.81301	0.52083	0.2	0.26385	0.2439	0.46948	NaN	0.14451	0.12151	0.67114	0.69599
COLO858	SB590885	24	0.0316	8	0.9009	1.7241	0.16807	0.20121	0.15291	0.24876	0.21368	NaN	0.25907	1.0977	0.81301	0.4878	0.18315	0.2584	0.31153	0.54945	NaN	0.11148	0.16	0.71429	0.6553
COLO858	SB590885	24	0.1	1	0.56497	1.5106	0.12987	0.19685	0.15267	0.21053	0.21231	NaN	0.27778	0.92593	0.90909	0.46729	0.21834	0.3012	0.26455	0.42918	NaN	0.18904	0.19608	0.40984	1.1661
COLO858	SB590885	24	0.1	2	0.41841	0.9434	0.15699	0.21413	0.1227	0.19724	0.19531	NaN	0.271	0.73529	0.5848	0.46512	0.20121	0.3268	0.29499	0.42373	NaN	0.15924	0.14205	0.46729	0.77061
COLO858	SB590885	24	0.1	3	0.51813	1.1614	0.16978	0.21186	0.17575	0.19417	0.21834	NaN	0.24938	0.91743	0.83333	0.45872	0.23866	0.30581	0.24038	0.47619	NaN	0.26455	0.1773	0.49261	0.98709
COLO858	SB590885	24	0.1	4	0.65359	1.287	0.13369	0.1996	0.17762	0.2004	0.27174	NaN	0.29155	1.1161	0.84746	0.47619	0.2193	0.33223	0.28818	0.50761	NaN	0.15552	0.17422	0.53763	0.95224
COLO858	SB590885	24	0.1	5	0.54348	1.3755	0.17212	0.1992	0.15456	0.21834	0.23697	NaN	0.3012	0.86957	0.84034	0.49261	0.23753	0.34602	0.28249	0.49505	NaN	0.15949	0.15773	0.54054	0.9712
COLO858	SB590885	24	0.1	6	0.40984	0.92593	0.19342	0.21552	0.16051	0.21459	0.23585	NaN	0.28571	0.68966	0.60241	0.49751	0.25063	0.33898	0.271	0.5291	NaN	0.22727	0.13966	0.57471	0.74532
COLO858	SB590885	24	0.1	7	0.68027	1.1976	0.13193	0.18904	0.13812	0.20492	0.17825	NaN	0.18868	0.81301	0.81301	0.33445	0.20492	0.2451	0.20576	0.33784	NaN	0.17544	0.19493	0.35971	1.0682
COLO858	SB590885	24	0.1	8	0.80645	1.3351	0.13755	0.16667	0.13387	NaN	0.16367	NaN	0.20619	1.1848	0.86207	0.35336	0.18975	0.23981	0.23981	0.35714	NaN	0.13316	0.17794	0.42017	1.0333
COLO858	SB590885	24	0.316	1	0.39526	1.0449	0.16639	0.14409	0.19011	0.25773	0.22222	NaN	0.32468	0.79365	0.9434	0.54945	0.28571	0.5	0.3096	0.51546	NaN	0.27548	0.30581	0.22472	1.5958
COLO858	SB590885	24	0.316	2	0.34247	1.0549	0.14948	0.20202	0.17606	0.24814	0.24752	NaN	0.369	0.9009	1.0905	0.50761	0.2994	0.44444	0.34965	0.54054	NaN	0.33223	0.33113	0.29762	1.735
COLO858	SB590885	24	0.316	3	0.31153	0.89286	0.22831	0.32154	0.15291	0.27855	0.21368	NaN	0.30488	0.62112	0.97087	0.51813	0.30395	0.42735	0.26596	0.48077	NaN	0.36101	0.33223	0.40984	1.5197
COLO858	SB590885	24	0.316	4	0.38168	1.0893	0.17331	0.17606	0.19011	0.25	0.22222	NaN	0.3413	0.6135	0.98039	0.53191	0.3012	0.47393	0.31847	0.59172	NaN	0.25381	0.30488	0.30488	1.4009
COLO858	SB590885	24	0.316	5	0.38168	1.1628	0.14706	0.18416	0.22624	0.25063	0.21882	NaN	0.33784	0.67114	1.0267	0.54348	0.3003	0.48309	0.33333	0.55249	NaN	0.28409	0.26738	0.28736	1.3594
COLO858	SB590885	24	0.316	6	0.33898	0.86957	0.18692	0.20576	0.20619	NaN	0.25707	NaN	0.36364	0.67568	1.1261	0.5	0.30675	0.4902	0.31546	0.57471	NaN	0.30864	0.26385	0.32787	1.5806
COLO858	SB590885	24	0.316	7	0.33003	0.75758	0.22779	0.27624	0.369	0.24752	0.30303	NaN	0.34602	0.40323	0.93458	0.60976	NaN	0.52632	0.29851	0.67568	NaN	0.46083	0.33445	0.36364	1.5279
COLO858	SB590885	24	0.316	8	0.45249	0.93458	0.2907	0.23923	0.37594	NaN	NaN	NaN	NaN	0.46083	0.98039	0.59172	0.37736	NaN	0.35714	NaN	NaN	0.44248	0.3012	0.42553	1.4961
COLO858	SB590885	24	1	1	0.29499	0.64516	0.1321	0.15848	0.17271	0.31646	0.2439	NaN	0.39841	0.4	1.032	0.56497	0.42918	0.72464	0.34843	0.57143	NaN	0.26954	NaN	0.23753	1.8619
COLO858	SB590885	24	1	2	0.25773	0.68966	0.18282	0.16694	0.1912	0.28818	0.27933	NaN	0.38168	NaN	1.006	0.5618	0.40486	0.67568	0.41494	0.55556	NaN	0.37037	0.42373	0.28329	1.9621
COLO858	SB590885	24	1	3	0.27701	0.48544	NaN	NaN	0.16892	0.22321	0.23697	NaN	0.29586	0.36496	1.0526	0.5988	0.46083	0.68493	0.3096	0.52356	NaN	0.57471	0.46729	0.27248	1.8416
COLO858	SB590885	24	1	4	0.59172	0.5291	0.1692	0.17668	0.21786	0.25575	0.23981	NaN	0.39683	0.37594	1.0406	0.53476	0.41322	0.64516	0.41667	0.55556	NaN	0.23866	0.3876	0.22573	1.8131
COLO858	SB590885	24	1	5	0.2457	0.57143	0.16026	0.16367	0.17271	0.25707	0.21598	NaN	0.3413	0.41494	1.032	0.5618	0.43668	0.68493	0.37453	0.56497	NaN	0.24038	0.39216	0.22523	1.6058
COLO858	SB590885	24	1	6	0.26042	0.69444	0.19417	0.18349	0.21368	0.27855	0.24938	NaN	0.37175	0.40816	1.0571	0.57143	0.43103	0.77519	0.38023	0.54348	NaN	0.34965	0.3096	0.23364	1.7206
COLO858	SB590885	24	1	7	0.48309	0.47847	0.18904	0.20534	0.2193	0.23753	0.25381	NaN	0.34364	0.35714	0.9901	0.60976	0.45455	0.73529	0.31056	0.54645	NaN	0.40816	0.42553	0.26385	1.8066
COLO858	SB590885	24	1	8	0.64516	0.57143	0.16722	0.18553	0.22075	0.26316	0.26738	NaN	0.39216	NaN	1.0331	0.59172	0.48544	0.68966	0.36765	0.59524	NaN	0.26316	0.42017	0.27933	1.7577
COLO858	SB590885	24	3.16	1	0.24814	0.5291	0.18051	0.19417	0.21142	0.3003	0.271	NaN	0.46948	0.31056	1.1025	0.61728	0.64935	1.1876	0.38314	0.55866	NaN	0.23866	0.5102	0.19231	2.1079
COLO858	SB590885	24	3.16	2	0.27778	0.70423	0.20877	0.18182	0.30864	0.30864	0.27548	NaN	0.37313	0.32573	1.0352	0.60976	0.67114	1.1429	NaN	0.5291	NaN	0.34247	0.42553	0.27778	1.8303
COLO858	SB590885	24	3.16	3	0.27855	0.34965	0.20964	NaN	0.21186	0.29499	0.28653	NaN	0.34843	0.51813	1.0526	0.56818	0.68966	1.0537	NaN	0.48309	NaN	NaN	0.36232	0.27027	1.9345
COLO858	SB590885	24	3.16	4	0.52632	0.51546	0.25381	0.18248	0.25253	0.26385	0.31056	NaN	0.40984	0.4717	0.97087	0.50505	0.5814	1.0604	0.39841	0.5291	NaN	0.27855	0.45662	0.19685	1.8256
COLO858	SB590885	24	3.16	5	0.27624	0.37175	0.14245	0.11919	0.1692	0.25445	0.25907	NaN	0.35336	0.26667	1.0204	0.53191	0.62112	1.073	0.36765	0.49261	NaN	0.22831	0.41494	0.22422	1.7511
COLO858	SB590885	24	3.16	6	0.27322	0.5814	0.18018	0.18484	0.18657	0.32573	0.2611	NaN	0.41494	0.33898	0.91743	0.56497	0.62893	1.0235	0.40323	0.55556	NaN	0.37037	0.3876	0.27933	1.8391
COLO858	SB590885	24	3.16	7	0.45872	0.38023	0.21692	0.13947	0.19685	0.31646	0.24213	NaN	0.369	0.65359	1.073	0.625	0.69444	1.0846	0.38314	0.53191	NaN	0.31949	0.44843	0.28653	1.9575
COLO858	SB590885	24	3.16	8	0.58824	0.53191	0.20492	0.18215	0.24691	0.25126	0.22272	NaN	0.44444	0.58824	0.9901	0.55249	0.62112	1.1123	0.39216	NaN	NaN	0.26455	0.44053	0.26178	1.9769
COLO858	DMSO control	48	NaN	1	0.8	1.1751	0.19531	0.2551	0.2439	0.16978	0.21459	NaN	0.25907	0.77519	0.4717	0.46512	0.18051	0.21053	0.28653	0.54645	NaN	0.14728	0.1773	0.75758	0.60051
COLO858	DMSO control	48	NaN	2	0.76923	1.2048	0.19763	0.30864	0.22472	0.17483	NaN	NaN	NaN	0.72464	0.47847	0.4902	0.18382	0.21368	0.3125	0.57803	NaN	0.15175	NaN	0.8547	0.563
COLO858	DMSO control	48	NaN	3	0.87719	1.3774	0.17271	0.20492	0.16026	0.18349	0.22727	NaN	0.22026	0.71942	0.56818	0.35842	0.15221	0.18622	0.21552	0.39526	NaN	0.14085	0.17422	0.63694	0.63276
COLO858	DMSO control	48	NaN	4	0.86207	1.2195	0.14327	0.2004	0.15152	0.18797	0.2004	NaN	0.23697	0.67568	0.60241	0.35587	0.14409	0.17153	0.23981	0.41494	NaN	0.10504	0.18215	0.67114	0.64381
COLO858	DMSO control	48	NaN	5	0.74627	1.0929	0.17452	0.2445	0.18051	0.1938	0.20243	NaN	0.21598	0.67114	0.49261	0.4	0.16155	0.17794	0.27174	0.45872	NaN	0.14493	0.17762	0.68966	0.59582
COLO858	DMSO control	48	NaN	6	0.77519	1.2376	0.16556	0.2451	0.17241	0.18315	0.2079	NaN	0.23866	0.67568	0.48544	0.4329	0.14993	0.18416	0.32258	0.46512	NaN	0.13459	0.1506	0.8	0.54409
COLO858	DMSO control	48	NaN	7	0.92593	1.3793	0.23981	0.30488	0.17452	0.2	0.18692	NaN	0.22173	0.78125	0.56497	0.42918	0.18484	0.19417	0.29326	0.40984	NaN	NaN	0.18018	0.87719	0.65774
COLO858	DMSO control	48	NaN	8	0.89286	1.2516	0.16129	0.23256	0.18762	0.20704	0.23041	NaN	0.23641	0.71942	0.625	0.39526	0.15649	0.18416	0.35211	0.46948	NaN	0.1233	0.20121	0.81301	0.64457
COLO858	DMSO control	48	NaN	1	0.83333	1.3055	0.16	0.23202	0.16584	0.17094	0.20833	NaN	0.21739	0.70423	0.51282	0.45455	0.15924	0.19342	0.24814	0.45045	NaN	0.11099	0.16584	0.74627	0.59814
COLO858	DMSO control	48	NaN	2	0.80645	1.2853	0.16863	0.23041	0.16722	0.15924	0.2381	NaN	0.23041	0.60976	0.48544	0.44444	0.15823	0.2004	0.2994	0.4902	NaN	0.10811	0.14286	0.89286	0.56802
COLO858	DMSO control	48	NaN	3	0.95238	1.5576	0.16129	0.21739	0.1692	0.18182	0.19048	NaN	0.17953	0.51546	0.59524	0.3876	0.15198	0.16779	0.21097	0.38314	NaN	0.11976	0.18116	0.69444	0.6372
COLO858	DMSO control	48	NaN	4	0.9901	1.5773	0.125	0.18484	0.1675	0.19048	0.2008	NaN	0.20492	0.50761	0.5988	0.35971	NaN	0.16584	0.2451	0.42553	NaN	0.097087	0.18587	0.65789	0.65105
COLO858	DMSO control	48	NaN	5	0.8547	1.1779	0.18519	0.23256	0.16234	0.18832	0.2	NaN	0.20747	0.49751	0.49505	0.45872	0.15291	0.18116	0.27322	0.43478	NaN	0.11806	0.16026	0.71429	0.53812
COLO858	DMSO control	48	NaN	6	0.84746	1.1876	0.15528	0.21053	0.16129	0.17699	0.20284	NaN	0.21882	0.61728	0.48309	0.43478	0.15015	0.17575	0.31949	0.48544	NaN	0.11074	0.14993	0.76923	0.50457
COLO858	DMSO control	48	NaN	7	0.93458	1.497	0.20877	NaN	0.17825	0.18939	0.20747	NaN	0.23753	0.57471	0.60606	0.43478	NaN	0.18868	0.27174	0.41841	NaN	NaN	0.18315	0.81301	0.63865
COLO858	DMSO control	48	NaN	8	0.9434	1.5015	0.14859	0.21231	0.18622	0.20576	0.23364	NaN	0.23364	NaN	0.62893	0.38168	0.15385	0.17825	0.3003	0.45872	NaN	0.07874	0.18416	0.71429	0.64685
COLO858	DMSO control	48	NaN	1	0.86207	1.2706	0.17544	0.2439	NaN	0.17301	0.21834	NaN	0.21786	0.5988	0.5	0.45045	0.16103	0.1773	0.2584	0.45872	NaN	0.1355	0.16234	0.76923	0.60641
COLO858	DMSO control	48	NaN	2	0.86957	1.2315	0.17153	0.23474	0.18149	0.18018	NaN	NaN	0.2451	0.49261	0.49751	0.46296	0.1634	NaN	0.27933	0.46729	NaN	0.14065	0.15601	0.84034	0.57602
COLO858	DMSO control	48	NaN	3	0.9901	1.548	0.19268	0.27548	0.18182	0.17699	0.20325	NaN	0.22371	0.49261	0.61728	0.40486	0.16287	0.18832	0.2381	0.4329	NaN	0.14706	0.17301	0.78125	0.69204
COLO858	DMSO control	48	NaN	4	0.92593	1.5649	0.15528	0.21142	0.17986	0.18519	0.21186	NaN	0.22472	0.49261	0.59524	0.39683	0.16181	0.16722	0.28902	0.46948	NaN	0.096154	0.18051	0.72993	0.656
COLO858	DMSO control	48	NaN	5	0.84746	1.3298	0.18416	0.26954	0.18051	0.17762	0.21008	NaN	0.21598	0.53763	0.49261	0.45872	0.15798	0.19011	0.28409	0.4386	NaN	0.14535	0.15974	0.69444	0.56541
COLO858	DMSO control	48	NaN	6	0.84746	1.2092	0.1692	0.23256	0.17825	0.17857	0.21413	NaN	0.22883	0.4902	0.50251	0.46948	0.15974	0.18657	0.32154	0.4878	NaN	0.11848	0.15848	0.74074	0.53127
COLO858	DMSO control	48	NaN	7	0.90909	1.5267	NaN	NaN	0.17513	0.20408	0.19194	NaN	0.24631	0.50761	0.5988	0.41841	NaN	0.19157	0.29155	0.45249	NaN	0.1443	0.16026	0.89286	0.64799
COLO858	DMSO control	48	NaN	8	0.95238	1.5038	0.16287	0.23641	NaN	NaN	0.22573	NaN	0.23095	0.57803	0.5988	0.4065	0.16584	0.17953	0.32573	0.47619	NaN	0.097087	0.18083	0.75758	0.65098
COLO858	DMSO control	48	NaN	1	0.82645	1.2821	0.20576	0.26596	0.19084	0.18553	0.21186	NaN	0.22124	0.64103	0.53476	0.4717	0.18622	0.22124	0.23923	0.46083	NaN	0.17391	0.16207	0.73529	0.64466
COLO858	DMSO control	48	NaN	2	0.82645	1.5198	0.19724	0.2611	0.18519	0.18904	0.19646	NaN	0.28169	0.57143	0.5814	0.48077	0.17953	0.22523	0.27855	0.47619	NaN	0.20367	0.17271	0.8	0.64717
COLO858	DMSO control	48	NaN	3	0.77519	1.7241	0.2	0.26525	0.13477	0.1912	0.1992	NaN	0.22026	0.68966	0.66667	0.42194	0.18939	0.18382	0.22676	0.42735	NaN	0.16978	0.19724	0.75758	0.7333
COLO858	DMSO control	48	NaN	4	0.82645	1.7241	0.18657	0.23474	0.16077	0.18622	0.21834	NaN	0.24272	0.57471	0.66225	0.41494	0.17153	0.19305	0.25126	0.43668	NaN	0.18215	0.19455	0.67114	0.68702
COLO858	DMSO control	48	NaN	5	0.72464	1.3831	0.22883	0.30675	0.18248	0.18083	0.21142	NaN	0.24631	0.52632	0.5848	0.47393	0.2004	0.2079	0.27174	0.46729	NaN	0.18622	0.18215	0.76923	0.6364
COLO858	DMSO control	48	NaN	6	0.75758	1.5198	0.19493	0.27624	0.19011	0.20964	0.1992	NaN	0.2451	0.55249	0.6135	0.47619	0.18587	0.22222	0.30864	0.48077	NaN	0.18051	0.16181	0.7874	0.5952
COLO858	DMSO control	48	NaN	7	0.72993	1.5244	0.23364	NaN	0.16155	0.2008	0.21505	NaN	0.28249	0.59172	0.66225	0.41322	0.17483	0.17953	0.31348	0.48544	NaN	0.15924	0.18484	NaN	0.65788
COLO858	DMSO control	48	NaN	8	0.76336	1.6556	0.1992	0.26596	0.17422	0.20747	0.20202	NaN	0.23866	0.52356	0.64935	0.39683	0.17452	0.19646	0.29586	0.46083	NaN	0.15674	0.19763	0.68493	0.67505
COLO858	DMSO control	48	NaN	1	0.8	1.2739	0.17361	0.25126	0.19048	0.17241	0.23202	NaN	0.24272	0.6993	0.50505	0.4717	0.17212	0.20747	0.2439	0.51282	NaN	0.1497	NaN	0.7874	0.62753
COLO858	DMSO control	48	NaN	2	0.83333	1.2315	0.19194	0.26247	0.19763	0.1912	0.25	NaN	0.28169	0.64935	0.55866	0.4878	0.18727	0.21186	0.29326	0.52632	NaN	0.15337	0.17452	0.88496	0.60581
COLO858	DMSO control	48	NaN	3	0.93458	1.5385	0.17575	0.23641	0.17825	0.18282	0.21834	NaN	0.21786	0.65359	0.57803	0.37313	0.16949	0.19011	0.23419	0.44444	NaN	0.1548	0.19084	0.73529	0.65241
COLO858	DMSO control	48	NaN	4	0.88496	1.3405	0.14225	0.21459	0.17182	0.19455	0.21786	NaN	0.24213	0.6135	0.59172	0.38911	0.14925	0.18416	0.271	0.46512	NaN	0.12165	0.18832	0.84034	0.65715
COLO858	DMSO control	48	NaN	5	0.84034	1.1905	0.18215	0.2584	0.16181	0.17857	0.21786	NaN	0.22573	0.64935	0.50251	0.43478	0.1642	0.18692	0.28011	0.46083	NaN	0.14065	0.17762	0.74074	0.60218
COLO858	DMSO control	48	NaN	6	0.89286	1.2739	0.17422	0.23866	0.17544	0.19724	0.22523	NaN	0.25063	0.68493	0.5291	0.47847	0.16502	0.19342	0.32468	0.48077	NaN	0.14859	0.18018	0.81967	0.60893
COLO858	DMSO control	48	NaN	7	1.007	1.5221	0.19493	0.24631	0.17331	0.20492	0.20921	NaN	0.22371	0.76336	0.60606	0.37594	0.1692	0.18018	0.25253	0.42017	NaN	0.16807	0.18553	0.81967	0.68978
COLO858	DMSO control	48	NaN	8	0.92593	1.4306	0.16181	0.22272	0.17825	0.21552	0.20964	NaN	0.21368	0.70423	0.5988	0.37879	0.14599	0.17921	0.28409	0.43668	NaN	0.11086	0.19881	0.81967	0.66064
COLO858	DMSO control	48	NaN	1	0.82645	1.1628	0.16367	0.21368	0.18939	0.16367	0.20921	NaN	0.20877	0.60241	0.46296	0.4065	0.15291	0.15949	0.23256	0.42918	NaN	0.10299	0.16207	0.71942	0.61309
COLO858	DMSO control	48	NaN	2	0.75188	1.1338	0.1634	0.23148	0.18083	0.15949	0.2331	NaN	0.2611	0.44248	0.42373	0.40161	0.16103	0.17986	0.25575	0.48309	NaN	0.12077	0.15198	0.82645	0.55095
COLO858	DMSO control	48	NaN	3	0.86207	1.4225	0.16611	0.23041	0.2	0.19231	0.20704	NaN	0.21505	0.49261	0.54645	0.37594	0.16611	0.18083	0.21231	0.45455	NaN	0.1292	0.16367	0.75758	0.63622
COLO858	DMSO control	48	NaN	4	0.8547	1.2547	0.13717	0.2008	0.1845	0.1996	0.22124	NaN	0.22523	0.47619	0.50761	0.32468	NaN	0.16234	0.24213	0.46083	NaN	0.1073	0.16	0.76923	0.57671
COLO858	DMSO control	48	NaN	5	0.77519	1.0811	0.1642	0.24155	0.18553	0.17212	0.19763	NaN	0.20619	0.5	0.46948	0.41841	0.15552	0.17123	0.27778	0.48309	NaN	0.11403	0.14684	0.70922	0.56989
COLO858	DMSO control	48	NaN	6	0.79365	1.0718	0.15152	0.21978	0.1912	0.16287	0.22222	NaN	0.21505	0.51546	0.4329	0.40816	0.15898	0.17153	0.32051	0.48077	NaN	0.09901	0.14663	0.75188	0.49702
COLO858	DMSO control	48	NaN	7	0.89286	1.4025	NaN	0.26316	0.21277	0.1773	0.2331	NaN	0.24331	0.62893	0.57143	0.3876	NaN	0.19569	0.28011	0.45249	NaN	NaN	0.18519	0.84034	0.6373
COLO858	DMSO control	48	NaN	8	0.86207	1.297	0.14556	0.22883	0.2008	0.20367	0.24814	NaN	0.24331	0.67114	0.51546	0.34602	0.15674	0.17857	0.31447	0.5	NaN	0.078125	0.17241	0.7874	0.60165
COLO858	DMSO control	48	NaN	1	0.82645	1.0764	0.16026	0.23202	0.18622	NaN	0.20534	NaN	0.21231	0.56818	0.48544	0.37594	0.16051	0.19724	0.2451	0.44643	NaN	0.11848	0.17606	0.70922	0.58709
COLO858	DMSO control	48	NaN	2	0.79365	1.0142	0.17007	0.21978	0.18692	0.17825	0.21459	NaN	0.22779	0.48544	0.49261	0.39841	0.16694	0.18692	0.26738	0.45249	NaN	0.1321	0.16835	0.76336	0.55066
COLO858	DMSO control	48	NaN	3	0.92593	1.3459	0.19881	0.2924	0.24038	0.17668	0.2457	NaN	0.25907	0.51546	0.55249	0.3876	0.18416	0.18622	0.27855	0.52632	NaN	0.17825	0.17391	0.81967	0.65279
COLO858	DMSO control	48	NaN	4	0.87719	1.368	0.18762	0.26042	0.23041	0.18484	0.27855	NaN	0.26954	0.48077	0.56497	0.37175	0.17857	0.19231	0.30211	0.51813	NaN	0.11521	0.16529	0.8547	0.59584
COLO858	DMSO control	48	NaN	5	0.76923	1.1261	0.17422	0.25381	0.19305	0.18382	0.22676	NaN	0.21882	0.52632	0.46729	0.40323	0.15949	0.17762	0.31056	0.45455	NaN	0.13459	0.16529	0.76336	0.56833
COLO858	DMSO control	48	NaN	6	0.78125	1.056	0.16	0.22371	0.18349	0.19569	0.21368	NaN	0.21882	0.53476	0.48077	0.39216	0.15873	0.18416	0.34014	0.47847	NaN	0.11947	0.16639	0.76336	0.51837
COLO858	DMSO control	48	NaN	7	0.96154	1.3316	NaN	0.34364	0.25126	0.18939	0.2445	NaN	0.27322	0.5814	0.56497	0.40984	0.21692	0.20284	0.3663	0.54054	NaN	0.18797	0.18587	0.97087	0.61354
COLO858	DMSO control	48	NaN	8	0.90909	1.4388	0.18657	0.28169	0.25253	0.1912	0.26247	NaN	0.27778	0.55866	0.56818	0.4	0.18282	0.20202	0.37736	0.54645	NaN	0.12048	0.16978	0.84746	0.60952
COLO858	AZ628	48	0.00316	1	0.93458	1.6103	0.18484	0.2445	0.1996	0.18727	0.24096	NaN	0.26596	0.8	0.5848	0.49505	0.19841	0.20964	0.26316	0.53476	NaN	0.15924	0.1938	0.68966	0.76009
COLO858	AZ628	48	0.00316	2	0.91743	1.6129	0.17986	0.25907	0.21097	0.19011	0.26178	NaN	0.271	0.71942	0.64103	0.52356	0.18622	0.22321	0.3096	0.57471	NaN	0.17331	0.17331	0.80645	0.75062
COLO858	AZ628	48	0.00316	3	0.86957	1.4144	0.1992	0.25063	0.18018	0.17921	0.22173	NaN	0.23923	0.66225	0.56818	0.44843	0.18083	0.22422	0.22936	0.50505	NaN	0.18051	0.19342	0.70423	0.73077
COLO858	AZ628	48	0.00316	4	0.84746	1.3947	0.16313	0.22779	0.17241	0.20121	0.24213	NaN	0.26316	0.64935	0.61728	0.47847	0.17575	0.22173	0.27778	0.53763	NaN	0.14599	0.18553	0.7874	0.76114
COLO858	AZ628	48	0.00316	5	0.88496	1.5873	0.17953	0.25907	0.18182	0.19342	0.22075	NaN	0.23474	0.66667	0.5848	0.43668	0.18248	0.21186	0.28011	0.4902	NaN	0.15773	0.20408	0.75758	0.72404
COLO858	AZ628	48	0.00316	6	0.91743	1.5625	0.17301	0.2551	0.18519	0.19455	0.24331	NaN	0.23641	0.76923	0.66225	0.4717	0.17391	0.22831	0.33333	0.51282	NaN	0.15528	0.17889	0.83333	0.74847
COLO858	AZ628	48	0.00316	7	0.91743	1.4205	0.21277	0.27778	0.17668	0.19608	0.19455	NaN	0.21277	0.75758	0.58824	0.46729	0.20576	0.22779	0.26738	0.44444	NaN	0.20367	0.18904	0.81301	0.73372
COLO858	AZ628	48	0.00316	8	0.89286	1.387	0.17825	0.24814	0.1845	NaN	0.21097	NaN	0.22936	0.74627	0.63694	0.47847	0.15625	0.19157	0.3268	0.49505	NaN	0.13793	0.2079	0.81967	0.75557
COLO858	AZ628	48	0.01	1	0.98039	1.773	0.2008	0.25253	0.18282	0.18315	0.23148	NaN	0.21739	0.65789	0.67568	0.48309	0.18484	0.21368	0.25253	0.4902	NaN	0.16026	0.18904	0.70922	0.88182
COLO858	AZ628	48	0.01	2	0.84034	1.642	0.18248	0.22727	0.17953	0.19881	0.23148	NaN	0.25641	0.54645	0.59172	0.47393	0.1845	0.22371	0.28329	0.54945	NaN	0.14663	0.18349	0.81967	0.80527
COLO858	AZ628	48	0.01	3	0.91743	1.6026	0.20619	0.25	0.17544	0.17153	0.2079	NaN	0.21645	0.52632	0.62112	0.52632	0.15798	0.2457	0.22989	0.44843	NaN	0.17668	0.17794	0.70423	0.82325
COLO858	AZ628	48	0.01	4	0.9009	1.7065	0.14514	0.19531	NaN	0.2079	0.22676	NaN	0.23923	0.52632	0.68493	0.41841	0.16667	0.19231	0.26455	0.48077	NaN	0.14535	0.17271	0.68027	0.82195
COLO858	AZ628	48	0.01	5	0.84746	1.4859	0.17483	0.24096	0.17668	0.18382	0.21186	NaN	0.23095	0.46512	0.64103	0.48544	0.16611	0.24155	0.25641	0.49505	NaN	0.12547	0.17606	0.68493	NaN
COLO858	AZ628	48	0.01	6	0.81967	1.5504	0.16313	0.21645	0.15432	0.18939	0.2451	NaN	0.25641	0.58824	0.61728	0.46948	0.16807	0.23866	0.30303	0.53476	NaN	0.12407	0.17483	0.72993	0.7301
COLO858	AZ628	48	0.01	7	0.86207	1.5504	0.22523	0.26596	0.17212	0.19231	0.21097	NaN	0.24155	0.60241	0.63291	0.52632	0.18904	0.23364	0.27248	0.4902	NaN	0.19569	0.16694	0.84746	0.81157
COLO858	AZ628	48	0.01	8	0.9434	1.7007	0.15456	0.21739	0.17857	0.21834	0.23981	NaN	0.2381	0.67114	0.68493	0.46296	0.1675	0.2008	0.2924	0.55249	NaN	0.091743	0.17331	0.6993	0.83457
COLO858	AZ628	48	0.0316	1	0.82645	1.8484	0.19493	0.2611	0.17986	0.20202	0.24155	NaN	0.25773	0.65789	0.70423	0.50251	0.28249	0.4	0.26385	0.5988	NaN	0.19305	0.21142	0.55556	1.1642
COLO858	AZ628	48	0.0316	2	0.75188	1.8382	0.20284	0.25253	0.1912	0.21008	0.25974	NaN	0.2907	0.53763	0.71429	0.50251	0.27701	0.40323	0.26247	0.62112	NaN	0.20877	0.21008	0.69444	1.1199
COLO858	AZ628	48	0.0316	3	0.77519	1.8083	0.20243	0.26954	0.16779	0.25445	0.24272	NaN	0.23697	0.59524	0.6993	0.52083	0.27701	0.3413	0.28011	0.53476	NaN	0.21459	0.22222	0.54054	1.1739
COLO858	AZ628	48	0.0316	4	0.78125	1.8832	0.2045	0.23474	0.20576	0.25126	0.26882	NaN	0.27701	0.5618	0.70922	0.50761	0.25707	0.35842	0.28902	0.56818	NaN	0.15798	0.19455	0.60606	1.1095
COLO858	AZ628	48	0.0316	5	0.74627	1.9646	0.17794	0.2439	0.18051	0.20284	0.23866	NaN	0.25907	0.50505	NaN	0.53763	0.28571	0.4	0.2849	0.52632	NaN	0.22624	0.17331	0.54054	1.0161
COLO858	AZ628	48	0.0316	6	0.76923	NaN	0.20408	0.23256	0.19011	0.21142	0.2445	NaN	0.28329	0.52632	0.68027	NaN	0.271	0.38168	0.30395	0.5988	NaN	0.17544	0.1845	0.62893	0.97419
COLO858	AZ628	48	0.0316	7	0.79365	1.7921	NaN	0.3125	0.17575	0.23641	0.23923	NaN	0.28571	0.5618	0.70423	0.5291	0.30303	0.4065	0.28902	0.51813	NaN	0.27701	0.2	0.66667	1.0862
COLO858	AZ628	48	0.0316	8	0.74627	1.8692	0.18832	0.22779	0.17953	0.25	0.23474	NaN	0.27548	0.625	NaN	0.51813	0.2681	0.36765	0.3003	0.59524	NaN	0.15848	0.19802	0.625	1.1619
COLO858	AZ628	48	0.1	1	0.41667	1.6978	0.18975	0.21008	0.2045	0.31546	0.23148	NaN	0.40486	0.81301	0.68027	0.59172	0.53476	0.75758	0.18116	0.4878	NaN	0.27397	0.35461	0.23419	1.6431
COLO858	AZ628	48	0.1	2	0.48544	2.3095	0.17422	0.17544	0.23256	0.4329	0.20243	NaN	0.41667	0.83333	0.78125	0.57471	0.46512	0.74627	0.21882	0.57143	NaN	0.33223	0.36232	0.2445	NaN
COLO858	AZ628	48	0.1	3	0.36765	1.6474	0.30488	0.30581	0.3012	0.31847	0.45249	NaN	0.49751	0.68966	0.66225	0.70423	0.5814	0.8	0.26385	NaN	NaN	0.41322	0.35587	0.36232	1.6027
COLO858	AZ628	48	0.1	4	0.31847	1.8182	0.28986	0.34602	NaN	0.34965	0.49261	NaN	NaN	0.5618	0.71942	0.68027	0.54945	NaN	NaN	NaN	NaN	NaN	0.27933	0.37736	1.4443
COLO858	AZ628	48	0.1	5	0.35088	1.5528	0.19841	0.20964	0.21186	0.31447	0.20877	NaN	0.34602	0.68493	0.68493	0.49505	0.42373	0.73529	0.21552	0.43478	NaN	0.30395	0.31348	0.17953	1.4904
COLO858	AZ628	48	0.1	6	0.44843	2.1413	0.17889	0.18832	0.20492	0.42735	0.21097	NaN	0.38168	0.79365	0.8547	0.5618	0.45045	0.73529	0.23529	0.5291	NaN	0.33445	0.35088	0.26738	1.5592
COLO858	AZ628	48	0.1	7	0.36232	1.5129	0.23474	0.3268	0.17762	0.32468	0.26316	NaN	0.369	0.59172	0.64935	0.57803	0.48309	0.75188	0.2381	0.50251	NaN	0.31746	0.29155	0.22727	1.4731
COLO858	AZ628	48	0.1	8	0.39841	1.5823	0.17921	0.21142	0.22676	0.29499	0.2994	NaN	0.39841	0.5848	0.70423	0.54348	0.46729	0.78125	0.24814	0.5848	NaN	0.29326	0.31153	0.26385	1.4056
COLO858	AZ628	48	0.316	1	0.37037	1.1013	0.18215	0.15432	0.22883	0.4065	0.29762	NaN	0.47393	0.36496	0.84746	0.47619	0.46729	0.84034	0.20492	0.46296	NaN	0.37175	0.50505	NaN	2.2135
COLO858	AZ628	48	0.316	2	0.34602	0.84746	0.24038	0.2079	0.23202	0.41152	0.22222	NaN	0.51813	0.27778	0.97087	0.47619	0.50505	0.84034	0.2924	0.62893	NaN	0.36496	0.69444	0.24752	2.0909
COLO858	AZ628	48	0.316	3	0.29762	0.93458	0.21277	0.20121	0.22222	0.32468	0.33557	NaN	0.4878	0.16051	0.81967	0.56497	0.5291	0.93458	0.25189	0.51546	NaN	0.41667	0.42735	0.27248	2.0867
COLO858	AZ628	48	0.316	4	0.30581	0.78125	0.19646	0.1443	0.23095	0.35971	0.28818	NaN	0.56497	0.31348	0.7874	0.61728	0.52356	1.003	0.2451	0.59172	NaN	0.2849	0.5988	0.3012	1.7582
COLO858	AZ628	48	0.316	5	0.30488	0.8547	0.2331	0.18149	0.2008	0.33898	0.2045	NaN	0.46296	0.28571	0.84034	0.60976	0.47619	0.9901	0.25253	0.50251	NaN	0.37313	0.46083	0.25316	1.7928
COLO858	AZ628	48	0.316	6	0.28249	0.87719	0.28818	0.19157	0.20121	0.46083	0.29326	NaN	0.5848	0.26882	0.8547	0.625	0.55866	0.9901	0.32468	0.56497	NaN	0.29412	0.5988	0.26882	1.9515
COLO858	AZ628	48	0.316	7	0.24038	0.98039	0.25575	0.19157	0.25189	0.39062	0.19268	NaN	0.68493	0.17794	0.90909	0.67114	0.52632	0.90909	0.2681	0.50505	NaN	0.30488	0.4386	0.34602	1.9416
COLO858	AZ628	48	0.316	8	0.28409	0.9009	0.22676	0.19455	0.23981	0.37037	0.23474	NaN	0.81967	0.25189	0.79365	0.70922	0.5102	1.0225	0.32258	0.56818	NaN	NaN	0.67568	0.24691	1.9337
COLO858	AZ628	48	1	1	0.43103	0.89286	0.20747	0.22727	0.26738	0.45455	0.39526	NaN	0.5988	0.62112	0.75188	0.55556	0.66667	1.3055	0.27778	0.68966	NaN	0.22422	0.64516	0.31646	1.6406
COLO858	AZ628	48	1	2	0.40323	0.84746	0.26667	0.26596	0.38168	0.4878	0.41667	NaN	0.75188	0.77519	1.0256	0.57471	0.68027	1.1574	0.38462	0.67114	NaN	0.35587	NaN	0.3367	1.9643
COLO858	AZ628	48	1	3	0.22523	0.70922	0.42735	0.34364	0.28409	0.28653	0.40984	NaN	0.57143	0.84034	0.81967	0.86207	0.76336	1.5175	0.43668	0.66225	NaN	0.37594	0.64103	0.55866	2.0108
COLO858	AZ628	48	1	4	0.22026	0.6135	0.3663	0.4	NaN	0.39216	0.43668	NaN	0.86207	1.1834	0.7874	0.76923	NaN	1.462	0.40161	0.61728	NaN	0.1845	0.6993	0.57803	1.8086
COLO858	AZ628	48	1	5	0.32468	0.54348	0.28986	0.32258	0.3268	0.35211	0.23866	NaN	0.53763	1.1455	0.79365	0.64516	0.61728	1.3298	0.36496	0.53476	NaN	0.1297	0.61728	0.51546	1.4563
COLO858	AZ628	48	1	6	0.19646	0.47619	0.15773	0.26596	0.38314	0.5291	0.32051	NaN	0.64103	1.0417	0.9901	0.72993	0.66225	1.1862	0.42553	0.45662	NaN	0.16556	0.5988	0.46948	1.524
COLO858	AZ628	48	1	7	0.2331	0.60241	0.3413	0.4065	0.28653	0.35971	0.3367	NaN	0.54945	0.36101	0.86957	0.5848	0.70423	1.182	0.37594	0.60606	NaN	0.34014	0.60241	0.39062	1.6548
COLO858	AZ628	48	1	8	0.23364	0.57143	0.22472	0.13605	0.29674	0.48544	0.28902	NaN	0.75758	0.33557	0.87719	0.60976	0.70922	1.3889	0.33445	0.68493	NaN	0.12739	0.62112	0.34965	1.7285
COLO858	AZ628	48	3.16	1	0.37175	0.67568	NaN	0.22222	0.3125	0.46083	0.32895	NaN	0.52083	1.4065	0.9009	0.58824	0.87719	1.7241	0.34602	0.5618	NaN	0.35587	0.9434	0.22831	1.8669
COLO858	AZ628	48	3.16	2	0.27624	0.65359	0.28902	0.34722	NaN	0.34602	0.34014	NaN	0.625	1.1161	0.89286	0.41152	0.92593	1.5528	0.32573	0.68493	NaN	NaN	0.93458	0.4717	1.6908
COLO858	AZ628	48	3.16	3	0.19084	0.74074	0.26178	0.30488	0.2907	0.35088	0.35587	NaN	0.49505	1.6835	0.81967	0.55556	0.81301	1.4286	0.34014	0.62112	NaN	0.29326	1.0858	0.34965	1.7578
COLO858	AZ628	48	3.16	4	0.41494	0.52356	0.28409	0.2584	0.32468	0.37879	0.22173	NaN	0.59524	1.3228	0.93458	0.46512	0.98039	1.5106	NaN	0.72464	NaN	0.16949	0.80645	0.30211	1.2914
COLO858	AZ628	48	3.16	5	0.32154	0.33113	0.24213	0.23923	0.30211	0.34602	0.24691	NaN	0.36364	1.2642	0.84746	0.5102	0.66225	1.3316	0.28329	0.36765	NaN	0.32787	1.004	0.31153	1.7045
COLO858	AZ628	48	3.16	6	0.15244	0.39526	NaN	0.22472	0.27624	0.4386	0.29586	NaN	0.53476	0.8	0.97087	0.30769	0.71942	1.4144	0.35587	0.44643	NaN	0.30769	0.75758	0.38911	1.4092
COLO858	AZ628	48	3.16	7	0.23923	0.53476	0.2809	0.35211	NaN	0.37453	0.18939	NaN	0.36496	0.72993	0.88496	0.625	0.66225	1.3333	0.31546	0.41152	NaN	0.41667	0.7874	0.31646	1.5251
COLO858	AZ628	48	3.16	8	0.33113	0.45455	0.271	0.23474	0.29674	0.3876	0.25641	NaN	0.5618	0.62112	0.90909	0.4878	0.64935	1.2887	0.41152	0.53476	NaN	0.39526	0.71942	0.38023	1.5015
COLO858	Selumetinib	48	0.00316	1	0.91743	1.4948	0.19881	0.23041	0.17699	0.18484	0.22936	NaN	0.23419	0.81301	0.60241	0.44843	0.17513	0.19084	0.24155	0.48077	NaN	0.18762	0.18248	0.70922	0.7437
COLO858	Selumetinib	48	0.00316	2	0.91743	1.5873	0.1773	0.22222	0.16722	0.17575	0.21505	NaN	0.25575	0.6993	0.64103	0.47619	0.16667	0.1912	0.28329	0.50251	NaN	0.13333	0.1642	0.76923	0.75072
COLO858	Selumetinib	48	0.00316	3	0.84746	1.297	0.16393	0.23419	0.16722	0.18116	0.21413	NaN	0.27778	0.72464	0.5291	0.43103	0.15773	0.19011	0.24814	0.44643	NaN	0.10638	0.18727	0.72993	0.66618
COLO858	Selumetinib	48	0.00316	4	0.86207	1.4749	0.15773	0.23095	0.16639	0.18832	0.21186	NaN	0.26525	0.7874	0.56818	0.43103	0.15949	0.17182	0.28409	0.46083	NaN	0.14837	0.16863	0.82645	0.65296
COLO858	Selumetinib	48	0.00316	5	0.87719	1.5198	0.20492	0.27397	0.15949	0.18692	0.19802	NaN	0.21786	0.67114	0.59172	0.44053	0.18832	0.21882	0.27248	0.43668	NaN	0.21231	0.18657	0.81967	0.6487
COLO858	Selumetinib	48	0.00316	6	0.9434	1.5974	0.15601	0.23419	0.18083	0.21645	0.20161	NaN	0.21739	0.71942	0.65789	0.45662	0.15267	0.18248	0.3125	0.44843	NaN	0.13004	0.17637	0.78125	0.72194
COLO858	Selumetinib	48	0.00316	7	0.86207	1.3514	0.18215	0.25974	0.16474	0.17857	0.20408	NaN	0.22676	NaN	0.53191	0.45249	0.17094	0.19841	0.28249	0.45872	NaN	0.15456	0.21834	0.74627	0.71562
COLO858	Selumetinib	48	0.00316	8	0.91743	1.5198	0.18051	0.28169	0.17544	0.20121	0.22075	NaN	0.23641	0.8547	0.59524	0.46296	0.17391	0.2004	0.35461	0.47847	NaN	0.15385	0.19646	0.8547	0.70318
COLO858	Selumetinib	48	0.01	1	NaN	NaN	0.17857	0.21645	0.16367	0.19084	0.1912	NaN	0.22173	0.6993	0.69444	0.46948	0.16234	0.22124	0.22075	0.41667	NaN	0.15152	0.17065	0.71429	0.80932
COLO858	Selumetinib	48	0.01	2	0.89286	1.6611	0.13089	0.17794	0.14327	0.18149	0.20877	NaN	0.20661	0.49261	0.57471	0.41152	0.1462	0.18315	0.26316	0.48309	NaN	0.10482	0.15432	0.74627	0.71603
COLO858	Selumetinib	48	0.01	3	0.9009	1.5798	0.15291	0.20619	0.16502	0.19881	0.20921	NaN	0.22075	0.48544	0.6135	0.44444	0.15924	0.20833	0.26042	0.45872	NaN	0.12469	0.17794	0.71942	0.79494
COLO858	Selumetinib	48	0.01	4	0.84746	1.3966	0.18116	0.22989	0.16667	0.1996	0.21231	NaN	0.24631	0.59524	0.60606	0.46083	0.18484	0.21882	0.27701	0.46083	NaN	0.16181	0.1634	0.84746	0.69089
COLO858	Selumetinib	48	0.01	5	0.90909	1.506	NaN	NaN	0.15773	0.16077	0.21692	NaN	0.2381	0.47847	0.66225	NaN	0.20161	0.19724	0.27701	0.46296	NaN	0.23419	0.16722	0.80645	0.64427
COLO858	Selumetinib	48	0.01	6	0.86957	1.5038	0.15974	0.2045	0.15361	0.18248	NaN	NaN	0.24938	0.65789	0.61728	0.42373	0.14815	0.18484	0.32468	0.51546	NaN	0.10823	0.14306	0.69444	0.69586
COLO858	Selumetinib	48	0.01	7	0.91743	1.6	0.16556	0.21322	NaN	0.21692	0.21882	NaN	0.22624	0.68966	0.63291	0.45662	0.16026	0.20325	0.29326	0.48309	NaN	0.10627	0.18116	0.75188	0.78719
COLO858	Selumetinib	48	0.01	8	0.9009	1.5198	0.1634	0.22676	0.16155	0.20661	0.22472	NaN	0.24331	0.67114	0.62112	0.46512	0.19268	0.20202	0.33898	0.50251	NaN	0.16556	0.17361	0.86957	0.76302
COLO858	Selumetinib	48	0.0316	1	0.95238	1.7483	0.19531	0.24938	0.18832	0.18727	0.24155	NaN	0.23202	0.66225	0.73529	0.49261	0.2193	0.2907	0.24876	0.49505	NaN	0.22676	0.19802	0.60241	1.0928
COLO858	Selumetinib	48	0.0316	2	0.88496	1.6103	0.15823	0.22422	0.19011	0.20325	0.21786	NaN	0.26596	0.45872	0.67568	0.45662	0.21231	0.27933	0.27174	0.55249	NaN	0.15361	0.23981	0.66225	1.0114
COLO858	Selumetinib	48	0.0316	3	0.6993	1.0152	0.18484	0.21231	0.16367	0.18587	0.21834	NaN	0.2445	0.40486	0.48077	0.47393	0.22573	0.28249	0.27778	0.54945	NaN	0.13624	0.17986	0.63291	0.72233
COLO858	Selumetinib	48	0.0316	4	0.86207	1.6835	0.17889	0.22573	0.17483	0.21505	0.23256	NaN	0.24938	0.51282	0.70423	0.45045	0.22222	0.28409	0.2924	0.51813	NaN	0.26738	0.20619	0.6993	0.95422
COLO858	Selumetinib	48	0.0316	5	0.93458	1.7361	NaN	NaN	0.17094	0.19608	0.23095	NaN	0.26385	0.45045	0.72993	0.50761	0.2451	0.29674	0.3125	0.5	NaN	0.25445	0.19531	0.6993	0.91028
COLO858	Selumetinib	48	0.0316	6	0.8547	1.5748	0.17036	0.23585	0.17825	0.21231	0.23697	NaN	0.25773	0.49751	0.66667	0.49751	0.22523	0.29674	0.35461	0.56818	NaN	0.14286	0.19417	0.6135	0.84202
COLO858	Selumetinib	48	0.0316	7	0.6993	1.0384	0.13774	0.17513	0.17301	0.17575	0.19305	NaN	0.1845	0.46512	0.49261	0.35211	0.18519	0.21645	0.26247	0.4329	NaN	0.13699	0.19084	0.53191	0.7418
COLO858	Selumetinib	48	0.0316	8	0.92593	1.692	0.16639	0.1845	0.17094	0.20877	0.20408	NaN	0.20747	0.65789	0.69444	0.35842	0.17953	0.21978	0.25907	0.42373	NaN	0.16077	0.23753	0.59524	0.94692
COLO858	Selumetinib	48	0.1	1	0.92593	2.0202	0.32154	0.3367	0.21008	0.23474	0.30303	NaN	0.30769	NaN	0.71942	0.60606	0.41494	0.61728	0.17544	0.65789	NaN	0.33003	0.34965	0.45045	1.4157
COLO858	Selumetinib	48	0.1	2	0.84034	2.2321	0.24331	0.25063	NaN	0.31447	NaN	NaN	NaN	0.76923	0.75758	0.53476	0.3937	0.6993	0.34014	0.68493	NaN	0.44248	0.3003	0.47619	1.4882
COLO858	Selumetinib	48	0.1	3	0.74074	1.8349	0.16722	0.21053	0.13774	0.27701	0.24096	NaN	0.30303	0.75188	0.62893	0.52356	0.33784	0.55866	0.25641	0.67568	NaN	0.25381	0.37313	0.35336	1.2359
COLO858	Selumetinib	48	0.1	4	0.78125	1.9881	0.21322	0.22523	0.18832	0.32154	0.21142	NaN	0.2907	0.53763	0.74074	0.51282	0.33333	0.54645	0.23419	0.49505	NaN	0.28571	0.27701	0.38023	1.2395
COLO858	Selumetinib	48	0.1	5	0.81301	1.9455	0.24096	0.31746	0.15798	0.26178	0.2008	NaN	0.33003	0.77519	0.76336	0.54348	0.37879	0.56818	0.27248	0.53476	NaN	0.4902	0.32573	0.48309	1.1986
COLO858	Selumetinib	48	0.1	6	0.84034	2.045	0.1996	0.25773	0.19194	0.28249	0.24155	NaN	0.34014	0.73529	0.86207	NaN	0.35842	0.58824	0.31949	0.5988	NaN	0.27248	0.27473	0.3876	1.2084
COLO858	Selumetinib	48	0.1	7	0.86207	1.8692	0.14225	0.17241	0.14599	0.25063	0.18149	NaN	0.25907	0.41494	0.62112	0.4878	0.30303	0.5102	0.26385	0.45662	NaN	0.21692	0.32787	0.369	1.348
COLO858	Selumetinib	48	0.1	8	0.83333	1.9084	0.17606	0.1996	0.16863	0.27778	0.18083	NaN	0.26455	0.57471	0.72464	0.4902	0.29326	0.49751	0.30303	0.44053	NaN	0.23866	0.3012	0.38911	1.3236
COLO858	Selumetinib	48	0.316	1	0.8547	1.7825	0.19881	0.18282	0.21231	0.27624	0.28571	NaN	0.42194	0.38911	0.75188	0.4902	0.48544	0.93458	0.25126	0.54054	NaN	0.3937	0.48309	0.24213	1.881
COLO858	Selumetinib	48	0.316	2	0.97087	1.5408	0.17483	0.2	0.23041	0.38911	0.23474	NaN	0.5102	0.41494	0.86207	0.57143	0.4902	0.95238	0.26247	0.61728	NaN	0.3096	0.54945	0.3012	1.8765
COLO858	Selumetinib	48	0.316	3	1.032	1.3947	0.17483	0.18939	0.16584	0.35714	0.23585	NaN	0.48077	0.96154	0.65789	0.51813	0.47393	0.82645	0.23419	0.54945	NaN	0.19417	0.369	0.20576	1.4957
COLO858	Selumetinib	48	0.316	4	NaN	1.3004	0.16313	0.18315	0.22075	0.38023	0.20121	NaN	0.4878	0.71942	0.72464	0.52356	0.4717	0.67114	0.34602	0.50251	NaN	0.27855	0.45045	0.2924	1.4073
COLO858	Selumetinib	48	0.316	5	0.8547	1.5949	0.2004	0.16863	0.1912	0.35971	NaN	NaN	0.40984	0.40984	0.6993	0.56497	0.49261	0.91743	0.28011	0.5814	NaN	0.33445	0.42735	0.29586	1.4647
COLO858	Selumetinib	48	0.316	6	0.86207	1.5106	0.19531	0.12516	0.24876	0.40984	0.28571	NaN	0.55556	0.42194	0.8	0.62112	0.50505	0.90909	0.34247	0.49505	NaN	0.21008	0.45662	0.27855	1.6027
COLO858	Selumetinib	48	0.316	7	NaN	1.2788	0.14045	0.11161	0.15601	0.31546	0.20408	NaN	0.3937	0.65789	0.69444	0.54645	0.44643	0.87719	0.27397	0.41667	NaN	0.24038	0.37594	0.2439	1.7237
COLO858	Selumetinib	48	0.316	8	NaN	1.4749	0.12005	0.15601	0.17921	0.369	0.26954	NaN	0.39526	1.0823	0.74627	0.49505	0.45249	0.74627	0.34014	0.54645	NaN	0.2584	0.4	0.23202	1.5342
COLO858	Selumetinib	48	1	1	0.71429	1.1186	0.31153	0.28986	NaN	0.54348	0.22222	NaN	0.5102	0.70922	0.73529	0.73529	0.52632	1.1574	0.27548	0.74627	NaN	0.38023	0.50251	0.41841	2
COLO858	Selumetinib	48	1	2	0.84746	1.1429	0.28736	0.17212	0.25063	0.44643	0.32362	NaN	NaN	0.52632	0.86207	0.64935	0.61728	1.1148	0.46948	0.64935	NaN	0.12151	0.44053	0.22124	2.1448
COLO858	Selumetinib	48	1	3	NaN	0.62893	0.17153	0.14641	0.18149	0.43668	0.16807	NaN	0.5102	0.19802	0.65789	0.5291	0.53476	0.9009	0.2681	0.42918	NaN	0.21505	0.45872	0.1328	2.0518
COLO858	Selumetinib	48	1	4	NaN	0.55249	0.17668	0.15221	0.18282	0.35842	0.20408	NaN	0.47847	0.36232	0.67568	0.47847	0.46083	0.87719	0.31348	0.36101	NaN	0.23041	0.42017	0.3861	1.556
COLO858	Selumetinib	48	1	5	0.92593	0.87719	0.21008	0.24331	0.24272	0.54054	0.28986	NaN	NaN	0.62112	0.81301	0.88496	0.5848	1.1696	0.34247	0.7874	NaN	0.37879	0.46083	0.37037	1.9497
COLO858	Selumetinib	48	1	6	1.0163	0.64935	0.18083	0.1224	0.18657	0.49751	0.3012	NaN	0.49505	1.1099	0.83333	0.67568	0.55556	0.9901	0.42918	0.57143	NaN	0.12469	0.4329	0.17513	1.8303
COLO858	Selumetinib	48	1	7	NaN	0.75188	0.18727	0.2611	0.22173	0.2994	0.30581	NaN	0.51546	0.52356	0.7874	0.60241	0.53763	1.1025	0.3413	0.56497	NaN	0.15015	0.49261	0.17065	1.8303
COLO858	Selumetinib	48	1	8	NaN	0.79365	0.19417	0.19646	0.22026	0.37313	0.27855	NaN	0.53476	0.22321	0.70922	0.67568	0.5814	0.93458	0.49261	0.58824	NaN	0.32787	0.51546	0.29412	1.606
COLO858	Selumetinib	48	3.16	1	0.76923	0.7874	0.27248	0.17606	0.24631	0.39062	0.24155	NaN	0.40486	1.7391	0.71942	0.68493	0.75758	1.3699	0.28986	0.44643	NaN	0.31447	0.59524	0.23202	1.5981
COLO858	Selumetinib	48	3.16	2	0.88496	0.63291	0.17889	0.369	0.3003	0.41152	0.17699	NaN	NaN	1.2903	0.89286	0.67114	0.81967	1.287	0.4065	0.51282	NaN	0.22779	0.68027	0.2193	1.8733
COLO858	Selumetinib	48	3.16	3	1.032	0.40984	0.25907	0.27624	0.56497	0.38462	0.3876	NaN	NaN	0.16863	0.70922	0.60606	0.75188	1.2516	0.43478	0.61728	NaN	0.2008	0.68027	0.25253	1.6866
COLO858	Selumetinib	48	3.16	4	NaN	0.47847	0.2994	0.24213	0.5291	NaN	0.31949	NaN	NaN	0.33445	0.97087	0.62893	0.75758	1.1723	0.35971	0.54348	NaN	0.4329	0.53476	0.26455	1.4946
COLO858	Selumetinib	48	3.16	5	0.92593	0.65359	0.25907	0.23095	0.1912	0.38168	0.17212	NaN	0.34014	0.61728	0.89286	0.5848	0.5988	1.2376	0.27473	0.34965	NaN	0.3413	0.51546	0.2907	1.6138
COLO858	Selumetinib	48	3.16	6	0.81301	0.44643	0.16103	0.19569	0.21322	0.3937	0.16313	NaN	0.75188	0.8547	0.81967	0.59172	0.65359	1.2092	0.37037	0.39216	NaN	0.11111	0.56818	0.28653	1.4339
COLO858	Selumetinib	48	3.16	7	NaN	0.62893	0.20534	0.12937	0.19194	0.39683	0.15408	NaN	0.31056	0.26385	0.75758	0.50761	0.55249	1.2063	0.3663	0.32362	NaN	0.13889	0.57143	0.25974	1.7256
COLO858	Selumetinib	48	3.16	8	NaN	0.78125	0.1773	0.13072	0.15221	0.4386	0.15723	NaN	0.39683	0.3861	0.82645	0.39062	0.5291	1.0905	0.35461	0.32362	NaN	0.23474	0.40486	0.23419	1.6852
COLO858	Vemurafenib	48	0.00316	1	0.87719	1.4327	0.18116	0.27027	0.22727	0.19724	0.28329	NaN	0.28736	0.70922	0.60606	0.4386	0.18904	0.20747	0.33557	0.52632	NaN	0.13193	0.20243	0.82645	0.72925
COLO858	Vemurafenib	48	0.00316	2	0.89286	1.1848	0.21645	0.31646	0.23474	0.2004	0.28571	NaN	0.32258	0.60241	0.57471	0.44643	0.20877	NaN	0.34247	0.56818	NaN	0.20284	0.18868	0.93458	0.70741
COLO858	Vemurafenib	48	0.00316	3	0.7874	1.0989	0.18519	0.23753	0.23697	0.17301	0.25381	NaN	0.26954	0.60241	0.4902	0.45045	0.20161	0.21097	0.28986	0.56497	NaN	0.1548	0.2004	0.75188	0.63176
COLO858	Vemurafenib	48	0.00316	4	0.83333	1.0081	0.18657	0.2924	0.22831	0.18622	0.2924	NaN	0.31847	0.6993	0.48077	0.47619	0.1992	0.21322	0.32573	0.56818	NaN	0.16863	0.2004	0.86207	0.63797
COLO858	Vemurafenib	48	0.00316	5	0.95238	1.3755	0.23202	0.32468	0.23095	0.2	0.25707	NaN	0.28736	0.73529	0.61728	0.49261	0.1992	0.20492	0.40161	0.55249	NaN	0.16	0.21552	0.81301	0.7287
COLO858	Vemurafenib	48	0.00316	6	0.9009	1.1876	0.24272	0.34722	0.21505	0.20576	0.28329	NaN	0.31746	0.68027	0.59524	0.48077	0.22831	0.2193	0.40816	0.5848	NaN	0.18182	0.18657	0.93458	0.72
COLO858	Vemurafenib	48	0.00316	7	0.81967	1.1325	0.18519	0.24631	0.18083	0.19084	0.22371	NaN	0.23095	0.76923	0.52083	0.43478	0.16447	0.18484	0.30675	0.48077	NaN	0.15015	0.20202	0.74074	0.65499
COLO858	Vemurafenib	48	0.00316	8	1.0309	1.1001	0.17606	0.26455	0.18416	0.20704	0.23753	NaN	0.2457	0.72464	0.5618	0.45455	0.17331	0.2008	0.32787	0.49261	NaN	0.14599	0.22422	0.84746	0.69846
COLO858	Vemurafenib	48	0.01	1	0.95238	1.497	0.16611	0.22883	0.22472	0.17953	0.2457	NaN	0.25575	0.4878	0.60976	0.37313	0.16556	0.17544	0.271	0.51546	NaN	0.11062	0.17668	0.77519	0.72288
COLO858	Vemurafenib	48	0.01	2	0.97087	1.5267	0.19084	0.2681	0.21978	0.21413	0.26667	NaN	0.27778	0.46948	0.64516	0.3937	0.18519	0.19841	0.30581	0.52356	NaN	0.17544	0.1634	0.86957	0.71221
COLO858	Vemurafenib	48	0.01	3	0.80645	1.1521	0.17391	0.25445	0.17422	0.17857	0.20921	NaN	0.23256	0.48544	0.5102	0.44248	0.16207	0.16779	0.24096	0.44444	NaN	0.14948	0.1642	0.76336	0.6242
COLO858	Vemurafenib	48	0.01	4	0.76923	1.004	0.16949	0.24213	0.17036	0.1845	0.20492	NaN	0.22883	0.51282	0.48309	0.41841	0.17825	0.18382	0.2924	0.4878	NaN	0.13316	0.15848	0.8547	0.57673
COLO858	Vemurafenib	48	0.01	5	0.97087	1.4306	0.16447	0.21413	0.19881	0.19305	0.22883	NaN	0.22472	0.64935	0.61728	0.38023	0.16949	0.17212	0.30395	0.47393	NaN	0.097087	0.16779	0.76336	0.70664
COLO858	Vemurafenib	48	0.01	6	0.9901	1.4881	0.16978	0.2445	0.19802	0.20202	0.22075	NaN	0.24691	0.63291	0.62893	0.39841	0.17544	0.18868	0.32258	0.48309	NaN	0.15723	0.17513	0.82645	0.71107
COLO858	Vemurafenib	48	0.01	7	0.79365	1.1792	0.18657	0.23202	0.19011	0.18018	0.19608	NaN	0.21142	0.57803	0.53763	0.45045	0.15291	0.17606	0.28169	0.4386	NaN	0.11403	0.17637	0.68966	0.65694
COLO858	Vemurafenib	48	0.01	8	0.80645	1.1136	0.15699	0.22075	0.16722	0.18657	0.21368	NaN	0.23256	0.52083	0.52083	0.4386	0.16367	0.17825	0.3125	0.49505	NaN	0.10593	0.16584	0.76336	0.64624
COLO858	Vemurafenib	48	0.0316	1	1.002	1.5924	0.17513	0.21882	0.20202	0.19685	0.21598	NaN	0.24213	0.5291	0.73529	0.36765	0.17483	0.2079	0.27473	0.46083	NaN	0.11223	0.19194	0.76336	0.86083
COLO858	Vemurafenib	48	0.0316	2	0.91743	1.5385	0.18484	0.23419	0.19802	0.20576	0.2331	NaN	0.25445	0.5848	0.68966	0.36765	0.19455	0.19881	0.25641	0.47393	NaN	0.15385	0.19455	0.80645	0.8109
COLO858	Vemurafenib	48	0.0316	3	0.84746	1.3387	0.16978	0.25189	0.18832	0.20921	0.22075	NaN	0.24038	0.54945	0.625	0.47393	0.18832	0.21552	0.28409	0.51813	NaN	0.17794	0.16835	0.73529	0.75782
COLO858	Vemurafenib	48	0.0316	4	0.81301	1.2063	0.18083	0.25	0.19084	0.21459	0.2457	NaN	0.26525	0.50251	0.56818	0.47393	0.18315	0.2	0.2924	0.52083	NaN	0.18051	0.17699	0.83333	0.67206
COLO858	Vemurafenib	48	0.0316	5	0.90909	1.5723	0.16502	0.23923	0.20284	0.22523	0.23697	NaN	0.23585	0.59524	0.70922	0.43668	0.18657	0.20492	0.33898	0.49261	NaN	0.12392	0.17986	0.72993	0.83268
COLO858	Vemurafenib	48	0.0316	6	0.89286	1.5175	0.18282	0.23585	0.21322	0.22573	0.2551	NaN	0.2445	0.62893	0.68027	0.41152	0.17889	0.21322	0.34843	0.50761	NaN	0.17361	0.18382	0.81967	0.79403
COLO858	Vemurafenib	48	0.0316	7	0.89286	1.3459	0.18797	0.25707	0.18215	0.21322	0.23419	NaN	0.24331	0.5814	0.63694	0.50761	0.19455	0.2008	0.3003	0.50251	NaN	0.16	0.18282	0.71942	0.78736
COLO858	Vemurafenib	48	0.0316	8	0.81967	1.221	0.17953	0.25381	0.19531	0.20534	0.23474	NaN	0.24876	0.56497	0.56497	0.51813	0.18349	0.19802	0.35461	NaN	NaN	0.15504	0.18248	0.8	0.72967
COLO858	Vemurafenib	48	0.1	1	0.74074	1.462	0.22422	0.27624	0.30581	0.19569	0.25	NaN	0.31646	0.57803	0.67114	0.45045	0.29586	0.34364	0.31153	0.63291	NaN	0.18868	0.17825	0.70922	1.0264
COLO858	Vemurafenib	48	0.1	2	0.73529	1.5015	0.23419	0.30864	0.31348	0.21739	0.26667	NaN	0.35714	0.52356	0.71942	0.46296	0.3096	NaN	0.29499	0.65789	NaN	0.21277	0.1912	0.76336	1.0204
COLO858	Vemurafenib	48	0.1	3	0.67568	1.0471	0.18762	0.24752	0.17986	0.19841	0.21786	NaN	0.2439	0.50505	0.56818	0.46296	0.22779	0.27473	0.2381	0.50761	NaN	0.18083	0.18018	0.60241	0.79871
COLO858	Vemurafenib	48	0.1	4	0.69444	1.004	0.19194	0.24155	0.18519	0.19646	0.2	NaN	0.24631	0.52632	0.57803	0.45662	0.21231	0.2849	0.25641	0.5	NaN	0.1992	0.19305	0.67114	0.79764
COLO858	Vemurafenib	48	0.1	5	0.70922	1.368	0.18622	0.20747	0.18939	0.2008	0.20833	NaN	0.22989	0.63291	0.70922	0.41152	0.21692	0.26178	0.27701	0.50761	NaN	0.16502	0.19763	0.6135	1.0082
COLO858	Vemurafenib	48	0.1	6	0.74627	1.4599	0.1938	0.23256	0.23041	0.21978	0.23202	NaN	0.2681	0.60976	0.73529	0.42735	0.23981	0.271	0.2994	0.50761	NaN	0.18349	0.2004	0.71942	0.98946
COLO858	Vemurafenib	48	0.1	7	0.67568	1.0309	0.19455	0.25773	0.20161	0.19084	0.22321	NaN	0.23697	0.59172	0.54054	0.4878	0.24752	0.27027	0.25	0.51813	NaN	0.19084	0.17986	0.625	0.85201
COLO858	Vemurafenib	48	0.1	8	0.72464	0.96154	0.19763	0.24155	0.17921	0.2004	0.19268	NaN	0.2451	0.51546	0.53476	0.4386	0.20964	0.28818	0.28011	0.50761	NaN	0.18149	0.19881	0.66225	0.85346
COLO858	Vemurafenib	48	0.316	1	0.59172	1.3643	0.13889	0.14993	0.18416	0.21322	0.21053	NaN	0.25	0.74074	0.57471	0.34364	0.34722	0.38314	0.19048	0.45662	NaN	0.16611	0.2045	0.44248	1.1427
COLO858	Vemurafenib	48	0.316	2	0.49261	1.3004	0.15337	0.17391	0.18622	0.27933	0.20704	NaN	0.2611	0.81301	0.56818	0.31746	0.36765	0.41494	0.20121	0.46512	NaN	0.2045	0.27174	0.48544	1.1686
COLO858	Vemurafenib	48	0.316	3	0.45045	0.84034	0.13966	0.19646	0.14451	0.18519	0.19531	NaN	0.22422	0.5291	0.39683	0.39216	0.28986	0.44643	0.18939	0.38023	NaN	0.17271	0.15625	0.37037	0.75935
COLO858	Vemurafenib	48	0.316	4	0.43668	0.89286	0.14286	0.16779	0.14663	0.21978	0.18519	NaN	0.24631	0.57803	0.39216	0.41667	0.29155	0.44843	0.20747	0.42553	NaN	0.17544	0.2008	0.42373	0.80105
COLO858	Vemurafenib	48	0.316	5	0.62112	1.3532	0.13532	0.17452	0.18904	0.22124	0.18553	NaN	0.21786	0.71429	0.60606	0.38023	0.31847	0.36101	0.25	0.4717	NaN	0.15699	0.2	0.46296	1.1311
COLO858	Vemurafenib	48	0.316	6	0.5102	1.3812	0.16103	0.18051	0.19417	0.28818	0.21739	NaN	0.26882	0.79365	0.56818	0.39841	0.33223	0.37175	0.2681	0.49261	NaN	0.18939	0.27855	0.52083	1.204
COLO858	Vemurafenib	48	0.316	7	0.4386	0.84034	0.13889	0.18215	0.1287	0.19305	0.16584	NaN	0.21277	0.51813	0.3937	0.40323	0.26596	0.3876	0.21368	0.38314	NaN	0.14347	0.15674	0.38911	0.78527
COLO858	Vemurafenib	48	0.316	8	0.42735	0.9009	0.15823	0.16863	0.14085	0.22472	0.18484	NaN	0.21882	0.63694	0.40161	0.45045	0.25063	0.4	0.24331	0.40984	NaN	0.14286	0.20243	0.48077	0.8233
COLO858	Vemurafenib	48	1	1	0.34722	1.3245	0.084746	0.067114	0.12136	0.33113	0.14948	NaN	0.22124	0.60606	0.5	0.19231	0.28653	0.3413	0.12092	0.28409	NaN	0.09434	0.39526	0.071429	1.9896
COLO858	Vemurafenib	48	1	2	0.29155	0.88496	0.084034	0.06993	0.11455	0.32787	0.14993	NaN	0.23095	0.47619	0.46948	0.19157	0.30488	0.35971	0.14859	0.27624	NaN	0.12788	0.33333	0.086207	1.6696
COLO858	Vemurafenib	48	1	3	0.17921	0.43103	NaN	0.086957	0.09434	0.15848	0.10941	NaN	0.1845	0.22124	0.21598	0.25	0.22883	0.4	0.11669	0.22883	NaN	0.090909	0.19231	0.089286	0.75347
COLO858	Vemurafenib	48	1	4	0.16949	0.35714	0.084034	0.091743	0.082645	0.16287	0.13459	NaN	0.19763	0.19685	0.23095	0.24691	0.24272	0.39062	0.15552	0.22989	NaN	0.1321	0.17153	0.10941	0.74605
COLO858	Vemurafenib	48	1	5	0.38168	1.199	0.070922	0.068027	0.10799	0.32468	0.11614	NaN	0.17986	0.31447	0.53763	0.33223	0.24752	0.2907	0.1387	0.25445	NaN	0.10277	0.38168	0.090909	1.8172
COLO858	Vemurafenib	48	1	6	0.27933	0.9434	0.086207	0.066667	0.095238	0.31447	0.12937	NaN	0.18939	0.38462	0.5102	0.29762	0.25063	0.30769	0.15361	0.25063	NaN	0.1182	0.33557	0.11287	1.5872
COLO858	Vemurafenib	48	1	7	0.17422	0.44643	0.095238	0.13831	0.089286	0.14771	0.11494	NaN	0.19493	0.10081	0.2193	0.35842	0.27397	0.53191	0.20202	0.27322	NaN	0.11025	0.17007	0.19646	0.77029
COLO858	Vemurafenib	48	1	8	0.17422	0.39683	0.10121	0.10941	0.11655	0.17271	0.13387	NaN	0.24096	0.11403	0.22624	0.36496	0.271	0.51546	0.24272	0.27548	NaN	0.13569	0.18149	0.18832	0.76551
COLO858	Vemurafenib	48	3.16	1	0.2907	0.86957	0.074627	0.072464	0.10638	0.32154	0.14286	NaN	0.18692	1.3889	0.59524	0.33784	0.23474	0.31348	0.11862	0.20121	NaN	0.060241	0.86207	0.075758	2.2684
COLO858	Vemurafenib	48	3.16	2	0.31646	0.58824	0.084746	0.07874	NaN	0.40486	0.12771	NaN	0.18349	1.2706	0.62112	0.24752	0.24331	0.34014	0.098039	NaN	NaN	0.10493	0.93458	0.08	2.3738
COLO858	Vemurafenib	48	3.16	3	NaN	NaN	0.16155	0.20534	0.11792	NaN	0.14881	NaN	0.19802	NaN	NaN	0.3268	0.19608	0.53476	0.20576	NaN	NaN	0.13928	1.4286	0.14006	1.1169
COLO858	Vemurafenib	48	3.16	4	0.11086	0.31348	0.17953	0.14184	0.11806	0.125	0.15924	NaN	0.25773	0.24752	0.20161	0.33898	0.21231	0.42017	0.17857	0.21552	NaN	0.25707	0.3125	0.18282	0.82927
COLO858	Vemurafenib	48	3.16	5	0.2331	0.91743	NaN	NaN	NaN	0.31056	NaN	NaN	NaN	0.91743	0.625	NaN	NaN	NaN	NaN	NaN	NaN	0.25189	0.75758	NaN	1.9838
COLO858	Vemurafenib	48	3.16	6	0.3268	0.75188	NaN	NaN	NaN	0.34722	NaN	NaN	NaN	0.65359	0.65789	NaN	NaN	NaN	NaN	NaN	NaN	NaN	0.78125	NaN	2.0389
COLO858	Vemurafenib	48	3.16	7	NaN	NaN	0.084034	0.098039	0.11001	NaN	0.1261	NaN	0.15723	NaN	NaN	0.28249	0.20408	0.36101	0.11655	0.1996	NaN	0.14993	NaN	0.17699	NaN
COLO858	Vemurafenib	48	3.16	8	0.08547	0.32362	0.13569	0.11136	0.11161	0.12005	0.11249	NaN	0.24038	0.20619	0.20661	0.2451	0.19881	0.39841	0.1462	0.20964	NaN	0.1497	0.27624	0.21231	0.87254
COLO858	PLX4720	48	0.00316	1	0.96154	1.3793	0.16129	0.22573	0.17153	0.2008	NaN	NaN	0.23697	0.68027	0.59172	0.47393	0.17123	0.19646	0.28249	0.50251	NaN	NaN	0.18832	0.7874	0.71549
COLO858	PLX4720	48	0.00316	2	0.91743	1.7575	0.17857	0.23585	0.18182	0.23585	NaN	NaN	0.25641	0.67114	0.64103	0.44643	0.18484	0.19048	0.28986	0.50505	NaN	0.17483	0.17483	0.84034	0.69548
COLO858	PLX4720	48	0.00316	3	0.87719	1.4771	0.17575	0.24752	0.18587	0.19011	0.23364	NaN	0.2551	0.65789	0.58824	0.4717	0.17452	0.23095	0.25907	0.54645	NaN	0.15456	0.21882	0.74074	0.70628
COLO858	PLX4720	48	0.00316	4	0.90909	1.6584	0.17762	0.26247	0.1938	0.1938	0.23256	NaN	NaN	0.67568	0.64103	0.5291	0.17889	0.21978	0.29586	0.57471	NaN	0.15798	0.18248	0.83333	NaN
COLO858	PLX4720	48	0.00316	5	0.9009	1.462	0.1992	0.27778	0.19048	0.21186	0.23202	NaN	0.22624	0.75758	0.60606	0.50761	0.16694	0.20534	0.34014	0.5102	NaN	0.15873	0.19724	0.80645	0.7017
COLO858	PLX4720	48	0.00316	6	1.0111	1.7123	0.19763	0.31056	0.18116	0.26316	0.23419	NaN	0.26178	0.75758	0.68027	0.52083	0.18215	0.21053	0.39062	0.5291	NaN	0.16502	0.16863	0.90909	0.72797
COLO858	PLX4720	48	0.00316	7	0.89286	1.5337	0.18939	0.2551	0.18382	0.22075	0.23364	NaN	0.24752	0.75758	0.60241	0.4717	0.18622	0.2008	0.28653	0.49751	NaN	0.16313	0.20202	0.6993	0.70793
COLO858	PLX4720	48	0.00316	8	0.98039	1.7007	0.16502	0.25575	0.17241	0.1992	0.23474	NaN	0.26247	0.77519	0.66225	0.48544	0.16287	0.20921	0.33445	0.53763	NaN	0.14815	0.20367	0.81967	0.71368
COLO858	PLX4720	48	0.01	1	0.90909	1.5385	0.18315	0.2193	0.17825	0.1992	0.2439	NaN	0.2457	0.52632	0.6135	0.45872	0.15576	0.18727	0.27248	NaN	NaN	0.1221	0.17391	0.75758	0.68698
COLO858	PLX4720	48	0.01	2	0.96154	1.5773	0.18727	0.24876	0.17212	0.20534	0.22727	NaN	0.26954	0.5102	0.64516	0.48544	0.18832	0.22727	0.29155	0.5291	NaN	0.17794	0.16393	0.9009	0.69135
COLO858	PLX4720	48	0.01	3	0.93458	1.8018	0.17921	0.25381	0.18182	0.22222	0.22936	NaN	0.2451	0.5	0.74627	0.50505	0.18018	0.20619	0.26738	0.50505	NaN	0.12706	0.19157	0.79365	0.78231
COLO858	PLX4720	48	0.01	4	0.90909	1.5361	0.1642	0.25773	0.18182	0.2008	0.2611	NaN	0.26738	0.4902	0.62112	0.48077	0.17637	0.2004	0.28818	0.54945	NaN	0.1261	0.16474	0.89286	0.68581
COLO858	PLX4720	48	0.01	5	0.95238	1.4881	0.1773	0.24038	0.2004	0.18832	0.27933	NaN	0.27027	0.5848	0.60606	0.49505	0.18622	0.24213	0.3003	0.51546	NaN	0.12376	0.19011	0.8	0.69726
COLO858	PLX4720	48	0.01	6	0.97087	1.6155	0.21322	0.26385	0.19455	0.21231	0.24752	NaN	0.28736	0.64516	0.65359	0.4878	0.19881	0.2584	0.35971	0.54645	NaN	0.19305	0.18484	0.95238	0.67267
COLO858	PLX4720	48	0.01	7	1.0132	1.8182	0.19305	0.23981	0.17762	0.20408	0.19493	NaN	0.22523	0.625	0.82645	0.49261	0.17331	0.20747	0.26385	0.45662	NaN	0.14347	0.21413	0.74627	0.77396
COLO858	PLX4720	48	0.01	8	0.91743	1.5699	0.1506	0.22124	0.15974	0.19084	0.22472	NaN	0.2451	0.5988	0.66667	0.47619	0.1387	0.21231	0.31646	0.51813	NaN	0.11682	0.18315	0.79365	0.70462
COLO858	PLX4720	48	0.0316	1	0.81301	1.5198	0.18832	0.24814	0.17007	0.19724	0.23641	NaN	0.25189	0.49261	0.67568	0.47619	0.19841	NaN	0.28169	0.52632	NaN	0.13495	0.19881	0.70922	0.8452
COLO858	PLX4720	48	0.0316	2	0.80645	1.5129	NaN	0.23095	0.18832	0.18182	0.23641	NaN	0.27473	0.5618	0.65789	0.50761	0.21413	0.23529	0.26385	0.5102	NaN	0.20492	0.18519	0.78125	0.8072
COLO858	PLX4720	48	0.0316	3	0.8547	1.5748	0.1845	0.23923	0.24272	0.2008	0.22936	NaN	0.23419	0.54945	0.70423	0.50505	0.1912	0.2457	0.25445	0.53476	NaN	0.16447	0.17271	0.71942	0.80756
COLO858	PLX4720	48	0.0316	4	0.8	1.5798	NaN	0.24876	0.21459	0.1938	0.23202	NaN	0.2381	0.59524	0.6993	0.5102	0.20877	0.26042	0.28169	0.52356	NaN	0.18083	0.18182	0.86207	0.82201
COLO858	PLX4720	48	0.0316	5	0.81967	1.4663	0.18083	0.23981	0.17953	0.20661	0.22676	NaN	0.25707	0.52083	0.68027	0.53191	0.20202	0.25641	0.3096	0.57143	NaN	0.13774	0.17699	0.76336	0.79208
COLO858	PLX4720	48	0.0316	6	0.82645	1.5291	0.18622	0.23474	0.1912	NaN	NaN	NaN	0.26455	0.54348	0.68027	0.50505	0.20534	0.24876	0.30488	0.5848	NaN	0.20877	0.20576	0.8547	0.8042
COLO858	PLX4720	48	0.0316	7	0.8547	1.5949	0.17889	0.25575	0.17668	0.20877	0.23148	NaN	0.24038	0.57471	0.69444	0.4878	0.19455	0.25316	0.26954	0.52083	NaN	0.18519	0.19685	0.68966	0.82471
COLO858	PLX4720	48	0.0316	8	0.81967	1.5625	0.18083	0.23148	0.19802	0.20534	0.22573	NaN	0.2551	0.5814	0.68966	0.54945	0.19268	0.25063	0.30395	0.55249	NaN	0.16181	0.18657	0.80645	0.83133
COLO858	PLX4720	48	0.1	1	0.53476	1.4728	0.17212	0.23697	0.18657	0.21692	0.22173	NaN	0.2584	0.76336	0.72993	0.4902	0.2907	0.40161	0.23148	0.50505	NaN	0.22272	0.24752	0.42918	1.1643
COLO858	PLX4720	48	0.1	2	0.54945	1.6313	0.22124	0.23866	0.18975	0.22831	0.24814	NaN	0.27624	0.63694	0.76336	0.5102	0.30303	0.40816	0.23981	0.53476	NaN	0.2611	0.23095	0.4902	1.1379
COLO858	PLX4720	48	0.1	3	0.54645	1.506	0.1845	0.27027	0.21277	0.2004	0.24876	NaN	0.26525	0.50505	0.68027	0.53191	NaN	0.3861	0.21786	0.54348	NaN	0.26316	0.2457	0.46512	1.0451
COLO858	PLX4720	48	0.1	4	0.50505	1.5949	0.18553	0.25126	0.2193	0.21739	0.23148	NaN	0.29762	0.84746	0.75758	0.50761	0.2907	0.4	0.271	0.54945	NaN	0.27855	0.22831	0.54348	1.0943
COLO858	PLX4720	48	0.1	5	0.55866	1.3441	0.18832	0.23529	0.17361	0.20747	0.22779	NaN	0.25575	0.71429	0.70423	0.50761	0.29155	0.3876	0.26247	0.53476	NaN	0.22026	0.23753	0.49505	1.0493
COLO858	PLX4720	48	0.1	6	0.57143	1.5974	0.17182	0.24272	0.19231	0.23202	0.2331	NaN	0.29499	0.64935	0.72993	0.50505	0.29586	0.3937	0.26525	0.55249	NaN	0.25641	0.23419	0.54645	1.0807
COLO858	PLX4720	48	0.1	7	0.5848	1.3351	0.20661	0.2681	0.18797	0.18248	0.23474	NaN	0.26247	0.59524	0.67568	0.52632	0.28409	0.39062	0.24331	0.51813	NaN	0.24213	0.21552	0.4902	1.1746
COLO858	PLX4720	48	0.1	8	0.625	1.4641	0.18622	0.25189	0.2008	0.2193	0.21097	NaN	0.28249	1.0288	0.73529	0.5291	0.28653	NaN	0.2849	0.55866	NaN	0.22676	0.21786	0.54645	1.0753
COLO858	PLX4720	48	0.316	1	0.42553	1.2361	0.14347	0.16129	0.17331	0.2457	0.29155	NaN	0.42194	0.49261	0.61728	0.5102	0.42918	0.71942	0.22523	0.56818	NaN	0.22173	0.30675	0.32051	1.5244
COLO858	PLX4720	48	0.316	2	0.3413	1.2136	0.20202	0.20492	0.18587	0.32573	0.30675	NaN	0.45455	0.5618	0.66225	0.51813	0.49261	0.71429	0.31153	0.5814	NaN	0.33333	0.41841	0.33898	1.3797
COLO858	PLX4720	48	0.316	3	0.33333	0.9009	0.13021	0.19802	0.20492	0.26247	0.23419	NaN	0.3861	0.44053	0.55249	0.47393	0.43478	0.74074	0.20284	0.5	NaN	0.2994	0.28249	0.28736	1.3031
COLO858	PLX4720	48	0.316	4	0.33445	1.1723	0.15649	0.18622	0.1938	0.33445	0.24213	NaN	0.4065	0.46729	0.64516	0.52356	0.4329	0.70922	0.29499	0.57803	NaN	0.27778	0.34364	0.32258	1.3345
COLO858	PLX4720	48	0.316	5	0.37175	1.1364	0.096154	0.1087	0.12531	0.29412	0.14451	NaN	0.24876	0.51546	0.66225	0.34722	0.33445	0.5814	0.18832	0.31546	NaN	0.17921	0.31056	0.20576	1.4207
COLO858	PLX4720	48	0.316	6	0.38168	1.328	0.13175	0.13175	0.1105	0.34364	0.16863	NaN	0.22936	0.52083	0.68493	0.37175	0.31746	0.55556	0.21277	0.3125	NaN	0.18762	0.35714	0.23866	1.3908
COLO858	PLX4720	48	0.316	7	0.32154	1.0215	0.17483	0.17953	0.20161	0.26385	0.22173	NaN	0.46512	NaN	0.53763	0.51813	0.43103	0.82645	0.23364	0.5988	NaN	0.29674	0.27174	0.3268	1.3161
COLO858	PLX4720	48	0.316	8	0.33898	1.3532	0.16779	0.20408	0.20921	0.3367	0.26596	NaN	0.3876	0.44843	0.70423	0.56497	0.4902	0.84746	0.26954	0.5988	NaN	0.26738	0.40323	0.37879	1.41
COLO858	PLX4720	48	1	1	0.32051	1.1751	0.1626	0.23585	0.23041	0.37175	0.27701	NaN	0.50505	0.63291	0.93458	0.56497	0.55866	0.9901	0.19231	0.66225	NaN	0.37453	NaN	NaN	2.1169
COLO858	PLX4720	48	1	2	0.29326	0.96154	0.22026	0.24814	0.20964	0.43668	0.23474	NaN	0.64935	0.9434	0.82645	0.62893	0.6135	0.96154	0.31056	0.64103	NaN	0.3861	0.40486	0.31348	1.8846
COLO858	PLX4720	48	1	3	0.2994	1.032	0.16611	0.18868	0.29586	0.38023	0.25253	NaN	0.54945	0.72464	0.81967	0.5988	0.52632	0.93458	0.30769	0.62893	NaN	0.2584	0.37879	0.30211	2.069
COLO858	PLX4720	48	1	4	0.26178	0.77519	0.1938	0.15773	0.24876	0.35336	0.24876	NaN	0.53191	0.45662	0.74627	0.64516	0.52632	0.95238	0.26667	0.64516	NaN	0.34364	0.31348	0.27778	1.8902
COLO858	PLX4720	48	1	5	0.31056	1.0091	0.17212	0.16863	0.23256	0.37313	0.22422	NaN	0.44444	0.39841	0.97087	0.66225	0.62893	0.89286	0.41494	0.63291	NaN	0.1233	0.36496	0.31056	2.0291
COLO858	PLX4720	48	1	6	0.27933	0.9901	0.26178	0.20877	0.27933	0.41667	0.29674	NaN	0.57143	NaN	0.81301	0.63291	0.57143	0.9434	0.46512	0.57471	NaN	0.36364	0.44444	0.31447	1.8574
COLO858	PLX4720	48	1	7	0.32573	1.0194	0.20534	0.19685	0.2681	0.44053	NaN	NaN	0.5814	0.16529	0.90909	NaN	0.54945	0.9434	0.29762	0.56818	NaN	0.2045	0.39683	0.29499	1.8882
COLO858	PLX4720	48	1	8	0.25575	0.88496	0.2994	0.26596	0.28818	0.3861	0.22883	NaN	0.61728	0.15773	0.73529	0.64516	0.57471	NaN	0.40161	0.71429	NaN	0.17986	0.35714	0.28011	1.6798
COLO858	PLX4720	48	3.16	1	0.23202	0.95238	0.33898	0.29155	0.21552	0.3125	0.39216	NaN	0.5848	1.9493	0.9434	0.66225	0.72464	1.2285	0.34722	0.7874	NaN	0.20747	0.73529	0.28653	2.2322
COLO858	PLX4720	48	3.16	2	0.33113	0.83333	0.25707	0.30211	0.3125	0.4065	0.33113	NaN	0.66667	1.2642	0.80645	0.52083	0.72993	1.1792	0.28249	0.63694	NaN	0.41841	0.6135	0.32787	2.0495
COLO858	PLX4720	48	3.16	3	0.30395	0.84746	0.25641	0.25707	0.27397	0.49751	0.25974	NaN	0.44053	1	0.88496	0.67568	0.70423	1.2092	0.29412	0.83333	NaN	0.28011	0.62112	0.37313	1.8988
COLO858	PLX4720	48	3.16	4	0.34247	0.75758	0.37313	0.30675	0.37313	0.4	0.34602	NaN	0.57143	0.58824	0.76336	0.53476	0.66667	1.1001	0.31847	0.56497	NaN	0.33557	0.64516	0.3937	1.7162
COLO858	PLX4720	48	3.16	5	0.2611	0.78125	0.20325	0.26455	0.20619	0.40816	0.27548	NaN	0.50251	0.7874	0.86957	0.65359	0.59524	1.3514	0.40161	0.86957	NaN	0.14903	0.54645	0.28653	1.864
COLO858	PLX4720	48	3.16	6	0.2681	0.81967	0.27624	0.24876	0.31348	0.45455	0.2611	NaN	0.68027	0.57471	0.82645	0.54645	0.75188	1.3089	0.36765	0.66667	NaN	0.3413	0.51282	0.30395	1.8504
COLO858	PLX4720	48	3.16	7	0.22624	0.97087	0.18904	0.22371	0.24272	0.33784	0.32051	NaN	0.52083	0.53476	0.81301	0.67568	0.6135	1.1186	0.32362	0.59524	NaN	0.2907	0.56818	0.26316	1.8567
COLO858	PLX4720	48	3.16	8	0.3268	0.86957	0.44843	0.23364	0.26385	0.41152	0.2849	NaN	0.57803	0.15314	0.83333	0.71942	0.70423	1.2853	0.3876	0.54348	NaN	0.3012	0.51282	0.2849	1.7389
COLO858	SB590885	48	0.00316	1	0.9434	1.5674	0.1938	0.25907	0.19084	0.17094	0.22779	NaN	0.23095	0.86957	0.61728	0.46948	0.18622	0.20747	0.25126	0.5	NaN	0.17123	0.1845	0.6993	0.69531
COLO858	SB590885	48	0.00316	2	0.96154	1.5385	0.17575	0.25253	0.17422	0.1912	0.21739	NaN	0.2381	0.72993	0.64516	0.4878	0.15625	0.18116	0.28249	0.50505	NaN	0.12788	0.18553	0.75188	0.67566
COLO858	SB590885	48	0.00316	3	0.92593	1.4903	0.18349	0.25189	0.16129	0.18904	0.25126	NaN	0.2849	0.68027	0.625	0.4878	0.18762	0.21552	0.24938	0.51813	NaN	0.12048	0.22523	0.75188	0.66353
COLO858	SB590885	48	0.00316	4	0.98039	1.7762	0.18975	0.27027	0.17825	0.2451	0.2381	NaN	0.27778	0.77519	0.64516	0.4717	0.18315	0.1992	0.29851	0.5291	NaN	0.17212	0.16835	0.86957	0.66667
COLO858	SB590885	48	0.00316	5	0.89286	1.5432	0.20202	0.26455	0.16234	0.19881	0.19685	NaN	0.22124	0.71429	0.625	0.44843	0.18692	0.19417	0.31056	0.44053	NaN	0.18692	0.17889	0.84034	0.64799
COLO858	SB590885	48	0.00316	6	0.9901	1.5432	0.16393	0.2331	0.17271	0.20534	0.19608	NaN	0.23697	0.76923	0.67568	0.4902	0.15408	0.21368	0.33445	0.44843	NaN	0.12019	0.20284	0.80645	0.67863
COLO858	SB590885	48	0.00316	7	0.9434	1.5198	0.18868	0.28986	0.17637	0.20534	0.23753	NaN	0.2381	0.76923	0.60976	0.55249	0.17762	0.20243	0.3876	0.51546	NaN	0.16026	0.21459	0.84034	0.68926
COLO858	SB590885	48	0.00316	8	1	NaN	0.20284	0.3096	0.18116	0.25641	0.24752	NaN	0.25445	0.88496	0.6993	0.52083	0.18248	0.20964	0.38023	0.53191	NaN	0.16584	0.17668	0.91743	0.72547
COLO858	SB590885	48	0.01	1	1	1.7575	0.16835	0.22831	0.15504	0.17391	0.21413	NaN	0.21231	0.75758	0.66667	0.42373	0.14948	0.17361	0.22883	0.41841	NaN	0.12739	0.17825	0.71942	0.71171
COLO858	SB590885	48	0.01	2	0.91743	1.5601	0.13831	0.18519	0.14124	0.17007	0.21231	NaN	0.20747	0.53476	0.5848	0.41152	0.13175	0.17007	0.25445	0.47393	NaN	0.11561	0.15848	0.70423	0.62589
COLO858	SB590885	48	0.01	3	0.95238	1.6287	0.17986	0.2193	0.1912	0.19011	0.24752	NaN	0.24631	0.50761	0.64935	0.48544	0.1634	0.17331	0.29326	0.54945	NaN	0.12315	0.18519	0.77519	0.67059
COLO858	SB590885	48	0.01	4	0.91743	1.5552	0.19084	0.24876	0.21053	0.2079	0.25907	NaN	0.25907	0.4902	0.64935	0.48309	0.18939	0.20576	0.31056	0.54348	NaN	0.18692	0.16694	0.92593	0.61565
COLO858	SB590885	48	0.01	5	0.87719	1.4684	0.2079	0.28329	0.16892	0.1938	0.22371	NaN	0.24814	0.48077	0.62112	0.49505	0.18904	0.20202	0.27701	0.4902	NaN	0.17391	0.1692	0.80645	0.5813
COLO858	SB590885	48	0.01	6	0.88496	1.4472	0.14993	0.20408	0.17699	0.17331	0.23202	NaN	0.2681	0.5848	0.5618	0.45662	0.15649	0.18797	0.30488	0.52632	NaN	0.091743	0.16584	0.70423	0.58256
COLO858	SB590885	48	0.01	7	1.004	1.5773	0.17094	0.23641	0.17513	0.20161	0.22472	NaN	0.23364	0.67114	0.64103	0.46296	0.16129	0.18315	0.31746	0.50251	NaN	0.11001	0.18939	0.75758	0.65426
COLO858	SB590885	48	0.01	8	0.92593	1.634	0.17575	0.23585	0.17301	0.21505	0.22472	NaN	0.22989	0.62112	0.67114	0.45249	0.17422	0.22026	0.33784	0.51282	NaN	0.15152	0.17953	0.87719	0.6765
COLO858	SB590885	48	0.0316	1	0.9901	1.6584	0.19881	0.27624	NaN	0.19231	0.21739	NaN	0.23202	0.62112	0.68966	0.49261	0.19011	0.21552	0.26042	0.4902	NaN	0.19724	0.17857	0.72993	0.80696
COLO858	SB590885	48	0.0316	2	0.9434	1.6155	0.19048	0.22124	0.20325	0.19011	0.26385	NaN	0.27701	0.50251	0.67568	0.52356	0.17212	0.23041	0.28986	0.52083	NaN	0.12903	0.17361	0.74074	0.7616
COLO858	SB590885	48	0.0316	3	0.92593	1.5408	0.17544	0.24155	0.18083	0.18657	0.25445	NaN	0.27027	0.56497	0.68966	0.48309	0.18832	0.23866	0.3003	0.54945	NaN	0.12953	0.18762	0.76923	0.72879
COLO858	SB590885	48	0.0316	4	0.8547	1.7361	0.2193	0.26667	0.20661	0.19802	0.2681	NaN	0.26596	0.54054	0.6993	0.46083	0.20833	NaN	0.3012	0.5618	NaN	0.25641	0.18657	0.87719	0.6929
COLO858	SB590885	48	0.0316	5	0.83333	1.6077	0.2193	NaN	0.18215	0.18051	0.22075	NaN	0.23923	0.51282	0.66667	0.50505	0.19417	0.22727	0.28169	0.49505	NaN	0.19724	NaN	0.84746	0.66618
COLO858	SB590885	48	0.0316	6	0.82645	1.497	0.19157	0.25445	0.19608	0.19608	0.22727	NaN	0.25189	0.54645	0.68493	0.52083	0.1912	0.23095	0.36101	0.54054	NaN	0.1182	0.17271	0.77519	0.67951
COLO858	SB590885	48	0.0316	7	0.89286	1.5314	0.17182	0.26667	0.19048	0.19531	0.23529	NaN	0.26667	0.61728	0.66667	0.49505	0.18349	0.22222	0.32573	0.5848	NaN	0.17331	0.19194	0.74627	0.73573
COLO858	SB590885	48	0.0316	8	0.91743	1.6447	0.18939	0.26667	0.19569	NaN	0.24938	NaN	0.25907	0.5848	0.70922	0.48309	0.18018	0.23641	0.34014	0.57143	NaN	0.18116	0.20534	0.84034	0.73487
COLO858	SB590885	48	0.1	1	0.65789	1.4286	NaN	0.27701	0.24631	0.19881	0.26954	NaN	0.31153	0.65789	0.74074	0.54348	0.28329	0.36364	0.26385	0.60606	NaN	0.25707	0.21142	0.56818	1.0644
COLO858	SB590885	48	0.1	2	0.60241	1.8282	0.2451	0.22831	0.27624	0.23095	NaN	NaN	NaN	0.89286	0.8	0.55556	0.2551	NaN	0.28329	0.66667	NaN	NaN	0.19493	0.62112	1.1257
COLO858	SB590885	48	0.1	3	0.61728	1.4728	0.17241	0.25126	0.18797	0.19231	0.23753	NaN	0.271	0.57803	0.65359	0.49751	0.27397	0.35842	0.28169	0.57803	NaN	0.21142	0.21505	0.55866	0.96223
COLO858	SB590885	48	0.1	4	0.5618	1.5291	0.20747	0.25575	0.21322	0.2079	0.23641	NaN	0.27855	0.53763	0.7874	0.51813	0.28736	0.38023	0.26882	0.56818	NaN	0.22676	0.23981	0.60606	0.9401
COLO858	SB590885	48	0.1	5	0.54945	1.3351	0.21368	0.30303	0.15244	0.21053	0.21053	NaN	0.24038	0.56818	0.76336	0.50505	0.27933	0.35971	0.28249	0.46512	NaN	0.25974	0.18553	0.66225	0.94274
COLO858	SB590885	48	0.1	6	0.53763	1.7182	0.19455	0.23641	0.19841	0.24038	0.19417	NaN	0.27855	0.72993	0.82645	0.52083	0.26596	0.369	0.30769	0.53763	NaN	0.19685	0.19608	0.5291	1.034
COLO858	SB590885	48	0.1	7	0.62893	1.3661	0.17153	0.23256	0.17762	0.19417	0.2079	NaN	0.2551	0.60606	0.66225	0.48309	0.24155	0.36765	0.28329	0.5102	NaN	0.20833	0.23981	0.50761	1.0315
COLO858	SB590885	48	0.1	8	0.58824	1.4577	0.18116	0.23697	0.19011	0.24331	0.22026	NaN	0.26316	0.53763	0.70922	0.46296	0.25707	0.34965	0.29674	0.49505	NaN	0.21645	0.21692	0.54945	1.0573
COLO858	SB590885	48	0.316	1	0.28653	1.1682	0.16077	0.19342	0.1692	0.25381	0.2381	NaN	0.3367	0.53476	0.63694	0.4386	0.37313	0.64103	0.23474	0.48309	NaN	0.26596	0.32154	0.2611	1.6739
COLO858	SB590885	48	0.316	2	0.30581	1.0787	0.19305	0.18051	0.14184	0.34843	0.20284	NaN	0.369	0.5	0.71942	0.4902	0.369	0.65789	0.2994	0.51813	NaN	0.2584	0.45045	0.28571	1.5937
COLO858	SB590885	48	0.316	3	0.3413	0.9009	0.16129	0.19417	0.20161	0.28986	0.2584	NaN	0.41322	0.52083	0.625	0.53191	0.35211	0.63291	0.29326	0.54645	NaN	0.21692	0.33445	0.31153	1.4128
COLO858	SB590885	48	0.316	4	0.3413	1.0091	0.22779	0.23041	0.1992	0.36101	0.27027	NaN	0.44643	0.5988	0.70922	0.52356	0.44053	0.64516	0.33784	0.54945	NaN	0.31447	0.45455	0.39216	1.4617
COLO858	SB590885	48	0.316	5	0.30769	1.005	0.18149	0.12579	0.12034	0.29412	0.21505	NaN	0.24938	0.4902	0.5814	0.47619	0.31546	0.60241	0.19231	0.3876	NaN	0.2924	0.29326	0.23697	1.2914
COLO858	SB590885	48	0.316	6	0.29499	1.0526	0.16639	0.14472	0.16155	0.35842	0.17857	NaN	0.28169	0.51546	0.68027	0.46948	0.31847	0.6135	0.29851	0.46083	NaN	0.15649	0.45872	0.23981	1.4634
COLO858	SB590885	48	0.316	7	0.31546	0.9901	0.14925	0.12837	0.17422	0.32051	0.26247	NaN	0.37175	0.44053	0.60241	0.53763	0.37175	0.65789	0.29851	0.50251	NaN	0.22422	0.35461	0.27933	1.5503
COLO858	SB590885	48	0.316	8	0.34014	1.2063	0.13245	0.14599	0.21277	0.34014	0.2008	NaN	0.38168	0.54348	0.70922	0.5291	0.40161	0.67568	0.33113	0.51282	NaN	0.27174	0.47393	0.34483	1.6449
COLO858	SB590885	48	1	1	0.26178	0.81301	0.20367	0.18657	0.17637	0.3367	0.10406	NaN	0.34364	0.54945	0.74074	0.65359	0.41494	0.91743	0.22472	0.53763	NaN	0.23148	0.50761	0.33784	2.3375
COLO858	SB590885	48	1	2	0.37736	0.80645	0.17182	0.18622	0.17422	0.33333	0.2	NaN	0.37313	0.4902	0.70922	0.53476	0.39526	0.79365	0.31546	0.52632	NaN	0.22936	0.48309	0.2681	2.2276
COLO858	SB590885	48	1	3	0.2994	0.76336	0.13141	0.16667	0.14577	0.28818	0.24331	NaN	0.36765	NaN	0.73529	0.48309	0.40323	0.81301	0.25641	0.42194	NaN	0.16892	0.47393	0.11876	2.1881
COLO858	SB590885	48	1	4	0.21552	0.63291	0.17986	0.15129	0.14684	0.3876	0.17361	NaN	0.3663	0.72464	0.67114	0.51282	0.39841	0.79365	0.3096	0.35714	NaN	0.36765	0.37175	0.19763	1.8828
COLO858	SB590885	48	1	5	0.20284	0.62893	0.20121	0.17953	0.18657	0.29412	0.18416	NaN	0.32573	0.6135	0.76336	0.57143	0.41152	0.73529	0.29762	0.46948	NaN	0.42017	0.37175	0.33223	1.6681
COLO858	SB590885	48	1	6	0.22523	0.5	0.16779	0.20408	0.13228	0.34602	0.18083	NaN	0.40984	0.49261	0.72993	0.45872	0.37594	0.78125	0.3268	0.44053	NaN	0.28736	0.36232	0.15674	1.6898
COLO858	SB590885	48	1	7	0.31153	0.80645	0.17668	0.16667	0.20121	0.36765	0.30675	NaN	0.47393	0.3367	0.72464	0.60606	0.47619	0.9434	0.3876	0.60606	NaN	0.2381	0.47619	0.26385	1.8604
COLO858	SB590885	48	1	8	0.27778	0.72464	0.20408	0.19841	0.25126	0.3663	0.26042	NaN	0.47847	0.4	0.68966	0.63291	0.5102	1.0309	NaN	0.625	NaN	0.37594	0.38314	0.31447	2.0758
COLO858	SB590885	48	3.16	1	0.23923	0.71429	0.16556	0.14104	0.12706	0.28653	0.1497	NaN	0.33113	1.0352	0.87719	0.50761	0.43478	0.75188	0.25575	0.33445	NaN	0.27397	0.72993	0.18282	2.592
COLO858	SB590885	48	3.16	2	0.31447	0.62112	0.14684	0.19268	0.17575	0.3937	0.19084	NaN	0.5291	1.0384	0.77519	0.4065	0.37453	0.80645	0.31949	0.35587	NaN	0.16584	0.53763	0.16639	2.413
COLO858	SB590885	48	3.16	3	0.26738	0.59172	0.25	0.1845	0.17668	0.35842	0.35714	NaN	0.49751	1.2165	0.78125	0.68493	0.56497	1.0352	0.31746	0.60606	NaN	0.22624	0.68493	0.31153	2.1158
COLO858	SB590885	48	3.16	4	0.2584	0.49261	0.22371	0.22573	0.22472	0.41322	0.2809	NaN	0.4878	0.96154	0.83333	0.32258	0.5988	1.0256	0.34722	0.55866	NaN	0.36364	0.60976	0.24272	1.9546
COLO858	SB590885	48	3.16	5	0.28409	0.72464	0.19231	0.20202	0.11962	0.31447	0.14347	NaN	0.24876	0.6135	0.7874	0.47619	0.34843	0.83333	0.2451	0.27778	NaN	0.32573	0.6993	0.14706	2.0648
COLO858	SB590885	48	3.16	6	0.24155	0.4065	0.14771	0.15773	0.13514	0.38462	0.17986	NaN	0.28011	0.5848	0.86207	0.4878	0.34483	0.71429	0.31746	0.32895	NaN	0.16313	0.45662	0.17953	1.9195
COLO858	SB590885	48	3.16	7	0.22321	0.67568	0.1912	0.16155	0.29155	0.31056	0.2445	NaN	0.48077	0.53191	0.81301	0.60606	0.47619	0.96154	0.37879	0.64103	NaN	0.16722	0.63291	0.21008	2.1933
COLO858	SB590885	48	3.16	8	0.23041	0.625	0.25063	0.17391	0.1845	0.369	0.28249	NaN	0.47619	0.60606	0.7874	0.55249	0.46512	0.96154	0.35714	0.49751	NaN	0.42017	0.55556	0.271	2.1333
K2	DMSO control	1	NaN	1	0.82645	2.9412	0.39841	0.4902	0.45249	0.2809	0.46729	NaN	1.182	1.5773	NaN	0.625	0.71429	0.75188	0.4065	NaN	NaN	0.11429	NaN	0.4878	0.64103
K2	DMSO control	1	NaN	2	0.95238	1.6978	0.45662	0.4902	0.51813	0.3125	0.48544	NaN	1.1001	1.8182	NaN	0.59172	0.81301	0.74627	0.54945	NaN	NaN	0.023364	NaN	0.55866	0.81301
K2	DMSO control	1	NaN	3	1.0215	2.5445	0.52632	0.61728	0.57803	0.51813	0.5291	NaN	1.1655	1.5974	NaN	0.71429	0.68966	0.7874	0.49505	NaN	NaN	0.11416	NaN	0.64935	0.74627
K2	DMSO control	1	NaN	4	0.98039	2.1368	0.48544	0.5988	0.55866	0.53191	0.5814	NaN	1.2285	1.7212	NaN	0.67568	0.82645	0.75758	0.45662	NaN	NaN	0.19608	NaN	0.64516	0.64103
K2	DMSO control	1	NaN	5	0.88496	2.5641	0.39841	0.4386	0.4717	0.35971	0.53763	NaN	1.0661	1.6393	NaN	0.58824	0.78125	0.83333	0.42918	NaN	NaN	0.11682	NaN	0.48077	0.62112
K2	DMSO control	1	NaN	6	0.86207	1.6051	0.38168	0.45872	0.46729	0.25907	0.4902	NaN	1.1123	1.5974	NaN	0.60606	0.78125	0.80645	0.4386	NaN	NaN	0.021978	NaN	0.54945	0.67568
K2	DMSO control	1	NaN	7	NaN	NaN	NaN	NaN	NaN	NaN	NaN	NaN	NaN	NaN	NaN	NaN	NaN	NaN	NaN	NaN	NaN	NaN	NaN	NaN	NaN
K2	DMSO control	1	NaN	8	0.96154	3.4722	0.35211	0.48077	0.39683	0.21692	0.55556	NaN	1.0989	1.7036	NaN	0.57803	0.72464	0.6993	0.42918	NaN	NaN	0.086207	NaN	0.51282	0.57471
K2	DMSO control	1	NaN	1	1.0152	2.2883	0.4329	0.42735	0.44843	0.30488	0.53763	NaN	1.0142	0.88496	NaN	0.60976	0.8	0.79365	0.37175	NaN	NaN	0.18215	NaN	0.54945	0.48077
K2	DMSO control	1	NaN	2	0.97087	1.7241	0.40323	0.49505	0.49505	0.25445	0.52083	NaN	1.1001	1.2092	NaN	0.62893	0.75188	0.6993	0.40816	NaN	NaN	0.18315	NaN	0.57143	0.60606
K2	DMSO control	1	NaN	3	1.0132	2.1505	0.46729	0.50251	0.42553	0.28329	0.50505	NaN	1.0571	1.0235	NaN	0.65359	0.7874	0.70922	0.44248	NaN	NaN	0.10395	NaN	0.5988	0.5
K2	DMSO control	1	NaN	4	0.95238	2.0877	0.3413	0.46083	0.45455	0.3012	0.60976	NaN	1.1547	1.0121	NaN	0.625	0.76336	0.76336	0.40816	NaN	NaN	0.047619	NaN	0.62112	0.59524
K2	DMSO control	1	NaN	5	1.0471	1.9342	0.41494	0.44053	0.44444	0.18939	0.55866	NaN	1.0352	0.84746	NaN	0.61728	0.79365	0.71942	0.41841	NaN	NaN	0.10352	NaN	0.5291	0.68966
K2	DMSO control	1	NaN	6	1.0091	1.4684	0.34602	0.5618	NaN	0.37313	0.66667	NaN	1.007	0.91743	NaN	NaN	0.82645	0.8	0.44843	NaN	NaN	0.15198	NaN	0.60606	0.63694
K2	DMSO control	1	NaN	7	1.0482	1	0.37037	0.46083	0.38023	0.24876	0.50251	NaN	1.0428	1.0428	NaN	0.59524	0.76923	0.6993	0.45662	NaN	NaN	0.10787	NaN	0.53763	0.78125
K2	DMSO control	1	NaN	8	0.9434	2.6667	0.34602	0.42735	0.39526	0.24155	0.52356	NaN	1.0081	0.9901	NaN	0.6135	0.73529	0.82645	0.34602	NaN	NaN	0.076336	NaN	0.48077	0.64103
K2	DMSO control	1	NaN	1	1.0373	1.996	0.33898	0.45455	0.40984	0.24331	0.52632	NaN	1.0718	1.0881	NaN	0.60606	0.81967	0.75758	0.45662	NaN	NaN	0.20284	NaN	0.55249	0.63291
K2	DMSO control	1	NaN	2	1.0101	1.9194	0.37037	0.52356	0.48309	0.37453	NaN	NaN	1.0846	1.2903	NaN	0.60241	0.73529	0.66225	0.37453	NaN	NaN	0.19417	NaN	0.55556	0.74627
K2	DMSO control	1	NaN	3	1.056	1.9157	0.4	0.44444	0.43668	0.28902	0.53763	NaN	1.0834	1.292	NaN	0.53476	0.72464	0.72993	0.39526	NaN	NaN	0.1462	NaN	0.53763	0.70423
K2	DMSO control	1	NaN	4	1.0384	2.2883	0.36364	0.53763	0.46729	0.3096	0.54645	NaN	1.0235	1.1614	NaN	0.61728	0.72993	0.62893	0.39216	NaN	NaN	0.083333	NaN	0.54348	0.68027
K2	DMSO control	1	NaN	5	1.065	1.6722	0.3937	0.42918	0.35971	0.21368	0.57803	NaN	0.97087	0.9901	NaN	0.62893	0.78125	0.71942	0.3876	NaN	NaN	0.16892	NaN	0.52632	0.64516
K2	DMSO control	1	NaN	6	1.0449	1.5456	0.38911	0.54645	0.46083	0.31646	0.55249	NaN	1.0787	0.88496	NaN	0.57143	0.80645	0.78125	0.37736	NaN	NaN	0.17794	NaN	0.59172	0.54945
K2	DMSO control	1	NaN	7	1.0905	1.8215	0.39526	0.40323	0.47847	0.26667	0.5618	NaN	1.1001	1.1641	NaN	0.62893	0.78125	0.70922	0.40984	NaN	NaN	0.14837	NaN	0.51546	0.75758
K2	DMSO control	1	NaN	8	NaN	2.0747	0.34965	0.4386	0.44643	0.28571	0.56497	NaN	0.9901	0.92593	NaN	0.5848	0.75188	0.7874	0.42017	NaN	NaN	0.033557	NaN	NaN	0.50505
K2	DMSO control	1	NaN	1	0.9434	2.5707	0.35211	0.46948	0.42735	0.27397	0.54945	NaN	1.1442	0.86957	NaN	0.58824	0.76923	0.76923	0.47619	NaN	NaN	0.1548	NaN	0.5291	0.59172
K2	DMSO control	1	NaN	2	0.92593	2.1142	NaN	0.42553	0.48309	0.28329	0.49505	NaN	1.1223	1.001	NaN	0.63291	0.8	0.73529	0.38023	NaN	NaN	0.13441	NaN	0.60976	0.68493
K2	DMSO control	1	NaN	3	0.95238	1.8051	0.37594	0.54054	0.4386	0.22831	0.54945	NaN	1.1848	1.046	NaN	0.64935	0.82645	0.68493	0.46296	NaN	NaN	0.045249	NaN	0.6135	0.59524
K2	DMSO control	1	NaN	4	0.93458	1.9646	0.39062	0.54348	0.52356	0.25707	0.57803	NaN	1.0395	0.89286	NaN	0.63694	0.8	0.68493	0.4386	NaN	NaN	0.014065	NaN	0.61728	0.66667
K2	DMSO control	1	NaN	5	0.87719	1.7889	0.36364	0.44843	0.4386	0.24814	0.4878	NaN	1.1521	1.0288	NaN	0.62112	0.8	0.77519	0.43668	NaN	NaN	0.17889	NaN	0.5	0.65359
K2	DMSO control	1	NaN	6	0.95238	1.7575	0.38314	0.45249	0.45662	0.26316	0.54645	NaN	1.0417	1.003	NaN	0.62893	0.75758	0.77519	0.44248	NaN	NaN	0.098039	NaN	0.53191	0.70423
K2	DMSO control	1	NaN	7	NaN	1.7391	NaN	0.44053	0.36496	0.2681	0.54348	NaN	0.96154	NaN	NaN	0.52356	0.75188	0.75188	0.42553	NaN	NaN	0.11148	NaN	0.51546	0.71429
K2	DMSO control	1	NaN	8	0.89286	2.3923	0.37313	0.46512	0.36496	NaN	0.54945	NaN	0.96154	0.88496	NaN	0.57471	0.74627	0.78125	0.35842	NaN	NaN	0.046729	NaN	0.52083	0.56818
K2	DMSO control	1	NaN	1	0.87719	2.9762	0.41667	0.4717	0.55556	0.28169	0.52632	NaN	1.1123	1.5773	NaN	0.56818	0.75188	0.76923	0.4386	NaN	NaN	0.11587	NaN	0.4902	0.56818
K2	DMSO control	1	NaN	2	0.96154	1.5361	0.44643	0.46512	0.64935	0.27322	0.5	NaN	1.1669	1.7483	NaN	0.60241	0.81967	0.81301	0.49261	NaN	NaN	0.021882	NaN	0.62893	NaN
K2	DMSO control	1	NaN	3	0.96154	2.1786	0.38911	0.5814	0.44643	0.24272	0.5102	NaN	1.0695	1.6502	NaN	0.62893	0.75758	0.80645	0.5102	NaN	NaN	0.2439	NaN	0.48309	0.59524
K2	DMSO control	1	NaN	4	0.90909	1.6077	0.41841	0.54645	0.46729	0.39526	0.51546	NaN	1.0638	1.845	NaN	0.62112	0.77519	0.70423	0.40984	NaN	NaN	0.14225	NaN	0.55556	0.75188
K2	DMSO control	1	NaN	5	0.86957	2.457	0.38314	0.45045	0.50761	0.20284	0.46512	NaN	1.0395	1.5337	NaN	0.60241	0.80645	0.8547	0.4	NaN	NaN	0.087719	NaN	0.49505	0.65359
K2	DMSO control	1	NaN	6	NaN	NaN	NaN	NaN	NaN	NaN	NaN	NaN	NaN	NaN	NaN	NaN	NaN	NaN	NaN	NaN	NaN	NaN	NaN	NaN	NaN
K2	DMSO control	1	NaN	7	0.96154	2.1645	0.37175	0.42918	0.35088	0.32258	0.53476	NaN	1.0718	1.4104	NaN	0.60241	0.83333	0.80645	0.33333	NaN	NaN	0.033898	NaN	0.54054	0.67568
K2	DMSO control	1	NaN	8	0.95238	2.2676	0.35714	0.47619	0.4065	0.29762	0.5618	NaN	1.087	1.5456	NaN	0.54945	0.68493	0.86957	0.40161	NaN	NaN	0.086957	NaN	0.52083	0.68966
K2	DMSO control	1	NaN	1	0.98039	2.4331	0.38314	0.47393	0.43103	0.32362	0.53476	NaN	0.98039	0.90909	NaN	0.625	0.71942	0.82645	0.4	NaN	NaN	0.21231	NaN	0.53476	0.5291
K2	DMSO control	1	NaN	2	0.92593	1.8051	0.3413	0.4878	0.52632	0.31646	0.4902	NaN	1.087	1.4306	NaN	0.60976	0.79365	0.76336	0.41322	NaN	NaN	0.1938	NaN	0.64103	0.70922
K2	DMSO control	1	NaN	3	1.1111	2.1097	0.45045	0.49751	0.45045	0.28736	0.54645	NaN	1.0977	1.3089	NaN	0.58824	0.76336	0.68966	0.44053	NaN	NaN	0.16892	NaN	0.54348	0.5988
K2	DMSO control	1	NaN	4	0.95238	1.7575	0.34364	0.46083	0.46296	0.31153	0.56497	NaN	1.1086	1.3072	NaN	0.57803	0.74627	0.71429	0.3876	NaN	NaN	0.072464	NaN	0.58824	0.56497
K2	DMSO control	1	NaN	5	1.056	1.8018	0.40486	0.53476	0.38911	0.3012	0.52356	NaN	0.92593	1.073	NaN	0.61728	0.83333	0.8547	0.37453	NaN	NaN	0.16863	NaN	0.4902	0.55249
K2	DMSO control	1	NaN	6	0.9434	1.3193	0.34843	0.39526	0.48544	0.28409	0.5618	NaN	1.073	1.25	NaN	0.56497	0.80645	0.76336	0.34965	NaN	NaN	0.17794	NaN	0.54348	0.62112
K2	DMSO control	1	NaN	7	1.1099	2.0243	0.39526	0.42194	0.41494	0.22779	0.55249	NaN	0.90909	1.1834	NaN	0.56818	0.77519	0.72464	0.41667	NaN	NaN	0.14104	NaN	0.50505	0.66225
K2	DMSO control	1	NaN	8	0.89286	2.1834	0.37736	0.43668	0.48309	0.25641	0.53476	NaN	1.0593	1.1547	NaN	0.5988	0.67568	0.84034	0.38462	NaN	NaN	0.095238	NaN	0.51813	0.58824
K2	DMSO control	1	NaN	1	1.105	2.331	0.39216	0.42017	0.4717	0.26455	0.53191	NaN	1.0406	1.1976	NaN	0.58824	0.6993	0.8547	0.35842	NaN	NaN	0.19305	NaN	0.51282	0.45045
K2	DMSO control	1	NaN	2	0.97087	2.045	0.35461	0.4902	0.46948	0.33784	0.5102	NaN	1.0267	1.3624	NaN	0.56818	0.73529	0.82645	0.42194	NaN	NaN	0.078125	NaN	0.53763	0.68493
K2	DMSO control	1	NaN	3	1.0799	1.9048	NaN	0.46083	0.42918	0.29412	0.56497	NaN	1.0183	1.218	NaN	0.57471	0.71942	0.79365	0.40323	NaN	NaN	0.18215	NaN	0.5618	0.72464
K2	DMSO control	1	NaN	4	0.9901	1.9685	0.39841	0.56497	0.46512	0.34247	0.56818	NaN	1.0142	1.0787	NaN	0.5988	0.75758	0.63694	0.44248	NaN	NaN	0.15873	NaN	0.50761	0.66225
K2	DMSO control	1	NaN	5	1.006	1.7182	0.43103	0.43478	NaN	0.28736	0.5848	NaN	1	1.1737	NaN	0.5814	0.76923	0.81967	0.46512	NaN	NaN	0.25189	NaN	0.57471	0.59524
K2	DMSO control	1	NaN	6	0.93458	1.5798	0.42735	0.60606	0.46729	0.38462	0.54945	NaN	1.0549	1.1148	NaN	0.55866	0.8547	0.75758	0.42553	NaN	NaN	0.13158	NaN	0.5988	0.8547
K2	DMSO control	1	NaN	7	1.0799	1.7036	0.45872	0.42017	0.3937	0.26738	0.52083	NaN	0.97087	1.2658	NaN	0.55866	0.71429	0.73529	0.3876	NaN	NaN	0.21008	NaN	0.54054	0.67568
K2	DMSO control	1	NaN	8	0.93458	1.9493	0.36232	0.40984	0.54645	0.33445	0.50251	NaN	0.9901	0.89286	NaN	0.53763	0.77519	0.71942	0.4065	NaN	NaN	0.062893	NaN	0.46729	0.59524
K2	AZ628	1	0.00316	1	0.82645	2.6455	NaN	0.45455	0.48077	0.25641	0.51546	NaN	1.1148	1.5408	NaN	0.61728	0.72993	0.75758	0.32051	NaN	NaN	0.20367	NaN	0.54645	0.62893
K2	AZ628	1	0.00316	2	0.86957	1.3316	0.42373	0.52356	NaN	0.35971	0.50505	NaN	1.1429	1.7513	NaN	0.625	0.75188	0.84034	0.39526	NaN	NaN	0.046512	NaN	NaN	0.83333
K2	AZ628	1	0.00316	3	0.91743	2.1882	0.45662	0.5102	0.45662	0.33113	0.53476	NaN	1.0215	1.634	NaN	0.64935	0.74074	0.78125	0.41494	NaN	NaN	0.04902	NaN	0.54054	0.72464
K2	AZ628	1	0.00316	4	0.91743	1.6393	0.44248	0.52356	0.47393	0.2584	0.55249	NaN	1.0661	1.8657	NaN	0.5291	0.6993	NaN	0.37313	NaN	NaN	0.091743	NaN	0.55249	0.80645
K2	AZ628	1	0.00316	5	0.86957	2.2727	0.37879	0.46083	0.48077	0.33223	0.46729	NaN	1.0277	1.5504	NaN	0.56497	0.78125	0.7874	0.39526	NaN	NaN	0.13736	NaN	0.49261	0.68027
K2	AZ628	1	0.00316	6	0.86207	1.3004	0.42373	0.44843	0.46948	0.25316	0.5848	NaN	1.1338	1.5848	NaN	0.60606	0.7874	0.82645	0.38168	NaN	NaN	0.015601	NaN	0.58824	0.74627
K2	AZ628	1	0.00316	7	0.97087	2.1053	0.49505	0.54348	0.4717	0.26596	0.51813	NaN	1.0941	1.3774	NaN	0.59524	0.8	0.78125	0.45455	NaN	NaN	0.087719	NaN	0.56497	0.72464
K2	AZ628	1	0.00316	8	0.89286	2.5	0.40816	0.5291	0.47393	0.30395	0.64103	NaN	1.0764	1.5674	NaN	0.61728	0.75758	0.77519	0.44643	NaN	NaN	NaN	NaN	0.54348	0.55556
K2	AZ628	1	0.01	1	0.83333	1.7361	0.4	0.46083	0.3937	0.3413	0.56497	NaN	0.9434	0.83333	NaN	0.59524	0.65789	0.67568	0.39062	NaN	NaN	0.19342	NaN	0.47847	0.55249
K2	AZ628	1	0.01	2	0.76336	1.1249	0.35714	0.47619	0.46512	0.33445	0.45662	NaN	1.0406	1.1669	NaN	0.5988	0.81967	0.70423	0.3876	NaN	NaN	0.22321	NaN	0.54645	0.81301
K2	AZ628	1	0.01	3	0.84034	1.6051	0.38462	0.53476	0.41494	0.28249	0.5102	NaN	1.004	1.007	NaN	0.61728	0.65359	0.72993	0.41152	NaN	NaN	0.17668	NaN	0.5618	0.45045
K2	AZ628	1	0.01	4	0.80645	1.3038	0.31153	0.45662	0.49751	0.38023	0.56497	NaN	0.98039	0.96154	NaN	0.54645	0.67568	0.67568	0.41152	NaN	NaN	NaN	NaN	0.59172	0.57471
K2	AZ628	1	0.01	5	0.77519	1.1494	0.37037	0.42194	0.40161	0.28011	0.55866	NaN	0.91743	0.89286	NaN	0.5848	0.72464	0.81967	0.39216	NaN	NaN	0.17513	NaN	0.53191	0.625
K2	AZ628	1	0.01	6	0.74074	0.8547	0.32468	0.40816	0.41322	0.29412	0.52083	NaN	0.97087	1.0799	NaN	0.52632	0.68027	0.72464	0.30769	NaN	NaN	0.21598	NaN	0.47847	0.54348
K2	AZ628	1	0.01	7	0.76923	1	0.34843	0.43668	0.40984	0.36101	0.47847	NaN	0.93458	1.1136	NaN	0.58824	0.76336	0.68027	0.34843	NaN	NaN	0.16502	NaN	0.57143	0.74627
K2	AZ628	1	0.01	8	0.76923	1.5552	0.37736	0.41152	0.44053	0.28571	0.57143	NaN	0.9009	0.97087	NaN	0.54054	0.71942	0.84746	0.35842	NaN	NaN	0.18587	NaN	0.54054	0.64516
K2	AZ628	1	0.0316	1	0.66225	0.9901	0.35971	0.48544	0.50251	0.34014	0.56818	NaN	1.0384	1.002	NaN	0.57803	0.62112	0.84034	0.3663	NaN	NaN	0.23148	NaN	0.6135	0.56818
K2	AZ628	1	0.0316	2	0.72993	0.84034	0.35971	NaN	0.46083	0.36765	NaN	NaN	1.0471	1.1848	NaN	0.5848	0.66667	0.6993	0.36101	NaN	NaN	0.14535	NaN	0.67114	0.6993
K2	AZ628	1	0.0316	3	0.625	0.81967	0.41667	0.41494	0.42918	0.28986	0.53191	NaN	0.96154	1.0593	NaN	0.5291	0.60606	0.71429	0.41322	NaN	NaN	0.22422	NaN	0.54645	0.74074
K2	AZ628	1	0.0316	4	0.65789	0.88496	0.34843	0.4878	0.5	0.34483	0.59172	NaN	0.93458	1.105	NaN	0.52356	0.65359	0.62893	0.34014	NaN	NaN	0.14815	NaN	0.53191	0.69444
K2	AZ628	1	0.0316	5	0.61728	0.59524	0.37594	0.44053	0.41152	0.25381	0.57803	NaN	0.98039	1.0163	NaN	0.60241	0.67114	0.76923	0.4	NaN	NaN	0.20619	NaN	0.57471	0.67114
K2	AZ628	1	0.0316	6	0.66667	0.57471	0.36101	0.53191	0.42194	0.23866	0.54348	NaN	0.98039	0.95238	NaN	0.59172	0.70423	0.66225	0.33003	NaN	NaN	0.15723	NaN	0.64516	0.66225
K2	AZ628	1	0.0316	7	0.56818	0.5814	0.40816	0.4329	0.43668	0.28571	0.5291	NaN	0.96154	1.1287	NaN	0.54645	0.70423	0.77519	0.3876	NaN	NaN	0.22371	NaN	0.56818	0.71942
K2	AZ628	1	0.0316	8	0.59524	0.66667	0.33003	0.37453	0.48077	0.30395	0.54645	NaN	0.87719	0.92593	NaN	0.56497	0.68966	0.72993	0.4065	NaN	NaN	0.1	NaN	0.54054	0.57471
K2	AZ628	1	0.1	1	0.41152	NaN	0.34364	0.45872	0.44843	0.2809	0.47847	NaN	1.0091	0.9901	NaN	0.5618	0.66225	0.8	0.41494	NaN	NaN	0.19841	NaN	0.58824	0.56497
K2	AZ628	1	0.1	2	0.45662	0.46729	0.38911	0.45455	0.42735	0.27933	0.48544	NaN	0.9901	1.0267	NaN	0.53476	0.66225	0.74627	0.35211	NaN	NaN	0.066225	NaN	0.57803	0.68493
K2	AZ628	1	0.1	3	0.41152	0.3876	0.40984	0.47847	0.45249	0.27933	0.56497	NaN	1.0989	1.0194	NaN	0.56818	0.71942	0.75188	0.38462	NaN	NaN	0.090909	NaN	0.69444	0.66225
K2	AZ628	1	0.1	4	0.45662	0.46083	0.3861	0.46729	NaN	0.25316	0.50761	NaN	1.0661	0.97087	NaN	0.61728	0.73529	0.70922	0.35971	NaN	NaN	0.052632	NaN	0.6993	0.63694
K2	AZ628	1	0.1	5	0.39216	0.4	0.34722	0.42553	0.4386	NaN	0.49505	NaN	1	0.9434	NaN	0.54645	0.67114	0.88496	0.35211	NaN	NaN	0.14347	NaN	0.57803	0.63694
K2	AZ628	1	0.1	6	0.29851	0.41667	0.38911	0.44444	0.44843	0.28736	0.46729	NaN	0.9434	1.0341	NaN	0.60241	0.64516	0.7874	0.37313	NaN	NaN	0.044444	NaN	0.5814	0.70423
K2	AZ628	1	0.1	7	0.39683	0.31153	0.4065	0.32895	0.44248	NaN	0.53763	NaN	0.92593	NaN	NaN	0.5102	0.65789	0.88496	0.35714	NaN	NaN	0.1292	NaN	0.50505	0.79365
K2	AZ628	1	0.1	8	0.30488	0.4717	0.40816	0.37313	0.44248	0.2584	0.53476	NaN	0.84034	1.0091	NaN	0.54054	0.6993	0.77519	0.35211	NaN	NaN	0.1355	NaN	0.50761	0.60606
K2	AZ628	1	0.316	1	0.26385	0.42735	0.45662	0.44053	0.4878	0.28249	0.5102	NaN	1.073	1.6	NaN	0.5848	0.70423	0.8547	0.37879	NaN	NaN	NaN	NaN	0.58824	0.5814
K2	AZ628	1	0.316	2	0.26738	0.46083	0.41152	0.46296	0.48309	0.37313	0.47847	NaN	1.046	1.7301	NaN	0.53476	0.6993	0.80645	0.45045	NaN	NaN	0.15649	NaN	0.70922	0.98039
K2	AZ628	1	0.316	3	0.32787	0.34483	0.37313	0.51282	0.44248	0.30581	0.50505	NaN	0.97087	1.4925	NaN	0.60606	0.71942	0.77519	0.33557	NaN	NaN	0.080645	NaN	0.62112	0.71942
K2	AZ628	1	0.316	4	0.31056	0.16367	0.37736	0.42553	0.46512	0.32895	0.49751	NaN	1.0235	1.4368	NaN	0.53191	0.66667	0.76923	0.32051	NaN	NaN	0.123	NaN	0.59524	0.7874
K2	AZ628	1	0.316	5	0.2849	0.21186	0.3937	0.41841	0.42373	0.25381	0.59172	NaN	0.9434	1.6155	NaN	0.60976	0.63694	0.83333	0.38314	NaN	NaN	0.11481	NaN	0.55249	0.60241
K2	AZ628	1	0.316	6	0.35461	0.17513	0.37879	0.36232	0.45662	0.29586	0.43103	NaN	0.93458	1.7986	NaN	0.58824	0.625	0.87719	0.3413	NaN	NaN	0.025907	NaN	0.67114	1
K2	AZ628	1	0.316	7	0.33333	0.30211	0.46296	0.39216	NaN	0.30864	0.51282	NaN	0.96154	1.6207	NaN	0.60606	0.6993	0.81967	0.35842	NaN	NaN	0.061728	NaN	0.57471	0.71942
K2	AZ628	1	0.316	8	0.25907	0.24331	0.42194	0.42194	0.42553	0.26596	0.54645	NaN	0.9434	NaN	NaN	0.54645	0.68493	0.84746	0.4	NaN	NaN	0.10194	NaN	0.59524	0.64935
K2	AZ628	1	1	1	0.20877	0.16949	0.37313	0.4329	0.47847	0.33113	0.47847	NaN	0.9901	1.1521	NaN	0.54945	0.67568	0.70922	0.35714	NaN	NaN	0.15924	NaN	0.5814	0.4717
K2	AZ628	1	1	2	0.23364	0.2008	0.40486	0.4717	0.47393	0.21598	0.52083	NaN	1.0235	1.5823	NaN	0.56818	0.72993	0.72464	0.34483	NaN	NaN	0.19455	NaN	0.72993	0.74627
K2	AZ628	1	1	3	NaN	0.22883	0.38023	0.40161	0.41494	0.33784	0.57471	NaN	1.007	1.1587	NaN	0.55866	0.64103	0.68966	0.37037	NaN	NaN	0.24096	NaN	0.58824	0.74074
K2	AZ628	1	1	4	0.21786	0.14045	0.28986	0.47393	0.45455	0.34014	0.51813	NaN	0.98039	1.3387	NaN	0.57471	0.71429	0.75758	0.35211	NaN	NaN	0.15552	NaN	0.59172	0.5988
K2	AZ628	1	1	5	0.22676	0.1675	0.33333	0.35587	0.43478	0.24938	0.53476	NaN	0.83333	1.1696	NaN	0.57143	0.64516	0.75758	0.35971	NaN	NaN	0.23641	NaN	0.51813	0.5618
K2	AZ628	1	1	6	0.1992	0.11628	0.35211	0.42373	0.40161	0.26385	0.49751	NaN	0.96154	1.385	NaN	0.5618	0.71429	0.71942	0.33003	NaN	NaN	0.22779	NaN	0.62893	0.68493
K2	AZ628	1	1	7	0.25575	0.17452	0.39216	0.41841	0.35842	0.2439	0.51282	NaN	0.7874	1.2107	NaN	0.52632	0.63291	0.68966	0.38314	NaN	NaN	0.1199	NaN	0.71942	0.57143
K2	AZ628	1	1	8	0.23866	0.21505	0.29674	0.38168	0.42194	0.39062	0.54945	NaN	0.95238	1.3263	NaN	0.5291	0.62112	NaN	NaN	NaN	NaN	0.087719	NaN	0.57471	0.53191
K2	AZ628	1	3.16	1	0.19646	0.1269	0.35211	0.38911	0.41322	0.28011	0.48544	NaN	0.91743	1.1614	NaN	0.54645	0.67114	0.69444	0.33003	NaN	NaN	0.25381	NaN	0.50505	NaN
K2	AZ628	1	3.16	2	NaN	0.17668	0.3268	0.40816	0.4329	0.28736	0.47847	NaN	1.004	1.443	NaN	0.58824	0.64103	0.64935	0.34483	NaN	NaN	0.17301	NaN	0.59524	0.66667
K2	AZ628	1	3.16	3	0.22883	0.13477	0.34247	0.38911	0.44053	0.27473	0.55556	NaN	0.97087	1.2469	NaN	0.5291	0.65359	0.67114	0.36101	NaN	NaN	0.24155	NaN	0.60976	0.67568
K2	AZ628	1	3.16	4	0.2331	0.15038	0.29412	0.48309	NaN	0.29586	0.57143	NaN	0.91743	1.1521	NaN	0.55866	NaN	0.59172	0.33333	NaN	NaN	0.16	NaN	0.63291	0.68966
K2	AZ628	1	3.16	5	0.18315	0.15823	0.32051	NaN	0.39841	0.2809	0.5102	NaN	0.89286	1.1494	NaN	0.54945	0.67114	0.68966	NaN	NaN	NaN	0.19268	NaN	0.56497	0.76336
K2	AZ628	1	3.16	6	0.21053	0.10142	0.33898	0.42553	0.42373	NaN	0.54348	NaN	0.97087	1.2706	NaN	0.60241	0.66225	0.74074	0.33333	NaN	NaN	0.10707	NaN	0.56818	0.68027
K2	AZ628	1	3.16	7	0.2445	0.13004	0.34843	0.35971	0.40161	NaN	0.53763	NaN	0.90909	1.269	NaN	0.54945	0.66667	0.8	0.3096	NaN	NaN	0.22727	NaN	0.52083	0.68027
K2	AZ628	1	3.16	8	0.23256	0.095238	0.35842	0.39526	0.45249	0.26738	0.52083	NaN	0.87719	1.1074	NaN	0.55866	NaN	0.68966	0.32787	NaN	NaN	0.11806	NaN	0.52356	0.56497
K2	Selumetinib	1	0.00316	1	0.9434	2.2883	0.42373	0.4329	0.51813	0.31546	0.52632	NaN	1.1148	1.5152	NaN	0.66225	0.70423	0.70922	0.43103	NaN	NaN	0.084034	NaN	0.57143	0.6993
K2	Selumetinib	1	0.00316	2	0.8547	1.7762	0.40486	0.46948	0.50251	0.28011	0.54945	NaN	1.0482	1.6051	NaN	0.57143	0.69444	0.73529	0.35336	NaN	NaN	0.10215	NaN	0.54945	0.76923
K2	Selumetinib	1	0.00316	3	0.82645	2.1882	0.45455	0.46729	0.57143	0.3003	0.4878	NaN	1.1628	1.7301	NaN	0.5848	0.68966	0.64103	0.43103	NaN	NaN	0.18116	NaN	0.60976	0.52632
K2	Selumetinib	1	0.00316	4	0.83333	1.9569	0.42373	0.51282	0.4902	0.32154	0.51282	NaN	1.1737	NaN	NaN	0.64516	0.74627	0.70922	0.369	NaN	NaN	0.10672	NaN	NaN	0.8547
K2	Selumetinib	1	0.00316	5	1.0395	2.0325	0.53191	0.5	0.48309	NaN	0.49505	NaN	1.0707	1.5361	NaN	0.63291	0.86207	0.78125	0.46948	NaN	NaN	0.11862	NaN	0.50761	0.65359
K2	Selumetinib	1	0.00316	6	0.86207	2.3529	0.41841	0.42553	0.49751	0.32787	0.52356	NaN	1.0858	1.7361	NaN	0.61728	0.76923	0.86957	0.42918	NaN	NaN	0.5988	NaN	0.55249	0.54348
K2	Selumetinib	1	0.00316	7	0.83333	2.2075	0.33333	0.39216	0.44248	0.29851	0.51813	NaN	1.0834	1.5552	NaN	0.52356	0.76923	0.67568	0.40816	NaN	NaN	0.34247	NaN	0.4878	0.74627
K2	Selumetinib	1	0.00316	8	0.96154	NaN	0.51282	0.47393	0.58824	0.3268	0.44643	NaN	1.0256	NaN	NaN	0.5814	0.67114	0.80645	0.35587	NaN	NaN	0.43668	NaN	0.59524	NaN
K2	Selumetinib	1	0.01	1	0.91743	1.5038	0.44643	0.52083	0.4717	0.33113	0.54945	NaN	1.0406	1.0526	NaN	0.68966	0.75188	0.71942	0.41841	NaN	NaN	0.24752	NaN	0.59524	0.43478
K2	Selumetinib	1	0.01	2	0.90909	1.2579	0.39683	0.53476	0.54348	0.37037	0.57471	NaN	1.0965	1	NaN	0.6135	0.6993	0.78125	0.42553	NaN	NaN	0.14663	NaN	0.66667	0.54348
K2	Selumetinib	1	0.01	3	0.91743	1.5773	0.34965	0.4878	0.5291	0.36765	0.46083	NaN	1.0684	0.87719	NaN	0.47393	0.69444	0.7874	0.42017	NaN	NaN	0.20833	NaN	0.53191	0.62112
K2	Selumetinib	1	0.01	4	0.76923	1.3193	0.41152	0.54645	0.52083	0.24096	0.53763	NaN	1.1274	NaN	NaN	0.62112	0.69444	0.74627	0.44643	NaN	NaN	0.14409	NaN	0.62893	0.72464
K2	Selumetinib	1	0.01	5	0.9901	1	0.4329	0.39683	0.41152	0.24814	0.5102	NaN	1.0549	1.0101	NaN	0.60606	0.72464	0.70423	0.37736	NaN	NaN	0.17483	NaN	0.54945	0.70423
K2	Selumetinib	1	0.01	6	0.93458	1.3405	0.3937	0.3876	0.45249	0.29674	0.58824	NaN	0.86207	0.89286	NaN	0.50761	0.65359	0.81301	0.31746	NaN	NaN	0.13736	NaN	0.60241	0.64103
K2	Selumetinib	1	0.01	7	0.83333	1.1211	0.35714	0.37313	0.37736	0.26882	0.50251	NaN	0.97087	0.84034	NaN	0.5102	0.70922	0.72993	0.38168	NaN	NaN	0.24331	NaN	0.54645	0.46729
K2	Selumetinib	1	0.01	8	0.8547	0.96154	0.37594	0.46729	0.41322	0.26738	0.51813	NaN	0.93458	1.3889	NaN	0.54054	0.68493	0.625	0.36496	NaN	NaN	0.080645	NaN	0.63291	0.69444
K2	Selumetinib	1	0.0316	1	0.9901	0.68493	0.3861	0.37594	0.4329	0.32258	0.5814	NaN	0.96154	1.2063	NaN	0.5848	0.76336	0.70423	0.41667	NaN	NaN	0.20661	NaN	0.5102	0.70922
K2	Selumetinib	1	0.0316	2	0.88496	0.73529	0.34722	0.4878	0.52083	0.31546	0.59524	NaN	0.9434	1.0593	NaN	0.59172	0.60976	0.64103	0.39526	NaN	NaN	0.1462	NaN	0.50761	0.66667
K2	Selumetinib	1	0.0316	3	1.004	0.72464	0.37313	0.42553	0.49751	0.34965	0.49505	NaN	1.0493	1.1287	NaN	0.56818	0.56818	0.77519	0.37594	NaN	NaN	0.30395	NaN	0.5102	0.50251
K2	Selumetinib	1	0.0316	4	1.0526	0.86957	0.37736	0.46512	0.50505	0.35842	0.54645	NaN	1.0858	NaN	NaN	0.57143	0.65789	0.75758	0.37453	NaN	NaN	0.2331	NaN	0.57803	0.72993
K2	Selumetinib	1	0.0316	5	0.93458	0.42017	0.35587	0.4329	0.42194	NaN	0.5291	NaN	0.9434	1.1173	NaN	0.51546	0.71429	0.68966	0.38911	NaN	NaN	0.22272	NaN	0.53191	0.69444
K2	Selumetinib	1	0.0316	6	0.7874	0.49751	0.33113	0.37453	0.46083	0.31153	0.4878	NaN	0.88496	0.93458	NaN	0.55249	0.72464	0.75188	0.3663	NaN	NaN	NaN	NaN	0.4878	0.5
K2	Selumetinib	1	0.0316	7	0.88496	0.60976	0.3861	0.3937	0.31447	0.34602	0.51813	NaN	0.9009	1.0101	NaN	0.49261	0.61728	0.7874	0.3413	NaN	NaN	0.26954	NaN	0.49751	0.61728
K2	Selumetinib	1	0.0316	8	0.95238	0.62893	0.41841	0.41494	0.40984	NaN	0.52356	NaN	0.8547	1.3947	NaN	0.53476	0.54348	0.81301	0.3413	NaN	NaN	0.22883	NaN	0.55556	0.5291
K2	Selumetinib	1	0.1	1	0.96154	0.22075	0.37037	0.46296	0.47847	0.2994	0.50251	NaN	NaN	1.0977	NaN	0.62112	0.72993	0.71429	0.43478	NaN	NaN	0.055866	NaN	0.6135	0.58824
K2	Selumetinib	1	0.1	2	0.91743	0.39841	0.37879	0.46512	0.46296	0.2681	0.54945	NaN	1.032	1.0256	NaN	0.6135	0.70423	0.67568	0.41667	NaN	NaN	0.03367	NaN	0.63694	0.65359
K2	Selumetinib	1	0.1	3	0.86957	0.7874	0.34483	0.37736	0.45662	0.29762	0.47393	NaN	0.98039	0.9901	NaN	0.55249	0.64516	0.71942	0.38314	NaN	NaN	0.18282	NaN	0.4717	0.54645
K2	Selumetinib	1	0.1	4	0.9901	0.44643	0.36765	0.45662	0.37175	0.31447	0.46083	NaN	0.98039	NaN	NaN	0.56497	0.61728	0.7874	0.37037	NaN	NaN	0.091743	NaN	0.54348	0.89286
K2	Selumetinib	1	0.1	5	0.98039	0.22371	NaN	0.43103	0.38314	0.33333	0.5	NaN	0.9434	1.2594	NaN	0.52356	0.63694	0.84034	0.45045	NaN	NaN	0.13587	NaN	0.63694	0.74627
K2	Selumetinib	1	0.1	6	0.90909	0.34843	0.42735	0.37037	0.44444	0.31546	0.52083	NaN	NaN	1.0341	NaN	0.54348	0.5988	0.80645	0.36232	NaN	NaN	0.14265	NaN	0.5988	0.5291
K2	Selumetinib	1	0.1	7	0.86207	0.57471	0.41322	0.39526	0.45045	0.27322	0.46729	NaN	0.91743	0.97087	NaN	0.57803	0.70922	0.83333	0.42373	NaN	NaN	0.21097	NaN	0.57471	0.57143
K2	Selumetinib	1	0.1	8	0.90909	0.29851	0.34247	0.48309	0.44444	0.23419	0.5102	NaN	0.96154	1.1792	NaN	0.5848	0.66225	0.8	0.36364	NaN	NaN	0.098039	NaN	0.64935	0.75758
K2	Selumetinib	1	0.316	1	0.97087	0.20284	0.37175	0.37175	0.39683	0.29499	0.4902	NaN	0.95238	1.4577	NaN	0.60606	0.77519	0.8547	0.45872	NaN	NaN	0.15361	NaN	0.52356	0.64516
K2	Selumetinib	1	0.316	2	0.86957	0.15038	0.369	0.35971	0.5291	0.31847	0.52632	NaN	1.002	1.6584	NaN	0.5848	0.67114	0.75188	0.3937	NaN	NaN	0.15674	NaN	0.60241	0.9901
K2	Selumetinib	1	0.316	3	0.8547	0.31447	0.37736	0.48309	0.56818	0.27624	0.5	NaN	1.0776	1.4472	NaN	0.53476	0.64103	0.69444	0.41667	NaN	NaN	0.15337	NaN	0.5814	0.60241
K2	Selumetinib	1	0.316	4	0.93458	0.21505	0.3876	0.48309	0.44444	0.35842	0.4717	NaN	1.005	1.9493	NaN	0.60606	0.72993	0.74074	0.39683	NaN	NaN	0.041494	NaN	0.66225	0.9434
K2	Selumetinib	1	0.316	5	1.0101	0.25316	0.40323	0.45872	0.42553	0.31949	0.59172	NaN	0.9434	1.4599	NaN	0.5618	0.72464	0.8547	0.42373	NaN	NaN	0.046512	NaN	0.55866	0.70922
K2	Selumetinib	1	0.316	6	0.91743	0.16556	0.3937	0.38911	0.45662	0.46729	0.55249	NaN	0.96154	1.4388	NaN	0.5988	0.65789	0.75188	0.45249	NaN	NaN	0.14124	NaN	0.62112	0.71942
K2	Selumetinib	1	0.316	7	0.8	0.2045	0.36765	0.37879	0.42017	0.37879	0.50505	NaN	NaN	1.5038	NaN	0.53763	0.67568	0.91743	0.37879	NaN	NaN	0.45045	NaN	0.5102	0.57803
K2	Selumetinib	1	0.316	8	0.98039	0.37879	0.34364	0.39062	0.53476	0.38023	0.48309	NaN	0.93458	2.1552	NaN	0.57143	0.63291	0.79365	0.42553	NaN	NaN	0.32154	NaN	0.65789	1.4472
K2	Selumetinib	1	1	1	1.032	0.21459	0.38023	0.45455	0.47847	0.33113	0.55866	NaN	0.91743	1.2563	NaN	0.58824	0.71942	0.68966	0.46948	NaN	NaN	0.24331	NaN	0.55556	0.68966
K2	Selumetinib	1	1	2	0.96154	0.14514	0.36765	0.41841	0.45662	0.34843	0.54054	NaN	0.98039	1.2151	NaN	0.55866	0.5988	0.7874	0.37594	NaN	NaN	0.15337	NaN	0.64516	0.5848
K2	Selumetinib	1	1	3	0.95238	0.37175	0.369	0.49751	0.5	0.41841	0.47619	NaN	1.005	1.1299	NaN	NaN	0.62893	0.71942	0.3937	NaN	NaN	0.20921	NaN	0.63291	0.5618
K2	Selumetinib	1	1	4	0.9901	0.33557	NaN	0.52083	0.46512	0.34247	0.51813	NaN	1	NaN	NaN	0.57143	0.68493	0.70922	0.42194	NaN	NaN	0.21552	NaN	0.73529	0.74627
K2	Selumetinib	1	1	5	1.0638	0.15221	0.36364	0.45249	0.37175	0.31153	0.4902	NaN	0.93458	1.1891	NaN	0.59172	0.64103	0.68027	0.42553	NaN	NaN	0.23095	NaN	0.58824	0.69444
K2	Selumetinib	1	1	6	0.93458	0.072464	0.38314	0.44643	0.40984	0.35587	0.56818	NaN	0.8547	1.1587	NaN	0.50251	0.71942	0.75758	0.37736	NaN	NaN	0.15106	NaN	0.5618	0.60606
K2	Selumetinib	1	1	7	0.90909	0.097087	NaN	0.369	0.38023	0.41494	0.56497	NaN	0.91743	1.1919	NaN	NaN	0.65359	0.77519	0.53476	NaN	NaN	0.26316	NaN	0.46512	0.60241
K2	Selumetinib	1	1	8	0.89286	0.19646	0.35971	0.41152	0.43103	0.27397	0.4065	NaN	0.95238	1.7953	NaN	0.57471	0.64103	0.71429	0.3663	NaN	NaN	0.12005	NaN	0.64103	0.8
K2	Selumetinib	1	3.16	1	1.1274	0.15504	0.35336	0.41494	0.39683	0.2457	0.54054	NaN	0.98039	1.2484	NaN	0.5	0.60976	0.68027	0.37736	NaN	NaN	0.22727	NaN	0.57471	0.80645
K2	Selumetinib	1	3.16	2	0.92593	0.15823	0.33898	0.46729	0.40984	0.26247	0.50251	NaN	0.96154	1.0616	NaN	0.53476	0.58824	0.71429	0.33333	NaN	NaN	0.17857	NaN	0.59172	0.65789
K2	Selumetinib	1	3.16	3	0.93458	0.17212	0.30581	0.43668	0.43668	0.30581	0.55556	NaN	1	1.0111	NaN	0.55866	0.66667	0.67114	0.33898	NaN	NaN	0.28902	NaN	0.52083	0.50251
K2	Selumetinib	1	3.16	4	1.1765	0.20121	0.32468	0.42194	NaN	0.27248	0.55556	NaN	1.0627	1.8868	NaN	0.52632	0.60241	0.68966	0.35088	NaN	NaN	0.2681	NaN	0.59172	0.72464
K2	Selumetinib	1	3.16	5	1.2034	0.13889	0.29851	0.37879	0.4386	0.30488	0.51546	NaN	0.89286	1.1614	NaN	0.52356	0.64516	NaN	0.37453	NaN	NaN	0.18083	NaN	0.56497	0.73529
K2	Selumetinib	1	3.16	6	0.93458	0.20576	0.35088	0.36765	0.44053	0.30303	0.5	NaN	0.84746	1.0173	NaN	0.55556	0.66667	0.67114	0.34843	NaN	NaN	0.068966	NaN	0.51813	0.68027
K2	Selumetinib	1	3.16	7	1.004	0.1171	0.32468	0.3937	0.35461	0.44444	0.54348	NaN	0.87719	1.1494	NaN	0.49261	0.64935	0.6993	0.35461	NaN	NaN	0.34247	NaN	0.54945	0.49261
K2	Selumetinib	1	3.16	8	1.0917	0.18519	0.37313	0.37453	0.44444	0.41494	0.55866	NaN	0.87719	1.5314	NaN	0.50761	0.54945	NaN	0.32051	NaN	NaN	0.23923	NaN	0.5814	0.74627
K2	Vemurafenib	1	0.00316	1	0.93458	2.2422	0.39062	0.46083	0.50505	0.26385	0.5618	NaN	1.1325	1.7153	NaN	0.61728	0.74074	0.8547	0.40161	NaN	NaN	0.13736	NaN	0.53191	0.5814
K2	Vemurafenib	1	0.00316	2	0.89286	1.9724	0.42918	0.5	0.44248	0.28736	0.5	NaN	1.1161	2.0325	NaN	NaN	NaN	0.70423	0.44843	NaN	NaN	0.022026	NaN	0.61728	0.84746
K2	Vemurafenib	1	0.00316	3	0.93458	2.6738	0.38462	0.44444	0.4902	0.23866	0.55249	NaN	1.0764	1.6234	NaN	0.60241	0.75758	0.70922	0.42553	NaN	NaN	0.10081	NaN	0.49261	0.51546
K2	Vemurafenib	1	0.00316	4	NaN	NaN	NaN	NaN	NaN	NaN	NaN	NaN	NaN	NaN	NaN	NaN	NaN	NaN	NaN	NaN	NaN	NaN	NaN	NaN	NaN
K2	Vemurafenib	1	0.00316	5	0.86207	2.5575	0.42373	0.41152	0.51546	0.28571	0.50505	NaN	1.0235	1.6611	NaN	0.54945	0.73529	0.79365	0.41494	NaN	NaN	0.39683	NaN	0.45045	0.54645
K2	Vemurafenib	1	0.00316	6	NaN	1.5291	0.41152	0.50761	0.4329	NaN	0.46512	NaN	1.0331	2.2321	NaN	0.54348	0.75758	0.77519	0.3937	NaN	NaN	0.31949	NaN	0.60976	0.95238
K2	Vemurafenib	1	0.00316	7	0.93458	2.3923	0.38023	0.4717	0.49261	0.23529	0.4717	NaN	1.1136	1.7065	NaN	0.57471	0.79365	0.8	0.42017	NaN	NaN	0.062893	NaN	0.53191	0.68493
K2	Vemurafenib	1	0.00316	8	0.91743	1.4728	0.45662	0.4329	0.52632	0.26525	0.45662	NaN	1.1325	1.5873	NaN	0.60976	0.79365	0.8547	0.40323	NaN	NaN	0.023256	NaN	0.54348	1.0331
K2	Vemurafenib	1	0.01	1	0.88496	2.2272	0.41322	0.46296	0.4878	0.37175	0.54945	NaN	1.0834	1.1111	NaN	NaN	0.71942	0.76923	0.37736	NaN	NaN	0.12547	NaN	0.54054	0.68493
K2	Vemurafenib	1	0.01	2	0.96154	1.8622	0.39841	0.51546	0.45045	0.32468	0.54645	NaN	1.1001	1.7762	NaN	0.61728	0.79365	0.625	0.4065	NaN	NaN	0.15649	NaN	0.57803	0.8
K2	Vemurafenib	1	0.01	3	0.98039	2.2124	0.4065	0.45249	0.45045	0.27248	0.53763	NaN	1.0823	0.90909	NaN	0.60976	0.76923	0.81967	0.37879	NaN	NaN	0.21598	NaN	0.50251	0.5618
K2	Vemurafenib	1	0.01	4	0.95238	1.5291	0.39841	0.4717	0.51813	0.34843	0.5	NaN	1.1001	1.3004	NaN	0.625	0.81301	0.64935	0.41667	NaN	NaN	0.19724	NaN	0.56818	0.74074
K2	Vemurafenib	1	0.01	5	1	1.7668	0.36101	0.54645	0.4386	0.29412	0.55556	NaN	1.0941	1.0256	NaN	NaN	0.75188	0.76336	0.42553	NaN	NaN	0.22831	NaN	0.54645	0.5618
K2	Vemurafenib	1	0.01	6	0.82645	1.5314	NaN	0.41152	0.48309	0.27027	0.4902	NaN	1.1148	1.5699	NaN	0.5848	0.84034	0.68493	0.42918	NaN	NaN	0.12422	NaN	NaN	0.71429
K2	Vemurafenib	1	0.01	7	0.83333	1.8868	0.38314	0.41841	0.40984	0.33113	0.57471	NaN	0.97087	0.90909	NaN	0.60606	0.71942	0.6993	0.36496	NaN	NaN	0.23419	NaN	0.57143	0.5814
K2	Vemurafenib	1	0.01	8	0.97087	1.321	0.34843	0.44053	0.44643	0.31447	0.54645	NaN	0.9901	1.046	NaN	0.56497	0.78125	0.72993	0.35587	NaN	NaN	0.15748	NaN	0.4902	0.5618
K2	Vemurafenib	1	0.0316	1	0.93458	1.7483	0.35971	0.42735	0.45045	0.34843	0.52083	NaN	1.0571	1.0341	NaN	0.59172	0.66225	0.67114	0.37175	NaN	NaN	0.25641	NaN	0.50251	0.52083
K2	Vemurafenib	1	0.0316	2	0.89286	1.8484	0.42194	0.51813	NaN	0.37594	0.4878	NaN	1.0834	NaN	NaN	0.56818	0.72464	0.62112	0.3663	NaN	NaN	0.26738	NaN	0.58824	0.74074
K2	Vemurafenib	1	0.0316	3	0.83333	1.6103	0.45872	0.48309	0.42373	0.25063	0.55556	NaN	0.97087	0.90909	NaN	0.62893	0.74074	0.77519	0.36232	NaN	NaN	0.20661	NaN	0.5618	0.51813
K2	Vemurafenib	1	0.0316	4	0.92593	1.4409	0.3663	0.45662	0.45045	0.2445	0.4902	NaN	1.0616	1.0616	NaN	0.60606	0.76336	0.65789	0.33223	NaN	NaN	0.10858	NaN	0.5988	0.6135
K2	Vemurafenib	1	0.0316	5	0.84746	1.3793	0.42918	0.38314	0.35211	0.26385	0.48544	NaN	0.95238	0.90909	NaN	0.59524	0.63694	0.75188	0.33445	NaN	NaN	0.28329	NaN	0.49261	0.45455
K2	Vemurafenib	1	0.0316	6	0.84034	1.4663	0.36101	0.47847	0.37594	0.35088	0.50251	NaN	0.90909	1.3387	NaN	0.54945	0.68027	0.70922	0.35211	NaN	NaN	0.2004	NaN	0.51546	0.9901
K2	Vemurafenib	1	0.0316	7	0.98039	1.1765	0.41841	0.3861	0.3861	0.22422	0.5848	NaN	0.97087	0.9901	NaN	0.62893	0.7874	0.77519	0.35587	NaN	NaN	0.17921	NaN	0.56497	0.73529
K2	Vemurafenib	1	0.0316	8	0.86207	1.1587	NaN	0.53191	0.41494	0.31847	0.51546	NaN	1.0163	0.93458	NaN	0.56497	0.70922	0.74627	0.34843	NaN	NaN	0.11521	NaN	0.5848	0.83333
K2	Vemurafenib	1	0.1	1	0.67568	1.9194	0.36101	0.44643	0.44843	0.22371	0.54348	NaN	1.0173	1.0834	NaN	0.55556	0.63694	0.65359	0.3663	NaN	NaN	0.18349	NaN	0.54945	0.55556
K2	Vemurafenib	1	0.1	2	0.72464	1.3532	0.34965	0.50251	0.40984	0.33333	0.57471	NaN	1.0256	NaN	NaN	0.58824	0.71942	0.64103	0.36232	NaN	NaN	0.081967	NaN	0.68966	0.80645
K2	Vemurafenib	1	0.1	3	0.60606	1.1976	0.35714	0.44444	0.42553	0.29155	0.46512	NaN	1.0638	0.81967	NaN	0.55249	0.6993	0.71942	0.38314	NaN	NaN	0.17212	NaN	0.57471	0.48309
K2	Vemurafenib	1	0.1	4	0.61728	0.93458	0.38911	0.48544	0.39683	0.27027	0.4386	NaN	0.95238	1.0471	NaN	0.56497	0.65789	0.69444	0.36765	NaN	NaN	0.052356	NaN	0.69444	0.625
K2	Vemurafenib	1	0.1	5	0.78125	1.6978	0.31949	0.43668	0.4329	0.24631	0.54348	NaN	1.0331	1.0288	NaN	0.54645	0.71942	NaN	0.3937	NaN	NaN	0.1996	NaN	0.52356	0.4878
K2	Vemurafenib	1	0.1	6	0.74627	1.2674	NaN	0.46296	0.40486	0.27701	0.47847	NaN	1.0741	1.25	NaN	0.57803	0.78125	0.74627	0.34014	NaN	NaN	0.075188	NaN	0.60241	0.6993
K2	Vemurafenib	1	0.1	7	0.63694	0.8547	0.33784	0.41841	0.42194	0.20921	0.51282	NaN	1.056	0.92593	NaN	0.57471	0.76336	0.75188	0.3876	NaN	NaN	0.12531	NaN	0.53763	0.64103
K2	Vemurafenib	1	0.1	8	0.56497	0.74627	0.36101	0.45249	NaN	0.271	0.47619	NaN	0.93458	0.92593	NaN	0.57803	0.71942	0.70423	0.35971	NaN	NaN	0.087719	NaN	0.5988	0.63694
K2	Vemurafenib	1	0.316	1	0.40486	NaN	0.34722	0.3937	0.44643	0.28249	0.46512	NaN	NaN	1.5129	NaN	0.54945	0.64103	0.67568	0.35336	NaN	NaN	0.27397	NaN	0.54945	0.5814
K2	Vemurafenib	1	0.316	2	NaN	NaN	NaN	NaN	NaN	NaN	NaN	NaN	NaN	NaN	NaN	NaN	NaN	NaN	NaN	NaN	NaN	NaN	NaN	NaN	NaN
K2	Vemurafenib	1	0.316	3	0.35587	0.50505	0.32051	0.40486	0.48309	0.26596	0.5291	NaN	0.92593	1.7036	NaN	0.5814	0.60241	0.68966	0.35587	NaN	NaN	0.34965	NaN	0.55866	0.68966
K2	Vemurafenib	1	0.316	4	0.43668	0.4065	0.39841	0.44053	0.49751	0.32154	0.44843	NaN	0.93458	1.6129	NaN	0.60976	0.60241	0.70922	0.4717	NaN	NaN	0.17452	NaN	0.66667	1.0672
K2	Vemurafenib	1	0.316	5	0.44643	0.4717	0.32051	0.44444	0.47393	0.30675	0.55866	NaN	1.0121	1.4327	NaN	0.55556	0.5848	0.71942	0.37594	NaN	NaN	0.41667	NaN	0.49751	0.64103
K2	Vemurafenib	1	0.316	6	0.41494	0.39062	0.41152	0.39841	NaN	0.29674	0.46729	NaN	0.92593	NaN	NaN	0.56497	0.65789	0.69444	0.42373	NaN	NaN	0.20576	NaN	0.69444	0.8547
K2	Vemurafenib	1	0.316	7	0.49261	0.53476	0.39062	0.41152	0.42735	0.22523	0.5	NaN	0.86957	1.6	NaN	0.56818	0.66225	0.71942	0.37313	NaN	NaN	0.35842	NaN	0.5814	0.62893
K2	Vemurafenib	1	0.316	8	0.3876	0.2611	0.36101	0.41152	0.44248	NaN	0.47393	NaN	0.9009	1.5267	NaN	0.60241	0.64103	NaN	0.36232	NaN	NaN	0.18018	NaN	0.68966	0.93458
K2	Vemurafenib	1	1	1	0.22989	0.1773	0.31447	0.37175	0.42553	0.369	0.53191	NaN	0.92593	1.1792	NaN	0.5618	0.60976	0.65359	0.3367	NaN	NaN	0.15175	NaN	0.54054	0.5618
K2	Vemurafenib	1	1	2	NaN	NaN	0.40161	0.44444	0.36364	0.25445	0.49505	NaN	0.84034	1.6234	NaN	0.5988	NaN	0.53191	0.31949	NaN	NaN	0.11416	NaN	0.72464	0.77519
K2	Vemurafenib	1	1	3	0.24752	0.2004	0.31847	0.41152	0.4329	0.31056	0.5291	NaN	0.86957	1.3831	NaN	0.5618	0.56497	0.5814	0.40161	NaN	NaN	0.21505	NaN	0.60976	0.50251
K2	Vemurafenib	1	1	4	0.2584	0.18215	0.35842	0.44053	0.48309	0.3003	0.4902	NaN	0.9009	1.626	NaN	0.56818	0.62893	0.56818	0.35971	NaN	NaN	0.080645	NaN	0.74074	0.74074
K2	Vemurafenib	1	1	5	0.18797	0.12853	0.36765	0.40161	0.40816	0.30395	0.48077	NaN	0.81301	1.1211	NaN	0.53476	0.60606	0.68493	0.54945	NaN	NaN	0.24876	NaN	0.49261	0.5988
K2	Vemurafenib	1	1	6	0.22779	0.18182	0.38023	0.38168	0.37879	0.27624	0.4717	NaN	0.83333	1.8116	NaN	0.55249	0.65789	0.57803	0.30488	NaN	NaN	0.16611	NaN	0.5988	0.75758
K2	Vemurafenib	1	1	7	0.28653	0.1992	0.37175	0.36232	0.38023	0.33333	0.41667	NaN	0.75758	1.1521	NaN	0.58824	0.625	0.70423	0.60606	NaN	NaN	0.28986	NaN	0.53763	0.56497
K2	Vemurafenib	1	1	8	0.22272	0.14771	0.38168	0.35336	0.46729	0.31746	0.45662	NaN	0.77519	1.385	NaN	0.55556	0.60606	0.64935	0.32895	NaN	NaN	0.18657	NaN	0.54945	0.64516
K2	Vemurafenib	1	3.16	1	0.18727	0.13072	0.27248	0.38168	0.30395	0.30303	0.46083	NaN	0.80645	1.1211	NaN	0.56818	0.55556	0.57803	0.37879	NaN	NaN	0.28736	NaN	0.50505	0.48077
K2	Vemurafenib	1	3.16	2	0.39062	0.22779	0.33113	0.3937	0.40816	0.22676	0.52083	NaN	0.80645	1.5291	NaN	0.53476	0.59524	0.55249	0.32573	NaN	NaN	0.17889	NaN	0.65789	0.5814
K2	Vemurafenib	1	3.16	3	0.18484	0.098039	0.32573	0.37736	0.34364	0.38314	0.47619	NaN	0.80645	1.1696	NaN	0.56497	0.58824	0.71942	0.3861	NaN	NaN	0.24691	NaN	0.55556	0.53763
K2	Vemurafenib	1	3.16	4	0.2451	0.14265	NaN	0.35336	0.38911	0.27778	0.45045	NaN	0.8	1.269	NaN	0.57143	0.54945	0.5102	0.37037	NaN	NaN	0.09434	NaN	0.5848	0.5814
K2	Vemurafenib	1	3.16	5	0.20121	0.1992	0.2994	0.35587	0.33557	0.28902	0.47847	NaN	0.78125	1.1364	NaN	0.53191	0.52632	0.63291	0.36364	NaN	NaN	0.27778	NaN	NaN	0.5
K2	Vemurafenib	1	3.16	6	0.33113	0.2045	0.37175	0.37037	0.34483	0.34722	0.48077	NaN	0.75188	1.6313	NaN	0.49261	0.65359	0.44843	0.33557	NaN	NaN	0.23202	NaN	0.54054	0.67114
K2	Vemurafenib	1	3.16	7	0.19646	0.11403	0.31847	NaN	0.48544	0.30488	0.4717	NaN	0.75758	1.1312	NaN	0.5618	0.66225	0.61728	0.42017	NaN	NaN	0.18868	NaN	0.56818	0.57471
K2	Vemurafenib	1	3.16	8	0.2045	0.1002	0.34965	0.43668	0.37879	0.22371	0.50761	NaN	0.75188	1.1521	NaN	0.6135	0.65359	0.5618	0.3413	NaN	NaN	0.11249	NaN	0.5848	NaN
K2	PLX4720	1	0.00316	1	0.84034	2.4631	0.44248	0.45045	NaN	0.30769	0.52083	NaN	1.1338	1.5198	NaN	0.59524	0.72993	0.74627	0.41152	NaN	NaN	0.15337	NaN	0.54348	0.5988
K2	PLX4720	1	0.00316	2	NaN	NaN	NaN	NaN	NaN	NaN	NaN	NaN	NaN	NaN	NaN	NaN	NaN	NaN	NaN	NaN	NaN	NaN	NaN	NaN	NaN
K2	PLX4720	1	0.00316	3	0.84034	2.7778	0.41494	0.45455	0.5	0.30769	0.5102	NaN	1.0811	1.6155	NaN	0.59524	0.72993	0.68493	NaN	NaN	NaN	0.10718	NaN	0.51282	0.6993
K2	PLX4720	1	0.00316	4	NaN	NaN	NaN	NaN	NaN	NaN	NaN	NaN	NaN	NaN	NaN	NaN	NaN	NaN	NaN	NaN	NaN	NaN	NaN	NaN	NaN
K2	PLX4720	1	0.00316	5	0.80645	2.4155	0.38462	0.41494	0.5	0.26882	0.4717	NaN	1	1.6026	NaN	0.53191	0.74627	0.77519	0.40323	NaN	NaN	0.34247	NaN	0.45872	0.5848
K2	PLX4720	1	0.00316	6	0.87719	1.4045	0.44643	0.46948	NaN	0.3268	0.52083	NaN	1.0741	NaN	NaN	0.54348	0.72464	0.80645	NaN	NaN	NaN	0.35211	NaN	0.54945	NaN
K2	PLX4720	1	0.00316	7	0.89286	2.3041	0.41841	0.44444	0.52356	0.2381	0.5	NaN	1.0101	1.5504	NaN	0.57471	0.70922	0.86957	0.41152	NaN	NaN	0.086957	NaN	0.51546	0.5848
K2	PLX4720	1	0.00316	8	0.93458	1.5106	0.37879	0.46512	0.51282	0.24272	0.44053	NaN	1.0235	1.6313	NaN	0.57143	0.74627	0.76336	0.40486	NaN	NaN	0.22026	NaN	0.55249	0.74627
K2	PLX4720	1	0.01	1	0.88496	1.9608	0.42735	0.55249	NaN	0.31447	NaN	NaN	1.1136	0.82645	NaN	0.56497	0.78125	0.77519	0.5102	NaN	NaN	0.25445	NaN	0.57803	0.6135
K2	PLX4720	1	0.01	2	0.79365	1.8797	0.42017	0.58824	0.49261	0.36765	0.54945	NaN	1.1442	1.8149	NaN	0.61728	0.80645	0.74074	0.46083	NaN	NaN	0.17699	NaN	0.68966	0.7874
K2	PLX4720	1	0.01	3	0.91743	2.1978	0.39841	0.41152	0.45455	0.3096	0.53476	NaN	1.0493	0.7874	NaN	0.57803	0.76336	0.78125	0.46083	NaN	NaN	0.22523	NaN	0.52083	0.56818
K2	PLX4720	1	0.01	4	0.96154	1.5175	0.33898	0.45872	0.47619	0.32787	0.53191	NaN	1.0977	1.2019	NaN	0.5988	0.71429	0.71942	0.3937	NaN	NaN	0.20243	NaN	0.59524	0.8547
K2	PLX4720	1	0.01	5	0.84746	1.7094	0.34965	0.40161	0.44843	0.2907	0.53191	NaN	0.95238	0.81301	NaN	0.52083	0.6993	NaN	0.38168	NaN	NaN	0.18622	NaN	0.48309	0.49505
K2	PLX4720	1	0.01	6	0.89286	1.3055	0.33445	0.44248	0.45249	0.2907	NaN	NaN	0.96154	1.5129	NaN	0.5618	0.76923	0.72464	0.4	NaN	NaN	0.13021	NaN	0.625	0.62893
K2	PLX4720	1	0.01	7	0.92593	1.6529	0.35714	0.39841	0.40486	0.25	NaN	NaN	0.9434	0.86957	NaN	0.60976	0.74627	0.70922	0.45872	NaN	NaN	0.23202	NaN	0.5	0.5814
K2	PLX4720	1	0.01	8	0.86207	1.1086	0.35336	0.38911	0.44643	0.31746	0.53191	NaN	1.0309	1.0204	NaN	0.50761	0.74627	0.73529	0.34247	NaN	NaN	0.18727	NaN	0.52632	0.57471
K2	PLX4720	1	0.0316	1	0.86957	1.6051	0.35714	0.48077	0.45249	0.35211	0.52083	NaN	1.1211	1.1136	NaN	0.61728	0.65359	0.72993	0.34722	NaN	NaN	0.28249	NaN	NaN	0.50505
K2	PLX4720	1	0.0316	2	0.8547	1.8149	0.47619	0.50251	0.5	0.32258	0.52356	NaN	1.1086	NaN	NaN	0.55866	0.68493	0.58824	0.37736	NaN	NaN	0.19342	NaN	0.57471	0.71942
K2	PLX4720	1	0.0316	3	0.87719	1.4514	0.39062	0.46729	0.39216	0.35088	NaN	NaN	0.96154	1.0428	NaN	0.55866	0.71429	0.81967	0.41841	NaN	NaN	0.21008	NaN	0.51282	0.64103
K2	PLX4720	1	0.0316	4	0.86957	1.2376	0.34014	0.46512	0.57471	0.3367	0.5291	NaN	1.0152	1.2788	NaN	0.57143	0.70922	0.82645	0.3937	NaN	NaN	0.10718	NaN	0.55249	0.64935
K2	PLX4720	1	0.0316	5	NaN	1.3123	0.44444	0.40486	0.34483	0.42373	0.51546	NaN	0.87719	0.86957	NaN	0.51813	0.66667	0.9434	0.37037	NaN	NaN	0.25575	NaN	0.53763	0.62893
K2	PLX4720	1	0.0316	6	0.87719	1.2516	0.35461	0.4065	0.36364	0.29674	0.49751	NaN	0.91743	1.4409	NaN	0.5848	0.64516	0.6135	0.33223	NaN	NaN	0.29499	NaN	0.52356	0.55866
K2	PLX4720	1	0.0316	7	0.8547	1.0246	0.35211	0.42194	0.38168	0.25126	0.51813	NaN	0.86207	0.92593	NaN	0.6135	0.71429	0.79365	0.3663	NaN	NaN	0.19724	NaN	0.52356	0.67568
K2	PLX4720	1	0.0316	8	0.86207	1.0183	0.37736	NaN	0.43103	0.19194	NaN	NaN	0.95238	0.90909	NaN	0.58824	0.70922	0.73529	0.39216	NaN	NaN	0.10246	NaN	0.55556	0.56497
K2	PLX4720	1	0.1	1	0.55866	1.4045	0.39526	0.41322	0.47847	0.21978	0.48309	NaN	1.0173	0.98039	NaN	0.5814	0.625	0.70922	0.40323	NaN	NaN	0.2439	NaN	0.46296	0.54054
K2	PLX4720	1	0.1	2	0.625	0.9434	0.35842	0.46948	0.41494	0.3096	0.46729	NaN	1.0449	NaN	NaN	0.54645	0.69444	0.72464	0.38462	NaN	NaN	0.096154	NaN	0.6135	0.6993
K2	PLX4720	1	0.1	3	0.63694	1.1377	0.37313	0.44444	0.47393	0.32468	0.53763	NaN	0.96154	0.95238	NaN	0.53763	0.63694	0.6993	0.37736	NaN	NaN	0.1506	NaN	0.56497	0.64516
K2	PLX4720	1	0.1	4	0.55556	0.78125	0.40161	0.45249	0.42918	0.29586	0.46083	NaN	0.98039	1.0741	NaN	0.55556	0.64935	0.74627	0.36496	NaN	NaN	0.11236	NaN	0.64103	0.83333
K2	PLX4720	1	0.1	5	0.50505	1.1534	0.36101	0.42553	0.44843	0.27248	0.45045	NaN	0.96154	0.91743	NaN	0.5618	0.71429	0.83333	0.41152	NaN	NaN	0.23697	NaN	0.53763	0.54945
K2	PLX4720	1	0.1	6	0.58824	0.8	0.41322	0.48309	0.43103	0.23529	0.52083	NaN	1.0471	1.1403	NaN	0.54945	0.67114	0.86207	0.39216	NaN	NaN	0.098039	NaN	0.62112	0.66225
K2	PLX4720	1	0.1	7	0.55249	0.65789	0.37037	0.42553	0.40161	0.27322	0.54054	NaN	0.93458	0.93458	NaN	0.55556	0.64103	0.84034	0.39841	NaN	NaN	0.17857	NaN	0.61728	0.65359
K2	PLX4720	1	0.1	8	0.53763	0.6135	0.38168	0.44843	0.4386	0.2924	0.50251	NaN	0.95238	1.0183	NaN	0.5848	0.63291	0.8	0.35211	NaN	NaN	0.068966	NaN	0.66225	0.76336
K2	PLX4720	1	0.316	1	0.39526	0.65359	0.37879	0.44248	NaN	0.27855	0.53191	NaN	1	1.4599	NaN	0.52632	0.65359	0.76336	0.41667	NaN	NaN	0.25707	NaN	0.60241	0.57143
K2	PLX4720	1	0.316	2	0.48544	0.50251	0.4878	NaN	0.47847	0.30488	0.44248	NaN	1.0132	1.8622	NaN	0.60241	NaN	0.70922	0.40816	NaN	NaN	0.038462	NaN	0.78125	0.89286
K2	PLX4720	1	0.316	3	0.34247	0.58824	0.37037	0.44843	0.43103	0.27548	0.57143	NaN	1.1737	1.5552	NaN	0.54054	0.67114	0.74074	0.37879	NaN	NaN	0.18939	NaN	0.5291	0.66667
K2	PLX4720	1	0.316	4	0.35336	0.76336	0.37453	0.4065	0.44053	0.36232	0.46083	NaN	1.001	1.6367	NaN	0.57471	0.64935	0.70922	0.46512	NaN	NaN	0.10977	NaN	0.70922	0.88496
K2	PLX4720	1	0.316	5	0.38911	0.38911	0.34364	0.39062	0.44053	0.45662	0.51282	NaN	1.005	1.5267	NaN	0.51546	0.64935	0.73529	0.37594	NaN	NaN	0.47619	NaN	0.4717	0.59172
K2	PLX4720	1	0.316	6	0.33445	0.40323	0.36496	0.44444	0.51546	0.35842	0.47847	NaN	1.1442	2.0534	NaN	0.54348	0.62112	0.7874	0.38314	NaN	NaN	0.34483	NaN	0.66225	NaN
K2	PLX4720	1	0.316	7	0.43668	0.35587	0.36496	0.39841	0.40323	0.26667	0.53476	NaN	0.90909	1.5456	NaN	0.5618	0.68493	0.79365	0.37594	NaN	NaN	0.15314	NaN	0.60241	0.60241
K2	PLX4720	1	0.316	8	0.35088	0.18939	0.45045	0.45249	0.46948	0.51546	0.40161	NaN	0.86207	1.626	NaN	0.55866	0.68966	0.7874	0.4878	NaN	NaN	0.10776	NaN	0.65789	0.87719
K2	PLX4720	1	1	1	0.25707	0.32787	0.33898	0.45872	NaN	0.3861	0.50251	NaN	0.96154	1.1403	NaN	NaN	0.68966	0.8547	0.33898	NaN	NaN	0.22936	NaN	0.5988	0.62112
K2	PLX4720	1	1	2	NaN	NaN	0.38462	0.46083	0.44444	0.33445	0.53763	NaN	0.9901	1.9531	NaN	0.57471	0.68027	0.65789	0.39841	NaN	NaN	0.17361	NaN	0.71429	0.71429
K2	PLX4720	1	1	3	0.22472	0.2008	0.35842	0.34364	0.42735	0.30769	0.54645	NaN	0.92593	1.1834	NaN	0.5814	0.61728	0.70423	0.34602	NaN	NaN	0.18349	NaN	0.52632	0.4878
K2	PLX4720	1	1	4	0.24752	0.20833	0.32573	0.46729	0.41667	0.30488	0.49505	NaN	0.9434	1.5674	NaN	0.55866	0.66225	0.60976	0.36765	NaN	NaN	0.21053	NaN	0.66225	0.6993
K2	PLX4720	1	1	5	0.19881	0.17331	0.35461	0.4329	0.39841	0.28902	0.43103	NaN	0.87719	1.0881	NaN	0.57143	0.60606	0.75758	0.39216	NaN	NaN	0.22573	NaN	0.54945	0.60241
K2	PLX4720	1	1	6	0.23585	0.16611	0.36765	0.41494	0.42553	0.35842	0.45872	NaN	0.87719	1.6863	NaN	0.52083	0.68493	0.56497	0.36101	NaN	NaN	0.14045	NaN	0.67114	0.71942
K2	PLX4720	1	1	7	0.27701	0.21978	0.38911	0.40816	0.4065	0.25189	0.45872	NaN	0.83333	1.1442	NaN	0.51546	0.63291	0.68493	NaN	NaN	NaN	0.24155	NaN	0.52356	0.46512
K2	PLX4720	1	1	8	0.2445	0.13928	0.32468	0.34722	0.42553	NaN	0.51282	NaN	0.79365	1.3514	NaN	0.55249	0.5988	0.6993	0.35714	NaN	NaN	0.16313	NaN	0.55556	0.58824
K2	PLX4720	1	3.16	1	0.21505	0.17301	0.37037	0.38462	0.41667	0.35587	0.53763	NaN	0.91743	1.0846	NaN	0.55249	0.71942	0.76923	0.3367	NaN	NaN	0.36101	NaN	0.52083	0.5
K2	PLX4720	1	3.16	2	0.34364	0.28986	0.4065	0.42735	NaN	0.37879	0.50251	NaN	0.89286	NaN	NaN	0.53763	0.66225	0.65359	0.33003	NaN	NaN	0.26316	NaN	0.6135	0.72464
K2	PLX4720	1	3.16	3	0.2045	0.21459	0.3663	0.39841	0.37453	0.27548	0.51282	NaN	0.81301	1.0695	NaN	0.52632	0.5848	0.70423	0.38023	NaN	NaN	0.21882	NaN	0.57143	0.54645
K2	PLX4720	1	3.16	4	0.32468	0.2445	0.32051	0.45662	0.41494	0.3413	0.51813	NaN	0.88496	1.3004	NaN	0.56818	0.57471	0.62112	0.38168	NaN	NaN	0.13889	NaN	0.5988	0.80645
K2	PLX4720	1	3.16	5	0.21368	0.14225	0.39062	0.40486	0.34014	0.36364	0.46948	NaN	0.72993	1.001	NaN	0.52356	0.57471	0.89286	0.33223	NaN	NaN	0.31056	NaN	0.45872	0.42553
K2	PLX4720	1	3.16	6	0.36364	0.24938	0.30211	0.3663	0.39841	0.2994	0.4902	NaN	0.74074	1.3889	NaN	0.54945	0.5618	0.63694	0.37736	NaN	NaN	0.23419	NaN	0.57471	1.0204
K2	PLX4720	1	3.16	7	0.24814	0.16181	0.34247	0.40984	0.39062	0.27778	0.51282	NaN	0.7874	1.0881	NaN	0.51546	0.625	0.60241	0.36496	NaN	NaN	0.17452	NaN	0.60606	0.52632
K2	PLX4720	1	3.16	8	0.21786	0.09009	0.40323	0.49261	0.39841	0.34602	0.45872	NaN	0.81301	1.1455	NaN	NaN	0.67114	0.625	0.33113	NaN	NaN	0.09901	NaN	0.6135	0.57143
K2	SB590885	1	0.00316	1	0.92593	2.1053	0.42194	0.52632	0.45045	0.29586	0.49751	NaN	1.105	1.5924	NaN	0.62112	0.76336	0.68493	NaN	NaN	NaN	0.12195	NaN	0.55556	0.68493
K2	SB590885	1	0.00316	2	0.96154	1.6367	0.41322	0.52356	0.51546	0.3096	0.51813	NaN	1.0977	1.8975	NaN	0.66225	0.72464	0.71429	0.39841	NaN	NaN	0.092593	NaN	0.56818	0.68027
K2	SB590885	1	0.00316	3	0.84034	2.331	0.43668	0.46512	0.59172	0.23585	0.56497	NaN	1.1338	1.5823	NaN	0.54945	0.74627	0.67114	0.38462	NaN	NaN	0.15152	NaN	0.52083	0.59524
K2	SB590885	1	0.00316	4	NaN	NaN	NaN	NaN	NaN	NaN	NaN	NaN	NaN	NaN	NaN	NaN	NaN	NaN	NaN	NaN	NaN	NaN	NaN	NaN	NaN
K2	SB590885	1	0.00316	5	0.92593	2.2272	0.4717	0.45249	0.47393	0.33784	0.50505	NaN	1.1468	1.4728	NaN	0.59524	0.87719	0.79365	0.42918	NaN	NaN	0.0625	NaN	0.54945	0.69444
K2	SB590885	1	0.00316	6	0.9009	2.2676	0.44444	0.44053	0.46512	0.25253	0.54054	NaN	1.1455	1.5649	NaN	0.60606	0.8	0.86207	0.42194	NaN	NaN	0.2451	NaN	0.5102	0.67114
K2	SB590885	1	0.00316	7	0.83333	2.2173	0.4065	0.46083	0.51546	0.33445	0.60606	NaN	1.0672	1.5291	NaN	0.54054	0.74074	0.80645	0.42017	NaN	NaN	0.44843	NaN	0.55866	0.54645
K2	SB590885	1	0.00316	8	0.90909	1.3928	NaN	0.47847	0.44843	0.29762	0.46729	NaN	1.0373	2.193	NaN	0.62893	0.70922	0.74627	0.40984	NaN	NaN	0.34014	NaN	0.62112	NaN
K2	SB590885	1	0.01	1	0.9009	1.8248	0.40486	0.4878	0.43478	0.31847	0.60241	NaN	1.0428	1.0384	NaN	0.63694	0.76336	0.69444	0.40984	NaN	NaN	0.13661	NaN	0.57471	0.50505
K2	SB590885	1	0.01	2	0.86957	1.4556	0.44843	0.51282	0.52083	0.3413	0.60606	NaN	1.0638	0.95238	NaN	0.56818	0.72993	0.71942	0.40984	NaN	NaN	0.10977	NaN	0.57143	0.625
K2	SB590885	1	0.01	3	0.8547	1.773	0.42017	0.50505	0.54945	0.39683	0.49751	NaN	1.0406	0.81301	NaN	0.66225	0.68966	0.8	0.40323	NaN	NaN	0.19802	NaN	0.58824	0.62112
K2	SB590885	1	0.01	4	0.87719	1.5129	0.44843	0.55249	0.47847	0.37879	0.4878	NaN	1.0604	1.7986	NaN	0.59524	0.72993	0.68966	0.43668	NaN	NaN	0.19569	NaN	0.66667	0.70922
K2	SB590885	1	0.01	5	0.92593	1	0.3876	0.41152	0.38168	0.2809	0.51813	NaN	0.91743	0.9901	NaN	0.53476	0.67568	0.69444	0.45455	NaN	NaN	0.17422	NaN	0.5814	0.6993
K2	SB590885	1	0.01	6	0.89286	1.6026	0.36765	0.48544	0.45045	0.30211	0.52083	NaN	0.9009	0.81301	NaN	0.5618	0.70423	0.7874	0.31546	NaN	NaN	0.083333	NaN	0.55249	0.57471
K2	SB590885	1	0.01	7	0.86957	1.2594	0.38462	0.39683	0.39683	0.27473	0.56818	NaN	0.95238	0.83333	NaN	0.5988	0.67114	0.74627	0.35336	NaN	NaN	0.15129	NaN	0.57143	0.4902
K2	SB590885	1	0.01	8	NaN	1	0.35461	0.42735	0.41322	0.30675	0.49261	NaN	1.0163	1.4144	NaN	0.53191	0.68966	0.86957	0.39841	NaN	NaN	0.13158	NaN	0.68966	0.74627
K2	SB590885	1	0.0316	1	0.80645	1.005	0.42918	0.52356	0.42017	0.31546	0.5618	NaN	0.98039	1.0858	NaN	0.57803	0.66225	0.67568	0.47619	NaN	NaN	0.23585	NaN	0.74627	0.72464
K2	SB590885	1	0.0316	2	0.67114	1.002	0.42194	0.56497	0.57803	0.37736	0.5618	NaN	0.98039	0.98039	NaN	0.5848	0.68027	0.69444	0.45872	NaN	NaN	0.13263	NaN	0.60976	0.69444
K2	SB590885	1	0.0316	3	0.64103	1.1891	0.2994	0.46729	0.44843	0.30488	0.55556	NaN	1.0428	0.88496	NaN	0.60976	0.625	0.73529	0.37879	NaN	NaN	0.24631	NaN	0.4386	0.51813
K2	SB590885	1	0.0316	4	0.78125	1.2626	0.37037	0.46729	0.5814	0.38462	0.48309	NaN	1.0482	NaN	NaN	0.54348	0.68493	0.65359	0.39526	NaN	NaN	0.28736	NaN	0.57471	0.68966
K2	SB590885	1	0.0316	5	0.70423	0.68493	0.39216	0.39526	0.41494	0.27473	0.49261	NaN	0.97087	1.1723	NaN	0.54348	0.68966	0.66667	0.37313	NaN	NaN	0.20367	NaN	0.49261	0.72464
K2	SB590885	1	0.0316	6	0.67568	0.81967	0.33784	0.37037	0.56497	0.27548	0.51282	NaN	0.92593	0.96154	NaN	0.54645	0.70423	0.69444	0.41494	NaN	NaN	0.071429	NaN	0.43103	0.62112
K2	SB590885	1	0.0316	7	0.63694	0.72993	0.33898	0.36364	0.4329	0.30488	0.49505	NaN	0.95238	0.87719	NaN	0.55249	0.5814	0.86957	0.35587	NaN	NaN	0.30864	NaN	0.53191	0.42918
K2	SB590885	1	0.0316	8	0.71429	0.76923	0.35842	0.41322	0.4065	0.31847	0.45045	NaN	0.93458	1.2376	NaN	0.54054	0.63291	0.88496	0.38911	NaN	NaN	0.2611	NaN	0.57803	0.78125
K2	SB590885	1	0.1	1	0.4386	0.35714	0.43478	0.52083	0.46083	0.29499	0.50251	NaN	1.0661	0.8547	NaN	0.62893	0.77519	0.68493	0.4902	NaN	NaN	0.092593	NaN	0.69444	0.63694
K2	SB590885	1	0.1	2	0.45872	0.46296	NaN	0.51546	0.48077	0.32051	0.53476	NaN	1.0707	0.84034	NaN	0.6135	0.72993	0.73529	0.47619	NaN	NaN	0.03367	NaN	0.64516	0.64103
K2	SB590885	1	0.1	3	0.45045	NaN	0.37879	0.42017	0.46512	0.21322	0.55249	NaN	0.98039	0.88496	NaN	0.51546	0.6993	0.70922	0.38023	NaN	NaN	0.23697	NaN	0.47393	0.52083
K2	SB590885	1	0.1	4	0.38462	0.51282	0.38462	0.41152	0.42735	0.31447	0.44248	NaN	1	1.7637	NaN	0.55866	0.66667	0.70423	0.35971	NaN	NaN	0.081967	NaN	0.60976	NaN
K2	SB590885	1	0.1	5	0.39683	0.21882	0.37313	0.369	0.46948	0.43103	0.5102	NaN	0.96154	1.3908	NaN	0.47847	0.64516	0.79365	0.42918	NaN	NaN	0.10753	NaN	0.52083	0.75188
K2	SB590885	1	0.1	6	0.41667	0.32895	0.38462	0.45872	0.4329	0.23697	0.4878	NaN	0.88496	1.1947	NaN	0.52083	0.5848	0.83333	0.44248	NaN	NaN	0.14728	NaN	0.55556	0.59172
K2	SB590885	1	0.1	7	0.38911	0.51546	0.34014	0.38462	0.41841	0.20161	0.4717	NaN	1.065	0.7874	NaN	0.5291	0.73529	0.79365	0.3876	NaN	NaN	0.1626	NaN	0.54945	0.57143
K2	SB590885	1	0.1	8	0.40984	0.29762	0.39526	0.41494	0.4	0.3012	0.51813	NaN	1.0449	0.9434	NaN	0.56818	0.64935	0.77519	0.369	NaN	NaN	0.05848	NaN	0.66667	0.6993
K2	SB590885	1	0.316	1	0.25126	0.23202	0.40984	0.46948	0.5102	0.28736	0.5291	NaN	0.98039	1.7606	NaN	0.58824	0.71942	0.79365	0.35842	NaN	NaN	0.34483	NaN	0.57471	0.78125
K2	SB590885	1	0.316	2	0.21552	0.14663	0.37175	0.37175	0.46512	0.34247	0.48309	NaN	0.98039	1.5601	NaN	0.5291	0.62112	0.71942	0.40161	NaN	NaN	0.10081	NaN	0.62893	0.86957
K2	SB590885	1	0.316	3	0.22222	0.39216	0.37037	0.45662	0.49261	0.30488	0.4902	NaN	NaN	1.5699	NaN	0.56497	0.67568	0.72993	0.39062	NaN	NaN	0.45662	NaN	0.5988	0.66667
K2	SB590885	1	0.316	4	0.44843	0.36364	0.4717	0.49261	0.45045	0.32154	0.48544	NaN	1.0246	1.8215	NaN	0.5988	NaN	0.72464	0.369	NaN	NaN	0.0046948	NaN	0.74074	0.78125
K2	SB590885	1	0.316	5	0.32573	0.2584	0.37879	0.44053	0.40161	0.26954	0.58824	NaN	0.98039	1.3387	NaN	0.56497	0.72993	1.0504	NaN	NaN	NaN	0.087719	NaN	0.5618	0.74074
K2	SB590885	1	0.316	6	0.22472	0.12755	0.37175	0.41494	0.43103	0.25974	0.53476	NaN	0.98039	1.8553	NaN	0.5988	0.68493	0.87719	0.38023	NaN	NaN	0.09009	NaN	0.60241	0.625
[truncated: 13,122 more rows]
