# Supplementary material for: Systematic analysis of BRAFV600E melanomas reveals a role for JNK/c-Jun pathway in adaptive resistance to drug-induced apoptosis
Source: Mol Syst Biol. 2015 Mar 26;11(3):0797. doi: 10.15252/msb.20145877 (PMC4380931; doi:10.15252/msb.20145877)
Supplement: Supplementary file 6 [file msb0011-0797-sd6.xlsx]

## Sheet: Supplementary Dataset3
Supplementart Dataset 3. RPPA data for 10 BRAF(V600E/D) melanoma cell lines imaged on InnoScan 710-IR scanner and analyzed by Mapix software
Cell line	Compound	Time (hr)	Concentration (uM)	Replicate	pMEK(S217/221)	pERK(T202/Y204)	p-p90RSK(S380)	p-p90RSK(T573)	p-AKT(T308)	p-AKT(S473)	p-mTOR(S2448)	p-p70S6K(T421/S424)	p-p70S6K(T389)	p-S6(S235/236)	p-AMPK(T172)	p-JNK(T183/Y185)	Total c-Jun	p-cJun(S63)	p-P38(T180/Y182)	p-HSP27(S82)	p-NFKB(S536)	Bim	cPARP	p-Histone H3(S10)	p27 Kip1
C32	DMSO control	1	NaN	1	0.46296	9.0909	NaN	0.042717	0.12755	0.54645	NaN	0.21008	NaN	0.64103	0.15649	0.46948	0.22676	NaN	0.12723	NaN	0.36496	0.36232	0.096432	0.26178	0.10695
C32	DMSO control	1	NaN	2	0.4878	9.0909	NaN	0.057274	0.14535	0.48309	NaN	0.24155	NaN	0.5618	0.14514	0.51546	0.20367	NaN	0.1675	NaN	0.36765	0.37594	0.10194	0.27855	0.1368
C32	DMSO control	1	NaN	3	0.4386	7.6923	NaN	0.048031	0.14837	0.64516	NaN	NaN	NaN	0.55866	0.12136	0.4717	0.21368	NaN	0.16313	NaN	0.20877	0.30303	0.086133	0.23753	0.12626
C32	DMSO control	1	NaN	4	0.44843	7.6923	NaN	0.073964	0.1634	0.66667	NaN	0.25063	NaN	0.60606	0.12121	0.44248	0.17699	NaN	0.15198	NaN	0.22272	0.34965	0.10741	0.25	0.14948
C32	DMSO control	1	NaN	5	0.49261	8.3333	NaN	0.074074	0.13175	0.48077	NaN	0.22272	NaN	0.66667	0.18282	0.54945	0.22321	NaN	0.15038	NaN	0.32895	0.37313	0.11001	0.3003	0.18868
C32	DMSO control	1	NaN	6	0.50251	7.6923	NaN	0.066979	0.13263	0.45662	NaN	0.25381	NaN	0.57471	0.19011	0.4902	0.18727	NaN	0.16694	NaN	0.30488	0.40984	0.10905	0.29674	0.15748
C32	DMSO control	1	NaN	7	0.47847	9.0909	NaN	0.053248	0.12594	0.50761	NaN	0.2445	NaN	0.57471	0.15083	0.53763	0.2004	NaN	0.15949	NaN	0.28902	0.32787	0.12195	0.28818	0.14749
C32	DMSO control	1	NaN	8	0.4717	7.6923	NaN	0.087873	0.14025	0.48077	NaN	0.24814	NaN	0.5814	0.18116	0.4902	0.18018	NaN	0.14859	NaN	0.28409	0.4065	0.10111	0.31056	NaN
C32	DMSO control	1	NaN	1	0.37594	8.3333	NaN	0.043066	0.13004	0.49751	NaN	0.18762	NaN	0.66225	0.16155	0.45662	0.15949	NaN	0.11587	NaN	0.34247	0.39526	0.083963	0.28653	0.11186
C32	DMSO control	1	NaN	2	0.39526	10	NaN	0.054885	0.14535	0.47619	NaN	0.2004	NaN	0.5291	0.14245	0.47619	0.17921	NaN	0.16	NaN	0.31746	0.36101	0.0777	0.28571	0.14493
C32	DMSO control	1	NaN	3	0.4329	7.6923	NaN	0.13245	0.271	0.65359	NaN	0.28329	NaN	0.40984	0.24155	0.76336	0.2004	NaN	0.1992	NaN	NaN	0.55866	0.11148	0.26954	0.22831
C32	DMSO control	1	NaN	4	0.46296	7.1429	NaN	0.1462	0.24155	0.64935	NaN	0.29762	NaN	0.4	0.3003	0.74074	0.24096	NaN	NaN	NaN	0.62893	0.53476	NaN	0.29762	0.22075
C32	DMSO control	1	NaN	5	0.41667	9.0909	NaN	0.050025	0.1912	0.4902	NaN	0.25381	NaN	0.5814	0.22523	0.64516	0.17575	NaN	0.16667	NaN	0.34722	0.6993	0.072464	0.30488	0.1321
C32	DMSO control	1	NaN	6	0.40486	9.0909	NaN	0.060753	0.15408	0.4386	NaN	0.16779	NaN	0.51546	0.21322	0.625	0.21231	NaN	0.20408	NaN	0.3125	0.5814	0.090334	0.31056	0.15699
C32	DMSO control	1	NaN	7	0.42194	9.0909	NaN	0.062461	0.12107	0.55866	NaN	0.20747	NaN	0.50761	0.19493	0.56818	0.18657	NaN	0.18622	NaN	0.37453	0.55556	0.070175	0.34722	0.16103
C32	DMSO control	1	NaN	8	0.45045	7.1429	NaN	0.11038	0.18149	0.41494	NaN	0.27624	NaN	0.53476	0.20619	0.63291	0.23474	NaN	0.19048	NaN	0.2809	0.64935	0.11628	0.35971	0.18519
C32	DMSO control	1	NaN	1	0.35211	8.3333	NaN	0.037244	0.11976	0.48544	NaN	0.20367	NaN	0.57143	0.17857	0.36364	0.16556	NaN	0.12771	NaN	0.5988	0.43103	0.10417	0.32258	0.15748
C32	DMSO control	1	NaN	2	0.44843	8.3333	NaN	0.057937	0.12225	0.45662	NaN	0.19531	NaN	0.48544	0.16835	0.27322	0.21505	NaN	0.16207	NaN	0.30581	0.38462	0.08643	0.31447	0.11534
C32	DMSO control	1	NaN	3	0.40816	7.6923	NaN	0.099206	0.39526	0.60976	NaN	0.271	NaN	0.4065	0.22272	0.63291	0.17921	NaN	0.20534	NaN	0.82645	0.5102	0.14903	0.33223	0.17271
C32	DMSO control	1	NaN	4	0.48309	6.6667	NaN	0.14493	0.369	0.625	NaN	0.25063	NaN	0.42918	0.22222	0.63694	0.25907	NaN	0.25773	NaN	0.52356	0.54945	NaN	0.33784	NaN
C32	DMSO control	1	NaN	5	0.3876	7.1429	NaN	0.039494	0.12453	0.39683	NaN	0.23041	NaN	0.52083	0.21739	0.41841	0.18727	NaN	0.13055	NaN	0.34014	0.48309	0.11025	0.35587	0.14006
C32	DMSO control	1	NaN	6	0.50761	8.3333	NaN	0.084531	0.13141	0.4386	NaN	0.23641	NaN	0.50505	0.22472	0.4386	0.22883	NaN	0.19084	NaN	0.29762	0.55249	0.11641	0.37175	0.15456
C32	DMSO control	1	NaN	7	0.39526	9.0909	NaN	0.044092	0.13055	0.40323	NaN	0.22989	NaN	0.54945	0.16949	0.41152	0.21277	NaN	0.13831	NaN	0.35088	0.39841	0.10582	0.30211	0.15552
C32	DMSO control	1	NaN	8	0.52356	7.6923	NaN	0.1003	0.1139	0.41841	NaN	0.24814	NaN	0.57471	0.18349	0.46512	0.23419	NaN	0.1845	NaN	0.27473	0.45872	0.11074	0.30488	0.17241
C32	DMSO control	1	NaN	1	0.39526	4.1667	NaN	0.052826	0.12034	0.39216	NaN	0.18382	NaN	0.54054	0.14493	0.3268	0.21882	NaN	0.12771	NaN	0.27701	0.3096	NaN	0.28736	0.10941
C32	DMSO control	1	NaN	2	0.42373	7.6923	NaN	0.070175	0.11099	0.35336	NaN	0.18727	NaN	0.4902	0.13908	0.32787	0.17794	NaN	0.15601	NaN	0.33333	0.33113	0.098328	0.28329	0.12903
C32	DMSO control	1	NaN	3	0.38314	3.4483	NaN	0.043085	0.12092	0.54945	NaN	0.19569	NaN	0.6135	0.13055	0.33333	0.20921	NaN	0.12821	NaN	0.20964	0.30769	0.086655	0.29762	0.11211
C32	DMSO control	1	NaN	4	0.44444	7.1429	NaN	0.069252	0.11806	0.59172	NaN	0.22936	NaN	0.5988	0.13193	0.3012	0.1845	NaN	0.14245	NaN	0.22472	0.33445	0.099108	0.31646	0.16639
C32	DMSO control	1	NaN	5	0.49261	4.3478	NaN	0.057904	0.11848	0.33784	NaN	0.18382	NaN	0.5618	0.18519	0.39062	0.20921	NaN	0.12579	NaN	0.3268	0.41841	0.090253	0.27322	0.11274
C32	DMSO control	1	NaN	6	0.49505	7.6923	NaN	0.070028	0.11351	0.35842	NaN	0.2079	NaN	0.56818	0.17637	0.36101	0.23866	NaN	0.1626	NaN	0.36765	0.39526	0.10905	0.28571	0.11186
C32	DMSO control	1	NaN	7	0.45249	7.1429	NaN	0.050787	0.11848	0.40816	NaN	0.19685	NaN	0.5988	0.14085	0.40984	0.24038	NaN	0.15337	NaN	0.29851	0.4717	0.094877	0.33333	0.13245
C32	DMSO control	1	NaN	8	0.50505	8.3333	NaN	0.094429	0.10256	0.42017	NaN	0.25316	NaN	0.65359	0.16611	0.38023	0.22676	NaN	0.19194	NaN	0.22727	0.35714	0.095057	0.35088	0.19305
C32	DMSO control	1	NaN	1	NaN	8.3333	NaN	0.049237	0.13038	0.48077	NaN	0.21008	NaN	0.66225	0.17301	0.44248	0.22936	NaN	0.11962	NaN	0.31646	0.43103	0.096618	0.30395	NaN
C32	DMSO control	1	NaN	2	0.47393	9.0909	NaN	0.052715	0.13717	0.44444	NaN	0.24038	NaN	0.55249	0.16779	0.49751	0.19802	NaN	0.16181	NaN	0.38462	0.3876	0.10267	0.3012	0.14124
C32	DMSO control	1	NaN	3	0.46948	7.6923	NaN	0.10823	0.20576	0.5988	NaN	0.25381	NaN	0.42194	0.1992	0.70922	0.21978	NaN	0.2079	NaN	0.65789	0.44843	0.14104	0.31056	0.15504
C32	DMSO control	1	NaN	4	0.48309	7.6923	NaN	0.13736	0.23923	0.59172	NaN	0.28329	NaN	0.39683	0.19194	0.63694	0.2008	NaN	0.21552	NaN	0.64516	0.53191	NaN	0.32154	NaN
C32	DMSO control	1	NaN	5	0.49751	7.6923	NaN	0.050378	0.14472	0.41667	NaN	0.17953	NaN	0.55556	0.18315	0.52632	0.2381	NaN	0.1355	NaN	0.34247	0.45455	0.085106	0.30303	0.15337
C32	DMSO control	1	NaN	6	0.51546	8.3333	NaN	0.062267	0.14859	0.38462	NaN	0.23585	NaN	0.51282	0.19084	0.5	0.18762	NaN	0.14815	NaN	0.34843	0.40816	0.10638	0.30769	0.15408
C32	DMSO control	1	NaN	7	0.4878	8.3333	NaN	0.05184	0.13193	0.4878	NaN	0.21692	NaN	0.52632	0.15723	0.5102	0.19493	NaN	0.13587	NaN	0.25773	0.34483	0.085911	0.31847	0.1548
C32	DMSO control	1	NaN	8	0.48544	7.1429	NaN	0.078125	0.14025	0.47847	NaN	0.25316	NaN	0.47619	0.16949	0.45872	0.18149	NaN	0.14514	NaN	0.26316	0.4902	0.099108	0.33333	0.17182
C32	DMSO control	1	NaN	1	0.36496	7.6923	NaN	0.041237	0.12453	0.42194	NaN	0.19194	NaN	0.55866	0.081301	0.42194	0.16949	NaN	0.11025	NaN	0.33113	0.35842	0.1056	0.30303	0.11682
C32	DMSO control	1	NaN	2	0.38023	NaN	NaN	0.069638	0.13755	0.40161	NaN	0.20534	NaN	0.39062	0.16077	0.42017	0.17361	NaN	0.13717	NaN	0.19841	0.3367	0.081766	0.29412	0.12821
C32	DMSO control	1	NaN	3	0.35714	7.6923	NaN	0.040617	0.1227	0.625	NaN	0.2008	NaN	0.56818	0.12563	0.44843	0.16181	NaN	0.11919	NaN	0.21645	0.42735	0.083822	0.28571	0.13369
C32	DMSO control	1	NaN	4	0.37736	7.1429	NaN	0.066138	0.15198	0.59172	NaN	0.22831	NaN	0.52083	0.14368	0.41841	0.18484	NaN	0.15456	NaN	0.1773	0.38023	0.091241	0.2994	0.14771
C32	DMSO control	1	NaN	5	NaN	7.6923	NaN	0.04985	0.13298	0.45455	NaN	0.21552	NaN	0.5618	0.15823	0.50251	0.17889	NaN	0.12151	NaN	0.33898	0.46948	0.075873	0.33003	0.13106
C32	DMSO control	1	NaN	6	0.40323	9.0909	NaN	0.046707	0.1227	0.3876	NaN	0.22422	NaN	0.46296	0.2008	0.49751	0.19569	NaN	0.14065	NaN	0.28818	0.37736	0.10905	0.33003	0.14225
C32	DMSO control	1	NaN	7	0.37736	7.6923	NaN	0.048054	NaN	0.44248	NaN	0.22936	NaN	0.46948	0.1287	0.51813	0.14472	NaN	0.14025	NaN	0.25	0.28571	0.091491	0.32154	0.14771
C32	DMSO control	1	NaN	8	0.40486	6.6667	NaN	0.075988	0.11287	0.41667	NaN	0.22727	NaN	0.50761	0.14104	0.49505	0.1692	NaN	0.15924	NaN	0.21231	0.34364	0.089526	0.34014	0.16584
C32	DMSO control	1	NaN	1	0.34843	7.6923	NaN	0.041051	0.14164	0.44643	NaN	0.18248	NaN	0.52356	NaN	0.35971	0.17271	NaN	0.10101	NaN	0.39216	0.34722	0.082169	0.30395	0.14451
C32	DMSO control	1	NaN	2	0.38911	9.0909	NaN	0.03937	0.14065	0.43478	NaN	0.19763	NaN	0.48309	0.15898	0.39683	0.20325	NaN	0.1443	NaN	0.34364	0.44643	0.084317	0.31056	0.12706
C32	DMSO control	1	NaN	3	0.3413	8.3333	NaN	0.041632	0.1287	0.52632	NaN	0.2331	NaN	0.48077	0.17123	0.4	0.17699	NaN	0.13193	NaN	0.29326	0.37736	0.083612	0.34965	0.11848
C32	DMSO control	1	NaN	4	0.50761	8.3333	NaN	0.06993	0.14493	0.53763	NaN	0.23095	NaN	0.49751	0.13193	0.42553	0.22222	NaN	0.15432	NaN	0.2381	0.42553	0.1065	0.35714	0.14793
C32	DMSO control	1	NaN	5	0.4878	7.6923	NaN	0.037994	0.13175	0.40816	NaN	0.20921	NaN	0.57471	0.1626	0.38462	0.18797	NaN	0.16234	NaN	0.36101	0.56818	0.11792	0.3413	0.17271
C32	DMSO control	1	NaN	6	0.49751	8.3333	NaN	0.063331	0.13661	0.40816	NaN	0.21505	NaN	0.53191	0.18939	0.45872	0.22523	NaN	0.16779	NaN	0.45872	0.63291	0.11416	0.34247	0.1261
C32	DMSO control	1	NaN	7	0.35842	8.3333	NaN	0.039667	0.13004	0.46729	NaN	0.20325	NaN	0.51546	0.15898	NaN	0.16639	NaN	0.11468	NaN	0.2439	0.3663	0.13947	0.36232	0.12092
C32	DMSO control	1	NaN	8	0.5	7.6923	NaN	0.082034	0.11962	0.47393	NaN	0.23866	NaN	0.57803	0.17452	0.41152	0.21645	NaN	0.15432	NaN	0.19342	0.41494	0.096805	0.33113	0.14641
C32	AZ628	1	0.00316	1	0.51282	8.3333	NaN	0.067705	0.13514	0.49505	NaN	0.22676	NaN	0.6135	0.18051	0.52356	0.22173	NaN	0.15083	NaN	0.37037	0.37736	0.093023	0.30395	0.13441
C32	AZ628	1	0.00316	2	0.46083	7.6923	NaN	0.1006	0.1642	0.4902	NaN	0.24213	NaN	0.5848	0.17794	0.48077	0.18832	NaN	0.15361	NaN	0.38023	0.3937	0.10741	0.3096	0.15504
C32	AZ628	1	0.00316	3	0.36765	6.6667	NaN	0.06398	0.15314	0.48077	NaN	NaN	NaN	0.55556	0.17271	0.3937	0.20704	NaN	NaN	NaN	0.31348	0.50505	0.093809	0.28011	0.24752
C32	AZ628	1	0.00316	4	0.49751	8.3333	NaN	0.051948	0.13986	0.47847	NaN	0.21368	NaN	0.58824	0.18904	0.50505	0.21882	NaN	0.16447	NaN	0.37037	0.46948	0.078989	0.27855	0.17483
C32	AZ628	1	0.00316	5	0.50761	8.3333	NaN	0.060976	0.13333	0.4329	NaN	0.21322	NaN	0.54945	0.19569	0.5988	0.20877	NaN	0.14948	NaN	0.33223	0.42373	0.076982	0.31056	0.12376
C32	AZ628	1	0.00316	6	0.47619	7.1429	NaN	0.082781	0.14306	0.42017	NaN	0.23202	NaN	0.50505	0.1642	0.54348	0.17986	NaN	0.16892	NaN	0.32787	0.45872	0.10173	0.3367	0.1497
C32	AZ628	1	0.00316	7	0.42373	6.6667	NaN	0.04562	0.12887	NaN	NaN	0.19724	NaN	0.6135	0.20833	0.5102	0.25063	NaN	0.14472	NaN	0.34602	0.51546	0.10352	0.2924	0.19881
C32	AZ628	1	0.00316	8	0.47393	7.6923	NaN	0.041999	0.17544	0.42194	NaN	0.22075	NaN	0.4878	0.18904	0.64103	0.20121	NaN	0.17212	NaN	0.33445	0.36364	0.11669	0.28818	0.16103
C32	AZ628	1	0.01	1	0.35461	6.25	NaN	0.047664	0.125	0.46512	NaN	0.20492	NaN	0.54645	0.17857	0.45249	0.16722	NaN	0.13587	NaN	0.37313	0.57143	0.074683	0.33898	0.125
C32	AZ628	1	0.01	2	0.35336	6.25	NaN	0.075988	0.12788	0.42553	NaN	0.21142	NaN	0.49505	0.19417	0.42373	0.17452	NaN	0.14327	NaN	0.27624	0.53476	0.096061	0.35211	0.13831
C32	AZ628	1	0.01	3	NaN	5.5556	NaN	0.090253	0.13947	0.44444	NaN	NaN	NaN	0.55249	0.19802	0.38314	0.16667	NaN	0.1506	NaN	0.30864	0.46083	0.10267	0.39062	0.15723
C32	AZ628	1	0.01	4	0.36232	7.6923	NaN	0.051975	0.11455	0.42194	NaN	0.19608	NaN	0.48309	0.23474	0.45662	0.18519	NaN	0.13021	NaN	0.38911	0.47619	0.067981	0.42553	0.13908
C32	AZ628	1	0.01	5	0.35088	6.25	NaN	0.041391	0.11614	0.43103	NaN	0.18382	NaN	0.5	0.21413	0.52632	0.1675	NaN	0.13587	NaN	0.3268	0.4386	0.072046	0.33784	0.13569
C32	AZ628	1	0.01	6	0.38462	5	NaN	0.086806	0.12594	0.41494	NaN	0.19157	NaN	0.46948	0.22124	0.4878	0.20833	NaN	0.15898	NaN	0.25189	0.46948	0.11338	0.34843	0.16026
C32	AZ628	1	0.01	7	0.36496	5.2632	NaN	0.043215	0.12821	0.43478	NaN	0.18553	NaN	0.55866	0.22936	0.44053	0.17857	NaN	NaN	NaN	0.33113	0.49261	0.095238	0.37453	0.18248
C32	AZ628	1	0.01	8	0.38462	7.1429	NaN	0.03858	0.11377	0.40984	NaN	0.19881	NaN	NaN	0.22779	0.54348	0.18868	NaN	0.14684	NaN	0.30581	0.60976	0.043234	0.38023	0.1462
C32	AZ628	1	0.0316	1	0.26455	3.5714	NaN	0.050378	0.12453	0.46729	NaN	0.1992	NaN	0.5814	0.18797	0.3367	0.16694	NaN	0.11403	NaN	0.32051	NaN	NaN	0.3876	0.12516
C32	AZ628	1	0.0316	2	0.33445	3.4483	NaN	0.071788	0.125	0.46296	NaN	0.19841	NaN	0.4065	0.20243	0.34602	0.21413	NaN	0.13812	NaN	0.27248	0.51546	0.080906	0.4	0.22321
C32	AZ628	1	0.0316	3	0.17271	2.5641	NaN	0.043764	0.098522	0.41841	NaN	0.13441	NaN	0.39062	0.15175	0.2045	0.14124	NaN	0.12048	NaN	0.25	0.35714	0.09058	0.3367	0.14065
C32	AZ628	1	0.0316	4	0.23585	3.125	NaN	0.035549	0.099602	0.35587	NaN	0.18416	NaN	0.26596	0.13793	0.24938	0.16234	NaN	0.097847	NaN	0.30395	0.3663	0.060459	0.35211	0.10449
C32	AZ628	1	0.0316	5	0.25974	3.5714	NaN	0.036271	0.12658	0.3663	NaN	0.16779	NaN	0.40486	0.271	0.39841	0.17544	NaN	0.10881	NaN	0.35714	0.44444	0.078431	0.34483	0.11696
C32	AZ628	1	0.0316	6	0.33784	3.0303	NaN	0.083195	0.12048	0.39216	NaN	0.19802	NaN	0.43478	0.2611	0.43668	0.23095	NaN	0.15649	NaN	0.26385	0.49505	0.099502	0.37313	0.15773
C32	AZ628	1	0.0316	7	0.23753	2.7778	NaN	0.052466	0.12547	0.3861	NaN	0.16026	NaN	0.5	0.25316	0.38462	0.17212	NaN	0.093721	NaN	0.3413	0.49261	0.10493	0.39062	0.20121
C32	AZ628	1	0.0316	8	0.2611	3.3333	NaN	0.041615	0.10953	0.36765	NaN	0.14859	NaN	0.34722	0.24876	0.44643	0.20964	NaN	0.13717	NaN	0.32895	0.43668	0.072622	0.39216	0.25189
C32	AZ628	1	0.1	1	0.21834	0.71942	NaN	0.055218	0.11351	0.40323	NaN	0.15221	NaN	0.27548	0.13928	0.25381	0.17794	NaN	0.089686	NaN	0.3413	0.369	0.069109	0.38911	0.11111
C32	AZ628	1	0.1	2	0.22371	1.2658	NaN	0.076982	0.11905	0.42553	NaN	0.17606	NaN	0.39683	0.16529	0.24096	0.2004	NaN	0.11338	NaN	0.32154	0.37879	0.065746	0.41494	0.15699
C32	AZ628	1	0.1	3	0.17575	1.0638	NaN	0.1004	0.12804	0.54645	NaN	0.18416	NaN	0.22573	0.17857	0.35088	0.12626	NaN	0.16207	NaN	0.21552	0.49261	0.094607	0.66225	0.13966
C32	AZ628	1	0.1	4	0.23474	2.2727	NaN	0.073855	0.13928	0.50761	NaN	0.18939	NaN	0.27933	0.15267	0.37313	0.11442	NaN	0.14368	NaN	NaN	0.55249	0.081301	0.69444	0.15244
C32	AZ628	1	0.1	5	0.20921	0.73529	NaN	0.036403	0.11416	0.37313	NaN	0.15015	NaN	0.38168	0.18832	0.38462	0.20877	NaN	0.12407	NaN	0.3367	0.39216	0.084317	0.34364	0.14347
C32	AZ628	1	0.1	6	0.19531	2.2727	NaN	0.093458	0.10741	0.41494	NaN	0.19231	NaN	0.41841	0.23202	0.36101	0.21552	NaN	0.15314	NaN	0.30211	0.48309	0.10753	0.37313	NaN
C32	AZ628	1	0.1	7	0.17857	0.68493	NaN	0.064977	0.12225	0.41494	NaN	0.15337	NaN	0.39526	0.22573	0.38462	0.22523	NaN	0.087873	NaN	0.31546	0.53191	0.09009	0.40984	0.17825
C32	AZ628	1	0.1	8	0.20284	1.2195	NaN	0.054025	0.10858	0.34965	NaN	0.17301	NaN	0.39216	0.23585	0.37453	0.21786	NaN	0.13123	NaN	0.45662	0.42373	0.095511	0.40323	0.14706
C32	AZ628	1	0.316	1	0.14184	0.79365	NaN	0.0516	0.14245	0.51813	NaN	0.17094	NaN	0.36496	0.23419	0.46083	0.19417	NaN	0.11261	NaN	0.29326	0.48309	0.083963	0.41494	0.13986
C32	AZ628	1	0.316	2	0.15291	0.72993	NaN	0.072098	0.15152	0.5102	NaN	0.18692	NaN	0.33557	0.20161	0.41494	0.16835	NaN	0.11099	NaN	0.2924	0.4386	0.084746	0.41494	0.14903
C32	AZ628	1	0.316	3	0.12077	0.54945	NaN	0.10277	0.13717	0.4878	NaN	0.18116	NaN	0.35461	0.17331	0.32362	0.18349	NaN	0.16	NaN	NaN	0.46296	0.096525	0.35971	0.18692
C32	AZ628	1	0.316	4	0.1642	0.74627	NaN	0.056948	0.14368	0.50761	NaN	0.16978	NaN	0.36765	0.19268	0.46729	0.18349	NaN	0.11521	NaN	0.30395	0.41841	0.066756	0.40984	0.16474
C32	AZ628	1	0.316	5	0.17182	1.0417	NaN	0.047237	0.1221	0.37037	NaN	0.17544	NaN	0.38314	0.24814	0.54054	0.19802	NaN	0.13141	NaN	0.30488	0.68966	0.097943	0.33898	0.14245
C32	AZ628	1	0.316	6	0.17513	0.91743	NaN	0.078864	0.16129	0.46512	NaN	0.19268	NaN	0.37313	NaN	0.51546	0.1692	NaN	0.14728	NaN	0.3125	0.53476	0.095329	0.35971	0.16779
C32	AZ628	1	0.316	7	0.16026	0.91743	NaN	0.043422	0.12837	0.46083	NaN	0.15456	NaN	0.40486	0.23585	0.43103	0.20877	NaN	0.081103	NaN	0.33003	0.55556	0.088417	0.33784	0.1996
C32	AZ628	1	0.316	8	0.16313	0.98039	NaN	0.056338	0.12903	0.44053	NaN	0.17668	NaN	0.38462	0.22936	0.57143	0.21053	NaN	0.14728	NaN	0.29499	0.44053	0.10373	0.35587	0.15175
C32	AZ628	1	1	1	0.096618	0.73529	NaN	0.053476	0.17483	0.67114	NaN	0.17007	NaN	0.36232	0.21786	0.4386	NaN	NaN	0.12063	NaN	0.31056	0.4329	0.088652	0.42918	0.1227
C32	AZ628	1	1	2	0.10571	0.53763	NaN	0.06068	0.17182	0.625	NaN	NaN	NaN	0.32895	0.22989	0.3876	0.15337	NaN	0.11013	NaN	0.24752	0.46296	0.10152	0.43478	0.13532
C32	AZ628	1	1	3	0.09434	0.49751	NaN	0.092764	0.17241	0.68027	NaN	0.17762	NaN	0.34965	0.20619	0.34722	0.15408	NaN	NaN	NaN	0.2551	0.40323	0.088028	0.38023	0.18182
C32	AZ628	1	1	4	0.10288	0.60976	NaN	0.055679	0.1773	0.72464	NaN	0.17857	NaN	0.30675	0.23148	0.40816	0.15152	NaN	0.11468	NaN	0.30303	0.41152	0.054975	0.41494	0.12516
C32	AZ628	1	1	5	0.13072	0.74627	NaN	0.043649	0.13055	0.65359	NaN	0.17036	NaN	0.35336	0.25189	0.5291	0.15361	NaN	0.12987	NaN	0.29155	0.46512	0.083893	0.40816	0.075529
C32	AZ628	1	1	6	0.12063	0.70423	NaN	0.071633	0.13966	0.57143	NaN	NaN	NaN	0.34483	0.23981	0.49505	NaN	NaN	0.13021	NaN	0.21882	0.50505	0.091575	0.40486	0.14684
C32	AZ628	1	1	7	0.13158	0.63291	NaN	0.041288	0.13605	0.59524	NaN	0.15924	NaN	0.33003	0.25316	0.41322	0.15823	NaN	NaN	NaN	0.3268	0.48309	0.11429	0.3861	0.16447
C32	AZ628	1	1	8	0.1	0.74627	NaN	0.039432	0.13141	0.45455	NaN	0.17889	NaN	0.27548	0.26525	0.52632	0.14881	NaN	0.12887	NaN	0.2849	0.50761	0.039139	0.39526	0.11351
C32	AZ628	1	3.16	1	0.095511	0.76336	NaN	0.042248	0.2008	1.0638	NaN	0.14925	NaN	0.2907	0.29412	0.3367	0.13699	NaN	0.098232	NaN	0.33113	0.45249	NaN	0.2439	0.15083
C32	AZ628	1	3.16	2	0.1199	0.62112	NaN	0.053305	0.21505	1.0101	NaN	0.15601	NaN	0.3096	0.28329	0.35336	0.18416	NaN	0.14225	NaN	0.26596	0.41841	0.085106	0.25381	0.14948
C32	AZ628	1	3.16	3	0.071124	0.42735	NaN	0.028498	0.14535	0.87719	NaN	0.19231	NaN	0.26596	0.1773	0.21739	0.13624	NaN	0.13477	NaN	0.18762	0.29155	0.068074	0.18083	NaN
C32	AZ628	1	3.16	4	0.076104	0.50505	NaN	0.025907	0.14245	NaN	NaN	0.14881	NaN	0.23981	0.17953	0.22523	0.1221	NaN	0.070423	NaN	0.30769	0.28986	0.050916	0.23095	0.12121
C32	AZ628	1	3.16	5	0.096993	0.87719	NaN	0.036765	0.18727	0.90909	NaN	0.15528	NaN	NaN	0.35211	0.42194	0.16	NaN	0.1073	NaN	0.33784	0.5102	0.10101	0.28986	0.12422
C32	AZ628	1	3.16	6	0.15106	0.71942	NaN	0.077882	0.16779	0.91743	NaN	0.19531	NaN	0.32362	0.30769	0.43668	0.20704	NaN	0.15337	NaN	0.13369	0.54945	0.10163	0.2994	0.16779
C32	AZ628	1	3.16	7	0.11455	0.6993	NaN	0.046664	0.2	0.92593	NaN	0.14793	NaN	0.38168	0.34965	0.34364	0.15129	NaN	0.091075	NaN	0.32051	0.5102	0.095147	0.30675	0.18116
C32	AZ628	1	3.16	8	0.11891	1.0204	NaN	0.02157	0.19531	0.91743	NaN	0.16	NaN	0.2551	0.34722	0.44843	0.17182	NaN	0.12788	NaN	0.32258	0.74074	0.071736	0.33333	0.17331
C32	Selumetinib	1	0.00316	1	NaN	NaN	NaN	0.08658	0.1328	0.46512	NaN	0.15974	NaN	0.62893	0.14535	NaN	NaN	NaN	0.13369	NaN	NaN	0.38911	0.11737	0.2849	0.17271
C32	Selumetinib	1	0.00316	2	0.45872	7.1429	NaN	0.062422	0.11136	0.38023	NaN	0.21053	NaN	0.57803	0.13477	0.46296	0.19231	NaN	0.14663	NaN	0.3096	0.30864	NaN	0.28736	0.13141
C32	Selumetinib	1	0.00316	3	0.46083	7.1429	NaN	0.044883	0.12453	0.5102	NaN	0.21739	NaN	0.64103	0.16234	0.47393	0.20877	NaN	0.1355	NaN	0.33784	0.46296	0.097371	0.31348	0.10684
C32	Selumetinib	1	0.00316	4	0.47393	7.6923	NaN	NaN	0.1443	0.47847	NaN	0.23641	NaN	0.52356	0.16722	0.51546	0.1912	NaN	0.15949	NaN	0.39216	0.43478	0.11403	0.30211	0.14993
C32	Selumetinib	1	0.00316	5	0.41494	6.6667	NaN	0.050201	0.15038	0.50505	NaN	0.18692	NaN	0.53191	0.17762	0.47393	0.21978	NaN	NaN	NaN	0.33557	0.47619	0.097656	0.32154	0.14859
C32	Selumetinib	1	0.00316	6	0.4386	7.6923	NaN	0.062854	0.12642	0.45455	NaN	0.22727	NaN	0.47393	0.18051	NaN	0.19881	NaN	0.16863	NaN	0.32895	0.29674	0.1065	0.32573	0.13089
C32	Selumetinib	1	0.00316	7	0.47847	7.1429	NaN	0.050352	0.13569	0.46083	NaN	0.19084	NaN	0.54945	0.19685	0.53191	0.21459	NaN	0.14684	NaN	0.33557	0.52083	NaN	0.32258	0.1227
C32	Selumetinib	1	0.00316	8	0.46083	7.1429	NaN	0.063052	0.13908	0.42553	NaN	0.2445	NaN	0.51546	0.19724	0.50761	0.18692	NaN	0.14286	NaN	0.3663	0.42017	0.098039	0.32154	0.15848
C32	Selumetinib	1	0.01	1	NaN	NaN	NaN	NaN	0.1287	0.47393	NaN	NaN	NaN	0.48309	0.30864	0.31348	0.14184	NaN	0.17921	NaN	0.26385	0.37594	0.093284	0.2907	0.11806
C32	Selumetinib	1	0.01	2	0.36364	5.5556	NaN	0.0489	0.10638	0.45455	NaN	0.17699	NaN	0.47393	0.15152	0.3876	0.15129	NaN	0.20619	NaN	0.32051	0.30395	0.054407	0.33784	0.11086
C32	Selumetinib	1	0.01	3	0.34602	4.5455	NaN	0.050226	0.12674	0.47847	NaN	0.18315	NaN	0.52356	0.15773	0.43478	0.14948	NaN	0.095785	NaN	0.31746	0.46512	0.088731	0.42373	0.11468
C32	Selumetinib	1	0.01	4	0.37037	5.8824	NaN	0.047326	NaN	0.44053	NaN	0.19417	NaN	0.39062	0.2004	0.42918	0.16181	NaN	0.14556	NaN	0.25063	0.54054	0.07758	0.42553	0.12642
C32	Selumetinib	1	0.01	5	0.36496	4.1667	NaN	0.0369	0.11299	0.50505	NaN	0.18018	NaN	0.52356	0.1773	0.39062	0.15773	NaN	0.1199	NaN	0.30675	0.4329	0.098135	0.35587	0.16207
C32	Selumetinib	1	0.01	6	0.36765	5	NaN	0.044924	0.081633	0.46948	NaN	0.18083	NaN	0.38314	0.20661	0.50251	0.17637	NaN	0.15528	NaN	0.31153	0.40984	0.080064	0.39526	0.11614
C32	Selumetinib	1	0.01	7	NaN	4.3478	NaN	0.050125	0.13333	0.45045	NaN	0.18868	NaN	0.48309	0.23148	0.5102	0.15576	NaN	0.13228	NaN	0.32258	0.53191	0.076511	0.41322	0.11223
C32	Selumetinib	1	0.01	8	0.37453	4.7619	NaN	0.06135	0.13889	0.44053	NaN	0.20661	NaN	0.42194	0.2445	0.47619	0.17825	NaN	0.2008	NaN	0.27778	0.46512	0.1007	0.39841	0.14706
C32	Selumetinib	1	0.0316	1	NaN	1.5873	NaN	0.03775	0.10549	0.41152	NaN	0.15748	NaN	0.38314	0.095969	0.20121	0.1218	NaN	0.11468	NaN	NaN	0.21834	0.068493	0.2924	0.12626
C32	Selumetinib	1	0.0316	2	0.28249	1.8519	NaN	0.033557	0.086059	NaN	NaN	0.14409	NaN	0.2924	0.097087	0.22727	0.1224	NaN	0.092251	NaN	0.30488	0.23419	0.048828	0.32573	0.10215
C32	Selumetinib	1	0.0316	3	0.3413	2.3256	NaN	0.056754	0.12953	0.46729	NaN	0.17606	NaN	0.3268	0.18939	0.29674	0.15291	NaN	0.10395	NaN	0.27473	0.4065	0.081967	0.4329	0.12739
C32	Selumetinib	1	0.0316	4	0.36765	2.6316	NaN	0.043821	0.15674	0.44843	NaN	0.17036	NaN	0.35211	0.17699	0.34483	0.18315	NaN	0.13141	NaN	0.27027	0.60606	0.078186	0.42735	0.12594
C32	Selumetinib	1	0.0316	5	0.31646	1.8182	NaN	0.049068	0.15106	0.45872	NaN	0.1675	NaN	0.5	0.20534	0.34722	0.15152	NaN	0.097943	NaN	0.31847	0.47619	0.11161	0.41322	NaN
C32	Selumetinib	1	0.0316	6	0.32573	2.2727	NaN	0.042589	0.12005	0.44444	NaN	0.17036	NaN	0.28249	0.22222	0.44444	0.16694	NaN	0.15576	NaN	0.30864	0.38314	0.078864	0.40984	0.11628
C32	Selumetinib	1	0.0316	7	0.31847	1.8868	NaN	0.035137	0.11614	0.42918	NaN	0.12422	NaN	0.40984	0.24631	0.4	0.21786	NaN	0.044883	NaN	0.30864	0.55249	0.017851	0.4386	0.1139
C32	Selumetinib	1	0.0316	8	NaN	1.9231	NaN	0.062461	0.12361	0.43668	NaN	0.19802	NaN	0.39683	0.22624	0.40816	0.21097	NaN	0.16077	NaN	0.27701	0.54348	0.10929	0.44053	0.096154
C32	Selumetinib	1	0.1	1	NaN	0.6993	NaN	0.095511	0.12706	0.46729	NaN	0.22936	NaN	0.22472	0.11223	0.28169	0.1065	NaN	0.14124	NaN	0.19802	0.29499	0.079177	0.6135	0.15974
C32	Selumetinib	1	0.1	2	0.37594	NaN	NaN	0.052632	0.1224	0.40984	NaN	0.17889	NaN	0.26954	0.084104	0.30303	0.1046	NaN	0.15267	NaN	0.2079	0.29155	0.076104	0.67568	0.16234
C32	Selumetinib	1	0.1	3	0.36101	0.6135	NaN	0.069735	0.11507	0.43103	NaN	0.14837	NaN	0.41494	0.16667	0.27701	0.16234	NaN	0.11521	NaN	0.24876	0.38462	0.084674	0.35587	0.11351
C32	Selumetinib	1	0.1	4	0.39683	0.90909	NaN	0.055249	0.10684	0.37594	NaN	0.17271	NaN	0.40816	0.1634	0.28011	0.16722	NaN	0.14245	NaN	0.25707	0.37453	0.081699	0.36364	0.1287
C32	Selumetinib	1	0.1	5	0.37594	0.6135	NaN	0.057504	0.13298	0.47619	NaN	0.19342	NaN	0.39062	0.2	0.36496	0.18939	NaN	0.10823	NaN	0.2924	0.41322	0.097182	0.37594	0.17271
C32	Selumetinib	1	0.1	6	0.4	1.0526	NaN	0.046189	0.11074	0.42373	NaN	0.1938	NaN	0.40161	0.19493	0.38462	0.21008	NaN	0.16181	NaN	0.2924	0.40984	0.090744	0.37313	0.14641
C32	Selumetinib	1	0.1	7	0.41322	0.97087	NaN	0.047574	0.12531	0.41152	NaN	0.16207	NaN	0.44248	0.23753	0.34014	0.2008	NaN	0.1221	NaN	0.2809	0.37879	0.089366	0.3876	0.1297
C32	Selumetinib	1	0.1	8	0.44444	0.96154	NaN	0.068776	0.13089	0.34602	NaN	0.16313	NaN	0.42194	0.21008	0.36765	0.22371	NaN	0.15898	NaN	0.3367	0.45872	0.077519	0.40323	0.16155
C32	Selumetinib	1	0.316	1	NaN	0.46729	NaN	NaN	0.1261	0.48077	NaN	0.20408	NaN	0.37879	0.14286	0.31153	0.15601	NaN	0.14793	NaN	0.27473	0.33223	0.090992	NaN	0.17422
C32	Selumetinib	1	0.316	2	0.46948	0.74627	NaN	0.047371	0.12804	0.47393	NaN	0.18215	NaN	0.35971	0.15291	0.45045	0.15798	NaN	0.11494	NaN	0.26882	0.32573	0.06215	0.37313	0.15456
C32	Selumetinib	1	0.316	3	0.40486	0.74627	NaN	0.062539	0.14728	0.50761	NaN	0.18553	NaN	0.45455	0.23095	0.40486	0.1845	NaN	0.10331	NaN	0.25381	0.44843	0.08285	0.41494	0.14493
C32	Selumetinib	1	0.316	4	0.46083	0.69444	NaN	0.052356	0.14663	0.47619	NaN	0.19569	NaN	0.37175	0.19531	0.51282	0.17153	NaN	0.16051	NaN	0.30488	0.52083	0.1032	0.44053	0.14684
C32	Selumetinib	1	0.316	5	0.42017	0.90909	NaN	0.05571	0.13441	0.49505	NaN	0.17422	NaN	0.3861	0.21097	0.43668	0.12755	NaN	0.096712	NaN	NaN	0.51546	0.091075	0.40161	0.17953
C32	Selumetinib	1	0.316	6	0.48309	0.92593	NaN	0.057208	0.1328	0.47619	NaN	0.20964	NaN	0.35842	0.20534	0.57143	0.18116	NaN	0.14065	NaN	0.2849	0.4902	0.067705	0.39683	0.13369
C32	Selumetinib	1	0.316	7	0.46948	0.90909	NaN	0.04529	0.14205	0.48544	NaN	0.16051	NaN	0.48309	0.26178	0.49261	0.21277	NaN	0.12723	NaN	0.29674	0.53763	0.083963	0.40984	0.11521
C32	Selumetinib	1	0.316	8	0.47393	1	NaN	0.068306	0.15504	0.45249	NaN	0.19646	NaN	0.39841	0.21097	0.50761	0.17513	NaN	0.1506	NaN	0.31153	0.53763	0.094251	0.3937	0.14388
C32	Selumetinib	1	1	1	NaN	0.56497	NaN	NaN	0.12285	0.44248	NaN	0.18975	NaN	0.3861	NaN	0.33113	0.13459	NaN	0.17699	NaN	0.22523	0.34722	0.099502	0.31746	0.18622
C32	Selumetinib	1	1	2	0.41841	0.64935	NaN	0.054735	0.14388	0.4902	NaN	0.17452	NaN	0.36496	0.15504	0.37879	0.15152	NaN	0.19531	NaN	0.27322	0.33223	0.079114	0.40816	0.16807
C32	Selumetinib	1	1	3	0.38023	0.6993	NaN	0.050787	0.13245	0.5	NaN	0.16393	NaN	0.38911	0.18116	0.35842	0.14164	NaN	0.087796	NaN	0.24691	0.4386	0.099602	0.43103	0.12422
C32	Selumetinib	1	1	4	0.3861	0.57143	NaN	0.039448	0.14205	0.4717	NaN	0.15408	NaN	0.21231	0.18727	0.40486	0.14815	NaN	0.1387	NaN	0.26042	0.30769	0.093633	0.2681	0.1261
C32	Selumetinib	1	1	5	0.3413	0.66667	NaN	0.049358	0.12195	0.53476	NaN	0.14771	NaN	0.36101	0.21008	0.40323	0.14771	NaN	0.092937	NaN	0.3663	0.66225	0.10173	0.37037	0.17094
C32	Selumetinib	1	1	6	0.41667	0.74627	NaN	0.040258	0.11876	0.48544	NaN	0.18797	NaN	0.2445	0.21645	0.49261	0.16207	NaN	0.1355	NaN	NaN	0.64935	0.080064	0.3876	0.13514
C32	Selumetinib	1	1	7	0.40161	0.76923	NaN	0.041356	0.12594	0.52356	NaN	0.17699	NaN	0.44248	0.22026	0.45662	0.15106	NaN	0.10965	NaN	0.271	0.4902	NaN	0.42918	0.15361
C32	Selumetinib	1	1	8	0.40486	0.6993	NaN	0.058789	0.16	0.45872	NaN	0.19157	NaN	0.32362	0.2331	0.48309	NaN	NaN	0.14556	NaN	0.2457	0.40161	0.067659	0.44643	0.14025
C32	Selumetinib	1	3.16	1	NaN	0.36232	NaN	0.039017	0.094162	0.39683	NaN	0.18215	NaN	0.31056	0.081301	0.15408	0.091659	NaN	0.12063	NaN	0.19531	0.15432	0.070972	0.23364	0.10684
C32	Selumetinib	1	3.16	2	0.31646	0.37736	NaN	0.041271	0.10823	0.3861	NaN	0.14903	NaN	0.22831	0.1065	0.17391	0.096712	NaN	0.072674	NaN	0.26738	0.24331	0.042553	0.28571	0.073855
C32	Selumetinib	1	3.16	3	0.37736	0.5618	NaN	0.063371	0.13908	0.4878	NaN	0.16	NaN	0.41152	0.19231	0.26455	0.13263	NaN	0.10449	NaN	0.22026	0.45662	0.09311	0.42918	0.10091
C32	Selumetinib	1	3.16	4	0.41322	0.62112	NaN	0.050352	0.15674	0.49505	NaN	0.17007	NaN	0.27701	0.16207	0.33223	0.15699	NaN	0.13106	NaN	0.29674	0.43668	0.15291	0.44643	0.16978
C32	Selumetinib	1	3.16	5	0.32362	0.87719	NaN	0.044484	0.14245	0.47847	NaN	0.17241	NaN	0.4065	0.22371	0.39841	0.1548	NaN	0.15152	NaN	0.32362	0.65359	0.089526	NaN	0.20964
C32	Selumetinib	1	3.16	6	0.3663	0.78125	NaN	0.046062	0.17921	0.54645	NaN	0.2	NaN	0.28571	0.24631	0.4878	0.17953	NaN	0.16155	NaN	0.33784	0.53763	0.16835	0.47393	0.1497
C32	Selumetinib	1	3.16	7	0.37879	0.8547	NaN	0.050891	0.16313	0.52632	NaN	0.18692	NaN	0.38314	0.22026	0.42373	0.16978	NaN	0.11614	NaN	0.25773	0.59172	0.10953	0.40984	0.11876
C32	Selumetinib	1	3.16	8	0.4902	0.86957	NaN	0.060096	0.16103	0.46296	NaN	0.19342	NaN	0.3876	0.25575	0.45249	0.20325	NaN	0.16556	NaN	0.28249	0.77519	0.099502	0.33113	0.19268
C32	Vemurafenib	1	0.00316	1	NaN	7.1429	NaN	0.04583	0.13908	0.46083	NaN	0.16863	NaN	0.55866	0.18657	0.4	0.23641	NaN	0.11136	NaN	0.33784	0.40161	0.093371	0.2681	0.1675
C32	Vemurafenib	1	0.00316	2	0.48077	9.0909	NaN	0.059916	0.14144	0.47847	NaN	0.22883	NaN	0.51282	0.16393	0.52356	0.24876	NaN	0.14925	NaN	0.36364	0.37453	NaN	0.27027	0.13405
C32	Vemurafenib	1	0.00316	3	0.45249	8.3333	NaN	0.048685	0.1497	0.57143	NaN	0.2331	NaN	NaN	0.17271	0.50251	0.23585	NaN	0.1297	NaN	0.30303	0.4329	0.096061	0.32573	0.15552
C32	Vemurafenib	1	0.00316	4	NaN	8.3333	NaN	0.063412	0.14144	0.50761	NaN	0.29851	NaN	0.55249	0.15083	0.51282	0.20367	NaN	0.17271	NaN	0.30303	0.3937	0.10638	0.32258	0.15504
C32	Vemurafenib	1	0.00316	5	0.45045	7.6923	NaN	0.052002	0.13831	0.39062	NaN	0.20921	NaN	0.60976	0.19646	0.53191	0.22936	NaN	0.12165	NaN	0.34247	0.52083	0.10582	0.27322	0.17153
C32	Vemurafenib	1	0.00316	6	0.48309	8.3333	NaN	0.056022	0.15773	0.42735	NaN	0.24691	NaN	0.50761	0.18692	0.65789	0.20243	NaN	0.1845	NaN	0.34364	0.45045	0.0998	0.27548	0.16892
C32	Vemurafenib	1	0.00316	7	0.50251	8.3333	NaN	0.05637	0.15432	0.51546	NaN	0.21692	NaN	0.55249	0.2045	0.65359	0.23866	NaN	0.20243	NaN	0.35971	0.51282	0.10571	0.27322	0.19569
C32	Vemurafenib	1	0.00316	8	0.48544	7.6923	NaN	0.062814	0.15267	0.44248	NaN	0.27027	NaN	0.52632	0.1992	0.65789	0.19342	NaN	0.17153	NaN	0.35714	0.45455	0.11779	NaN	0.14286
C32	Vemurafenib	1	0.01	1	0.32258	6.6667	NaN	0.050761	0.12903	0.45455	NaN	0.15361	NaN	0.57143	0.17361	0.4	0.10526	NaN	0.17123	NaN	0.34843	0.57471	0.10858	0.35088	0.16313
C32	Vemurafenib	1	0.01	2	0.37879	9.0909	NaN	0.050125	0.13405	0.50251	NaN	0.19802	NaN	0.49505	0.16892	0.51282	0.20243	NaN	0.14859	NaN	0.34722	0.35088	0.11001	0.37594	0.13123
C32	Vemurafenib	1	0.01	3	0.32895	6.6667	NaN	0.039262	0.12706	0.59172	NaN	0.1996	NaN	0.55866	0.17241	0.54348	0.18018	NaN	0.12136	NaN	0.26738	0.45249	0.10593	0.34483	0.12563
C32	Vemurafenib	1	0.01	4	0.37453	8.3333	NaN	0.057438	0.1506	0.51282	NaN	0.22222	NaN	0.4386	0.17668	0.53191	0.19011	NaN	0.1626	NaN	0.28736	0.44053	0.094787	0.34602	0.13263
C32	Vemurafenib	1	0.01	5	0.38462	7.1429	NaN	0.064893	0.13889	0.44643	NaN	0.19268	NaN	0.64516	0.24272	0.52083	0.18083	NaN	0.1002	NaN	NaN	0.45662	0.11351	0.35587	0.20534
C32	Vemurafenib	1	0.01	6	0.39683	7.1429	NaN	0.054496	NaN	0.43668	NaN	0.21834	NaN	0.36765	0.23866	0.68027	0.10373	NaN	NaN	NaN	0.3413	0.41667	0.090498	NaN	0.15723
C32	Vemurafenib	1	0.01	7	0.34602	6.6667	NaN	0.054705	0.13141	0.45872	NaN	NaN	NaN	0.36232	0.26882	0.68493	0.16779	NaN	0.14903	NaN	0.32787	0.55866	0.090171	0.35211	0.1387
C32	Vemurafenib	1	0.01	8	0.35971	7.1429	NaN	0.069109	0.15798	0.41322	NaN	0.24631	NaN	0.46948	0.25063	0.63291	0.19011	NaN	0.18519	NaN	0.29762	0.54645	0.096899	0.37453	NaN
C32	Vemurafenib	1	0.0316	1	0.20704	NaN	NaN	0.051361	0.10823	0.42918	NaN	0.16835	NaN	0.46729	0.25189	0.25575	0.15198	NaN	0.13021	NaN	0.27174	0.31056	0.06812	0.35714	0.16
C32	Vemurafenib	1	0.0316	2	0.271	5	NaN	0.034483	0.1073	0.4	NaN	0.15723	NaN	0.34843	0.13123	0.27027	0.15873	NaN	0.11136	NaN	0.32154	0.35971	0.058754	0.38023	0.1287
C32	Vemurafenib	1	0.0316	3	0.28653	5	NaN	0.038314	0.13298	0.53191	NaN	0.18939	NaN	0.45045	0.18382	0.37594	0.17422	NaN	0.098814	NaN	0.24331	0.44843	0.096061	0.43668	0.17361
C32	Vemurafenib	1	0.0316	4	0.34602	5.2632	NaN	0.050942	0.12626	0.48077	NaN	0.20833	NaN	0.36101	0.18315	0.36364	0.21322	NaN	0.14184	NaN	0.2451	0.50505	0.078616	0.41667	0.13514
C32	Vemurafenib	1	0.0316	5	0.29326	4.3478	NaN	0.047893	0.12853	0.38911	NaN	0.17212	NaN	0.51282	0.23202	0.03647	0.17825	NaN	0.10493	NaN	0.35587	0.44843	0.10684	0.40984	0.18519
C32	Vemurafenib	1	0.0316	6	0.31153	5.2632	NaN	0.03659	0.095329	0.37037	NaN	0.19268	NaN	0.36364	0.19569	0.46512	0.20367	NaN	0.14245	NaN	0.35461	0.3861	0.07874	0.40984	0.13736
C32	Vemurafenib	1	0.0316	7	0.28249	4.5455	NaN	0.026717	0.14065	0.42373	NaN	0.19268	NaN	0.48309	0.27322	0.49505	0.18762	NaN	0.11834	NaN	0.14368	0.5988	0.039185	0.42373	0.17762
C32	Vemurafenib	1	0.0316	8	NaN	4.7619	NaN	0.073206	0.15083	0.40984	NaN	0.21231	NaN	0.48544	0.2584	0.5618	0.2331	NaN	0.18622	NaN	0.31153	0.55249	0.13193	0.42918	0.16863
C32	Vemurafenib	1	0.1	1	0.22321	1.4925	NaN	0.088574	0.12285	0.5	NaN	0.21692	NaN	0.26738	0.17986	0.3012	0.14104	NaN	0.16367	NaN	0.27248	0.39216	0.09434	0.63694	0.15152
C32	Vemurafenib	1	0.1	2	0.26882	3.125	NaN	0.04662	0.12626	0.45662	NaN	0.19342	NaN	0.29674	0.17331	0.39216	0.13587	NaN	0.16026	NaN	0.31348	0.36364	0.068823	0.69444	0.14903
C32	Vemurafenib	1	0.1	3	0.22831	1.1628	NaN	0.073099	0.12453	0.43478	NaN	0.16556	NaN	0.37594	0.14993	0.29586	0.17986	NaN	0.10799	NaN	0.21186	0.35461	0.073421	0.41667	0.11933
C32	Vemurafenib	1	0.1	4	0.22936	1.9608	NaN	0.063735	0.11249	0.3876	NaN	0.15898	NaN	0.37313	0.14388	0.30581	0.19881	NaN	0.13986	NaN	0.2439	0.34843	0.082508	0.43478	0.13405
C32	Vemurafenib	1	0.1	5	0.22075	0.98039	NaN	0.075643	0.12804	0.36232	NaN	0.17153	NaN	0.41667	0.21882	0.35842	0.19084	NaN	0.1105	NaN	0.32895	0.40161	0.10718	0.39526	0.15432
C32	Vemurafenib	1	0.1	6	0.25063	1.9608	NaN	0.047214	0.14347	0.3413	NaN	0.16722	NaN	0.45249	0.21505	0.37313	0.21786	NaN	0.15723	NaN	0.26882	0.42735	0.094787	0.39216	0.16807
C32	Vemurafenib	1	0.1	7	0.26954	3.0303	NaN	0.047281	0.15221	0.39683	NaN	0.18416	NaN	0.17986	0.1845	0.4878	0.19802	NaN	0.13106	NaN	0.31153	0.4717	0.10288	0.4386	0.12107
C32	Vemurafenib	1	0.1	8	0.2994	2.3256	NaN	0.09311	0.14104	0.38462	NaN	0.18762	NaN	0.49261	0.20877	0.44643	0.21692	NaN	0.18657	NaN	0.34364	0.46729	0.12516	0.43478	0.16313
C32	Vemurafenib	1	0.316	1	0.15723	0.98039	NaN	NaN	0.12853	0.49505	NaN	0.19231	NaN	0.3012	0.18727	0.31153	0.18416	NaN	0.15198	NaN	0.2457	0.42373	0.06993	0.38462	0.18315
C32	Vemurafenib	1	0.316	2	0.20284	1.2987	NaN	0.061881	0.13459	0.50251	NaN	0.18797	NaN	0.36101	0.1912	0.43668	0.19157	NaN	0.11521	NaN	0.29762	0.34843	0.065574	0.43103	0.14286
C32	Vemurafenib	1	0.316	3	0.18182	1.087	NaN	0.051813	0.11416	0.51546	NaN	0.18587	NaN	0.40323	0.17575	0.36765	0.20619	NaN	0.1	NaN	0.22523	0.45045	0.074683	0.4878	0.12755
C32	Vemurafenib	1	0.316	4	0.20367	1	NaN	0.064893	0.12804	0.47847	NaN	0.22422	NaN	0.33113	0.16103	0.44053	NaN	NaN	0.14728	NaN	0.26042	0.39216	0.098522	0.46948	0.15699
C32	Vemurafenib	1	0.316	5	0.19417	1.0309	NaN	0.065274	0.13459	0.44444	NaN	0.17094	NaN	0.39526	0.2445	0.46296	0.19157	NaN	0.09009	NaN	0.31646	0.40984	0.093197	0.41322	NaN
C32	Vemurafenib	1	0.316	6	0.20661	1.1236	NaN	0.057045	0.13004	0.39062	NaN	0.21186	NaN	0.34843	0.22321	0.57471	0.20284	NaN	0.17036	NaN	0.3012	0.35971	0.10256	0.41494	0.15699
C32	Vemurafenib	1	0.316	7	0.23753	1.4706	NaN	0.045662	0.16155	0.44444	NaN	0.14164	NaN	0.3937	0.26247	0.63694	0.19084	NaN	0.14793	NaN	0.30581	0.6135	0.10183	0.38023	0.15015
C32	Vemurafenib	1	0.316	8	0.23474	1.3514	NaN	0.064851	0.16835	0.41667	NaN	0.21142	NaN	0.35971	0.22624	0.67568	0.17123	NaN	0.17123	NaN	0.31746	0.53191	0.11062	0.3663	0.16949
C32	Vemurafenib	1	1	1	0.10142	0.50251	NaN	NaN	0.14837	0.4902	NaN	0.18939	NaN	0.20747	0.16207	0.31447	0.14245	NaN	0.16207	NaN	0.2457	0.46083	0.093985	0.369	0.17575
C32	Vemurafenib	1	1	2	0.10235	0.81301	NaN	0.042052	0.1171	0.51813	NaN	0.14948	NaN	0.21459	0.17007	0.34722	0.14205	NaN	0.12755	NaN	0.30581	0.35587	0.053996	0.41667	0.11779
C32	Vemurafenib	1	1	3	0.12422	0.5848	NaN	0.044964	0.10977	0.51546	NaN	0.16639	NaN	0.29155	0.15408	0.39683	0.14104	NaN	0.095511	NaN	0.21598	0.56497	0.085251	0.39683	0.11834
C32	Vemurafenib	1	1	4	0.10331	0.59524	NaN	0.040584	0.15152	0.44843	NaN	0.16287	NaN	0.22272	0.17331	0.38911	0.14514	NaN	0.11211	NaN	0.19724	0.37594	0.066667	0.3876	0.1218
C32	Vemurafenib	1	1	5	0.12788	0.66225	NaN	0.052687	0.11696	0.42553	NaN	0.17699	NaN	0.27855	0.23095	0.39062	0.15576	NaN	NaN	NaN	0.27322	0.46512	NaN	0.44444	0.19802
C32	Vemurafenib	1	1	6	0.13643	0.45872	NaN	0.044524	0.10395	0.4717	NaN	0.17575	NaN	0.25381	0.25063	0.48544	0.15723	NaN	0.14728	NaN	0.33223	0.42553	0.044425	0.45045	0.1368
C32	Vemurafenib	1	1	7	0.13004	0.72464	NaN	0.037495	0.15106	0.50251	NaN	0.16287	NaN	NaN	0.2045	0.50251	0.14472	NaN	0.13038	NaN	0.28409	0.57471	0.070274	0.37313	0.13587
C32	Vemurafenib	1	1	8	0.12579	0.9434	NaN	0.065789	0.14749	0.46948	NaN	0.18382	NaN	0.27548	0.16155	0.49261	0.17094	NaN	0.13495	NaN	0.2551	0.52083	0.073855	0.3876	0.16556
C32	Vemurafenib	1	3.16	1	0.063816	0.38314	NaN	0.027397	0.1065	0.41494	NaN	0.18904	NaN	0.11669	0.14124	0.21978	0.11601	NaN	0.13966	NaN	0.23753	0.27248	0.069061	0.19157	0.16949
C32	Vemurafenib	1	3.16	2	0.083403	0.43668	NaN	0.024091	0.10101	0.3937	NaN	0.11696	NaN	0.039541	0.1297	0.22831	0.093633	NaN	0.081169	NaN	0.2907	0.29762	0.046773	0.23256	0.11148
C32	Vemurafenib	1	3.16	3	0.11161	0.54645	NaN	0.039339	0.1269	0.47847	NaN	0.14327	NaN	0.16722	0.15674	0.28409	0.12837	NaN	0.078064	NaN	0.26455	0.36232	0.016728	0.44643	0.14265
C32	Vemurafenib	1	3.16	4	0.11161	0.58824	NaN	0.031766	0.12107	0.45872	NaN	0.14663	NaN	0.16529	0.15408	0.32895	0.15083	NaN	0.11962	NaN	0.22222	0.39683	0.074794	0.2681	0.12937
C32	Vemurafenib	1	3.16	5	0.1003	0.61728	NaN	0.047733	0.13928	0.46083	NaN	0.14903	NaN	0.21786	0.22321	0.31056	0.14451	NaN	0.084104	NaN	0.31546	0.45872	0.097656	NaN	0.21186
C32	Vemurafenib	1	3.16	6	0.12063	0.76923	NaN	0.026695	0.15848	0.41494	NaN	0.14306	NaN	0.18349	0.21692	0.44643	0.16667	NaN	0.14881	NaN	0.3096	0.4902	0.068446	0.26247	0.13966
C32	Vemurafenib	1	3.16	7	0.12821	1.25	NaN	0.030057	0.16181	0.47619	NaN	0.16694	NaN	0.23641	0.20964	0.52356	0.14065	NaN	0.12755	NaN	0.2809	0.59524	0.11455	0.26667	0.12903
C32	Vemurafenib	1	3.16	8	0.16611	1.2048	NaN	0.063939	0.16949	0.48544	NaN	0.19531	NaN	0.23256	0.21008	0.57143	0.18416	NaN	0.18416	NaN	0.26042	0.56818	0.12077	0.31847	0.16103
C32	PLX4720	1	0.00316	1	0.4878	9.0909	NaN	0.049727	0.1462	0.53763	NaN	0.21277	NaN	0.62893	0.17271	0.52632	0.18727	NaN	0.15385	NaN	0.4	0.30864	0.096993	0.25575	0.1227
C32	PLX4720	1	0.00316	2	0.48077	8.3333	NaN	0.071788	0.14793	0.49751	NaN	0.15015	NaN	0.5618	0.18149	0.49505	0.1912	NaN	0.15974	NaN	0.35336	0.37175	0.11561	0.27855	0.15625
C32	PLX4720	1	0.00316	3	0.38462	7.1429	NaN	0.049116	0.14663	0.52083	NaN	0.17123	NaN	0.64103	0.18018	0.3861	0.23148	NaN	0.10977	NaN	NaN	0.37879	0.099108	0.26738	0.15361
C32	PLX4720	1	0.00316	4	0.49751	9.0909	NaN	0.054885	0.13123	0.46729	NaN	0.18315	NaN	0.60976	0.14085	0.4878	0.21882	NaN	0.17212	NaN	0.37313	0.35336	0.082508	0.27701	0.13072
C32	PLX4720	1	0.00316	5	0.52632	9.0909	NaN	0.055804	NaN	0.46083	NaN	0.22371	NaN	0.5848	NaN	0.62112	0.23202	NaN	0.18182	NaN	0.32468	0.28169	0.062893	0.28329	0.14184
C32	PLX4720	1	0.00316	6	0.49751	7.6923	NaN	0.089847	0.15823	0.44248	NaN	0.25126	NaN	0.51546	0.21322	0.54054	0.21692	NaN	0.17391	NaN	0.33223	0.52632	0.11173	0.31153	0.17123
C32	PLX4720	1	0.00316	7	0.33223	7.1429	NaN	0.070872	0.18349	0.44248	NaN	0.21882	NaN	0.61728	0.18083	0.5102	0.23641	NaN	0.14684	NaN	0.31746	0.46948	0.1087	0.29155	0.15198
C32	PLX4720	1	0.00316	8	0.5102	8.3333	NaN	0.059988	0.14793	0.4386	NaN	0.2451	NaN	0.55556	0.17606	0.60976	0.20921	NaN	0.1992	NaN	0.33784	0.42553	0.092081	0.2924	0.16234
C32	PLX4720	1	0.01	1	0.37594	7.6923	NaN	0.043898	0.1297	0.5	NaN	0.20243	NaN	0.5291	0.18484	0.49261	0.15773	NaN	0.13699	NaN	0.35714	0.38911	0.057604	0.39062	0.1287
C32	PLX4720	1	0.01	2	0.37453	7.6923	NaN	0.079302	0.12165	0.46948	NaN	0.24876	NaN	0.52083	0.18315	0.44843	0.18416	NaN	0.14793	NaN	0.2611	0.40816	0.093545	0.40816	0.16807
C32	PLX4720	1	0.01	3	0.32154	6.6667	NaN	0.047103	0.12019	0.47619	NaN	0.16313	NaN	NaN	0.16529	0.37736	0.16694	NaN	0.15038	NaN	0.34483	0.43103	0.10834	0.36496	0.16779
C32	PLX4720	1	0.01	4	0.28249	NaN	NaN	0.044843	0.18083	0.4717	NaN	0.20747	NaN	0.54645	0.16978	0.46729	0.17986	NaN	0.15175	NaN	0.17637	0.35211	0.076923	0.39841	0.12674
C32	PLX4720	1	0.01	5	0.3876	7.6923	NaN	0.044823	0.13793	0.46296	NaN	0.20284	NaN	0.49505	0.23095	0.59524	0.18727	NaN	0.17036	NaN	0.39062	0.58824	0.11186	0.3268	0.13986
C32	PLX4720	1	0.01	6	0.41841	5.8824	NaN	0.095511	0.16181	NaN	NaN	0.23585	NaN	0.50251	0.23585	0.53191	NaN	NaN	0.22779	NaN	0.29851	0.57471	0.11751	0.34014	0.17953
C32	PLX4720	1	0.01	7	0.39062	7.1429	NaN	0.050994	0.15504	0.46948	NaN	0.21277	NaN	0.53191	0.2079	0.55556	0.17825	NaN	0.14347	NaN	0.37313	0.53763	0.1199	0.33898	0.20492
C32	PLX4720	1	0.01	8	0.41494	7.1429	NaN	0.054555	0.14306	0.44248	NaN	0.22321	NaN	0.46948	0.23202	0.65359	0.19569	NaN	0.2008	NaN	0.27473	0.5848	0.1287	0.40486	0.17361
C32	PLX4720	1	0.0316	1	0.27397	5.8824	NaN	0.044504	0.12151	0.45455	NaN	0.18416	NaN	0.36496	0.16393	0.35461	0.16313	NaN	0.10638	NaN	0.33113	0.35714	0.10753	0.42017	0.11682
C32	PLX4720	1	0.0316	2	0.37313	5.8824	NaN	0.073584	0.12739	0.45045	NaN	0.22422	NaN	0.41322	0.17331	0.35211	0.20367	NaN	0.15198	NaN	0.25126	0.43103	0.073584	0.44643	0.15337
C32	PLX4720	1	0.0316	3	0.21505	4.1667	NaN	0.041408	0.10121	0.46083	NaN	0.13333	NaN	0.42918	0.14286	0.25126	0.15244	NaN	0.12422	NaN	0.28902	0.30581	0.068966	0.35088	0.13333
C32	PLX4720	1	0.0316	4	0.25707	5	NaN	0.030998	0.11099	0.41322	NaN	0.15924	NaN	0.33445	0.13514	0.27174	0.14837	NaN	0.10309	NaN	0.30864	0.31546	0.058928	0.36232	0.1001
C32	PLX4720	1	0.0316	5	0.29412	4.7619	NaN	NaN	0.1368	0.37879	NaN	0.18018	NaN	0.46948	0.2008	0.38911	0.17094	NaN	0.13245	NaN	0.37594	0.52632	0.07148	0.4065	0.13908
C32	PLX4720	1	0.0316	6	0.4	4.1667	NaN	0.087184	0.12937	0.40816	NaN	0.21459	NaN	0.45455	0.24938	0.43668	0.23095	NaN	0.17857	NaN	0.2611	0.53476	0.1218	0.42017	0.18975
C32	PLX4720	1	0.0316	7	0.31646	4	NaN	0.056402	NaN	0.40486	NaN	0.17921	NaN	NaN	0.26596	0.26525	0.18832	NaN	0.12706	NaN	0.3367	0.5291	0.11099	0.37313	0.2
C32	PLX4720	1	0.0316	8	0.33898	4.7619	NaN	0.060976	0.18762	0.36101	NaN	0.16026	NaN	0.41667	0.015855	0.42194	0.18657	NaN	0.19841	NaN	0.32258	0.59524	0.12579	0.35587	0.17212
C32	PLX4720	1	0.1	1	0.21882	0.91743	NaN	0.046816	0.11416	0.4329	NaN	0.21786	NaN	0.41494	0.17391	0.29412	0.17699	NaN	0.11933	NaN	0.31646	0.32895	NaN	0.44444	0.1218
C32	PLX4720	1	0.1	2	0.24155	1.7544	NaN	0.075815	0.12821	0.42735	NaN	0.19493	NaN	0.39526	0.16129	0.26882	0.20747	NaN	0.1287	NaN	0.31546	0.3861	NaN	0.45455	0.17637
C32	PLX4720	1	0.1	3	0.22883	1.8868	NaN	0.08673	0.12547	0.4717	NaN	0.21322	NaN	0.33784	0.11416	0.31646	0.14749	NaN	0.13441	NaN	0.26455	0.42918	0.087184	0.62893	0.16181
C32	PLX4720	1	0.1	4	0.29586	3.4483	NaN	0.049285	0.13569	0.44643	NaN	0.19084	NaN	0.33445	0.18692	0.40984	0.16051	NaN	0.16892	NaN	0.2924	0.39683	0.086957	0.67114	0.15152
C32	PLX4720	1	0.1	5	0.2551	1.087	NaN	0.049116	0.12484	0.36496	NaN	0.19569	NaN	0.43478	0.20747	0.39216	0.20408	NaN	0.14006	NaN	0.32154	NaN	0.085763	0.33333	0.14368
C32	PLX4720	1	0.1	6	0.31447	3.7037	NaN	0.11455	0.11274	0.37594	NaN	0.22026	NaN	0.51282	0.2451	0.35842	0.20492	NaN	0.17483	NaN	0.28169	0.51813	0.08673	0.31847	0.21053
C32	PLX4720	1	0.1	7	0.2193	0.98039	NaN	0.064185	0.11669	0.40816	NaN	0.17606	NaN	0.42735	0.20534	0.36232	0.1938	NaN	0.11062	NaN	0.25641	0.42918	0.08547	0.4065	0.17953
C32	PLX4720	1	0.1	8	0.35336	2.0408	NaN	0.045475	0.1221	0.33784	NaN	0.1626	NaN	0.39062	0.19455	0.34364	0.17953	NaN	0.13736	NaN	0.3003	0.40816	0.089127	0.38168	0.13175
C32	PLX4720	1	0.316	1	0.16234	0.91743	NaN	0.057372	0.11455	0.49505	NaN	0.1773	NaN	0.34364	0.18248	0.42918	0.17637	NaN	0.10846	NaN	NaN	0.35587	0.088339	0.45045	0.13158
C32	PLX4720	1	0.316	2	0.17637	0.88496	NaN	0.079491	0.13889	0.44444	NaN	0.21368	NaN	0.33445	0.18587	0.41322	0.16313	NaN	0.12937	NaN	0.31056	0.38168	0.058997	0.45045	0.16051
C32	PLX4720	1	0.316	3	0.12937	0.74074	NaN	0.095602	0.11561	0.4902	NaN	0.14409	NaN	0.34965	0.17575	0.33223	0.18083	NaN	0.15625	NaN	0.2451	0.43668	0.076336	0.41494	0.17007
C32	PLX4720	1	0.316	4	0.15949	0.82645	NaN	0.080841	0.14164	0.49261	NaN	0.18587	NaN	0.33784	0.18762	0.43668	0.17699	NaN	0.11862	NaN	0.28653	0.36364	0.059137	0.46948	0.12579
C32	PLX4720	1	0.316	5	0.19841	1.0753	NaN	0.056529	0.15504	0.41667	NaN	0.17986	NaN	0.34247	0.23095	0.52356	0.20284	NaN	0.13193	NaN	0.32787	0.53191	0.081633	0.37037	0.14599
C32	PLX4720	1	0.316	6	0.2	0.98039	NaN	0.083403	0.1548	0.39526	NaN	0.22422	NaN	0.33557	0.21505	0.49261	0.17331	NaN	0.14663	NaN	0.28409	0.47619	0.090827	0.3876	0.18116
C32	PLX4720	1	0.316	7	0.21008	1.2987	NaN	0.051867	0.1171	0.4717	NaN	0.17271	NaN	0.34014	0.25316	0.45249	0.2004	NaN	0.084317	NaN	0.31746	0.57471	0.083893	0.39062	NaN
C32	PLX4720	1	0.316	8	0.19048	1.1111	NaN	0.064144	0.1321	0.41667	NaN	0.20747	NaN	0.35971	0.22573	0.55249	0.18904	NaN	0.16129	NaN	0.2924	0.62893	NaN	0.36765	0.15015
C32	PLX4720	1	1	1	0.11455	0.60976	NaN	0.044524	0.13605	0.50251	NaN	0.15198	NaN	0.32573	0.19157	0.42373	0.13624	NaN	0.10965	NaN	0.2457	0.3861	0.090662	0.3937	0.12407
C32	PLX4720	1	1	2	0.099701	0.55249	NaN	0.062657	0.11933	0.46296	NaN	0.18939	NaN	0.30864	0.1912	0.41494	0.15152	NaN	0.13405	NaN	0.25253	0.40816	0.07874	0.4065	0.14368
C32	PLX4720	1	1	3	0.096712	0.61728	NaN	0.086505	0.14663	0.4717	NaN	0.19841	NaN	0.32362	0.18727	0.3268	0.14728	NaN	0.15576	NaN	0.33445	0.43103	0.093721	0.36765	0.17361
C32	PLX4720	1	1	4	0.098814	0.69444	NaN	0.038095	0.11933	0.52356	NaN	0.15649	NaN	0.30395	0.16234	0.39683	0.14025	NaN	0.12804	NaN	0.3012	0.4	0.056915	0.42918	0.12346
C32	PLX4720	1	1	5	0.12837	0.86207	NaN	0.046577	0.11779	0.45872	NaN	0.17391	NaN	0.30211	0.22523	0.47847	0.20202	NaN	0.12516	NaN	0.27624	0.5618	0.080515	0.369	0.13158
C32	PLX4720	1	1	6	0.13699	0.70922	NaN	0.084602	0.13755	0.43478	NaN	0.21786	NaN	0.38023	0.18622	0.45872	0.18315	NaN	0.14771	NaN	0.22173	0.54348	0.093197	0.40161	0.1675
C32	PLX4720	1	1	7	0.13624	0.78125	NaN	0.044524	0.12048	0.45455	NaN	0.16051	NaN	0.38168	NaN	0.40486	0.14306	NaN	0.088339	NaN	NaN	0.55556	0.080972	0.42918	0.18904
C32	PLX4720	1	1	8	0.1387	0.84034	NaN	0.050994	0.12048	0.4386	NaN	0.16474	NaN	0.32787	0.23641	0.45249	0.15649	NaN	0.13699	NaN	0.29412	0.44843	0.041911	0.41152	0.11876
C32	PLX4720	1	3.16	1	0.088574	0.625	NaN	0.030572	0.13477	0.54054	NaN	0.16584	NaN	0.22422	0.16447	0.31646	0.13123	NaN	0.10225	NaN	0.30488	0.49261	0.13459	0.37879	0.13405
C32	PLX4720	1	3.16	2	0.12771	0.56818	NaN	0.065359	0.14184	0.55556	NaN	0.17036	NaN	0.24331	0.18868	0.35461	0.17794	NaN	0.13263	NaN	0.25316	0.4717	0.056211	0.3937	NaN
C32	PLX4720	1	3.16	3	0.078003	0.35211	NaN	0.039216	0.094429	0.5291	NaN	0.19268	NaN	0.21978	0.14245	0.20619	0.12658	NaN	0.12019	NaN	0.23585	0.24691	0.068493	0.24876	0.13459
C32	PLX4720	1	3.16	4	0.066094	0.43668	NaN	0.028852	0.10616	0.43103	NaN	0.13072	NaN	0.19305	0.11429	0.21142	0.10163	NaN	0.087184	NaN	0.29499	0.31153	0.041684	0.27855	0.095969
C32	PLX4720	1	3.16	5	NaN	0.92593	NaN	0.043215	0.14225	0.49751	NaN	0.19881	NaN	0.27855	0.25445	0.39216	0.14451	NaN	0.10929	NaN	0.29499	0.41494	0.15528	0.33784	0.14925
C32	PLX4720	1	3.16	6	0.12285	0.77519	NaN	0.080064	0.123	0.47393	NaN	0.20747	NaN	0.31746	0.2457	0.44053	0.21231	NaN	0.17036	NaN	0.24213	0.68027	0.097466	0.38314	0.20492
C32	PLX4720	1	3.16	7	0.12453	0.62112	NaN	0.0408	0.13755	0.4386	NaN	0.1692	NaN	0.23095	NaN	0.29762	0.15361	NaN	0.072674	NaN	0.35336	0.62112	0.10515	NaN	0.21739
C32	PLX4720	1	3.16	8	0.15873	1.0101	NaN	0.02949	0.18018	0.52083	NaN	NaN	NaN	0.23753	0.1938	0.41841	0.1992	NaN	0.18349	NaN	0.24331	0.45455	0.098912	0.3663	0.12422
C32	SB590885	1	0.00316	1	0.45249	7.6923	NaN	0.048497	0.14903	0.49261	NaN	0.20492	NaN	0.67114	0.18248	0.46729	0.21368	NaN	0.15924	NaN	0.32895	0.45872	0.089445	0.2994	0.14306
C32	SB590885	1	0.00316	2	0.45455	8.3333	NaN	0.053248	0.12821	0.4386	NaN	0.23041	NaN	0.54945	0.17153	0.5291	0.19608	NaN	0.16502	NaN	0.35088	0.52083	0.096246	0.30303	0.13947
C32	SB590885	1	0.00316	3	0.46296	8.3333	NaN	0.057339	0.12723	0.5	NaN	0.25126	NaN	0.60241	0.16835	0.50251	0.21231	NaN	NaN	NaN	0.35211	0.40486	0.094607	0.29586	0.15152
C32	SB590885	1	0.00316	4	0.46729	7.6923	NaN	0.083333	0.14124	0.46729	NaN	0.24272	NaN	0.55249	0.1692	0.5102	0.19763	NaN	0.15432	NaN	0.35971	0.39841	0.11481	0.31153	0.15267
C32	SB590885	1	0.00316	5	0.4717	7.6923	NaN	0.047192	0.14104	0.45045	NaN	0.1912	NaN	0.53763	0.2004	0.59524	0.23641	NaN	0.15898	NaN	0.35211	0.45872	0.083963	0.29762	0.19194
C32	SB590885	1	0.00316	6	0.4717	7.6923	NaN	0.052411	0.16287	0.42373	NaN	0.23148	NaN	0.48077	0.18832	0.55556	0.1992	NaN	0.16584	NaN	0.35971	0.46296	0.11074	0.31153	0.16207
C32	SB590885	1	0.00316	7	0.49261	8.3333	NaN	0.052056	0.1548	0.42735	NaN	0.20964	NaN	0.51546	0.21322	0.63291	0.23095	NaN	0.1675	NaN	0.35336	NaN	0.06502	NaN	0.15773
C32	SB590885	1	0.00316	8	0.4902	7.1429	NaN	0.084246	0.15798	0.41667	NaN	0.22272	NaN	0.48309	0.20576	0.59172	0.21008	NaN	0.18349	NaN	0.32573	0.46296	0.11136	0.30395	0.18484
C32	SB590885	1	0.01	1	0.28409	4.7619	NaN	0.04344	0.11574	0.47393	NaN	0.18018	NaN	0.53476	0.18018	0.42017	0.16	NaN	0.10989	NaN	0.30395	0.47619	0.08673	0.37453	0.15699
C32	SB590885	1	0.01	2	0.3012	5.8824	NaN	0.044863	0.15723	0.43103	NaN	0.1996	NaN	0.39841	0.18149	0.42918	0.17036	NaN	0.15106	NaN	0.29762	0.4717	0.074294	0.3937	0.12285
C32	SB590885	1	0.01	3	0.30675	4.5455	NaN	0.043178	0.13736	0.49505	NaN	0.19493	NaN	0.42918	0.17794	0.42373	0.16	NaN	0.12755	NaN	0.34722	0.39062	0.079051	0.42373	0.13004
C32	SB590885	1	0.01	4	0.33223	5	NaN	0.084104	0.11547	0.45455	NaN	0.22624	NaN	0.48077	0.19802	0.41152	0.18051	NaN	0.14164	NaN	0.28329	0.46296	0.081103	0.43668	0.16779
C32	SB590885	1	0.01	5	0.33113	4.5455	NaN	0.039777	0.12706	0.45872	NaN	0.18282	NaN	0.4386	0.22523	0.5102	0.17483	NaN	0.12642	NaN	0.32787	0.51813	NaN	0.32573	0.11891
C32	SB590885	1	0.01	6	0.33223	5	NaN	0.06734	0.13717	0.4	NaN	0.19417	NaN	0.3663	0.23148	0.46729	0.18519	NaN	0.15674	NaN	0.27855	0.42918	0.07734	0.33784	0.14205
C32	SB590885	1	0.01	7	0.33898	5.2632	NaN	0.037147	0.13263	0.40816	NaN	NaN	NaN	0.39062	0.21598	0.54054	0.17606	NaN	0.17241	NaN	0.35088	0.42017	0.097087	0.34483	0.14104
C32	SB590885	1	0.01	8	0.36232	4.3478	NaN	0.094518	0.14641	0.40984	NaN	0.22676	NaN	0.45662	0.2451	0.5	NaN	NaN	0.17986	NaN	0.27855	0.51282	0.1073	0.36232	0.17889
C32	SB590885	1	0.0316	1	0.21598	2.1277	NaN	0.050659	0.13298	0.40323	NaN	0.16667	NaN	0.41841	0.1845	0.3268	0.1634	NaN	0.094787	NaN	0.28409	0.4329	0.12755	0.44843	0.10834
C32	SB590885	1	0.0316	2	0.23148	2.5	NaN	0.056786	0.12788	0.41841	NaN	0.17123	NaN	0.35587	0.17986	0.28571	0.19455	NaN	0.13587	NaN	0.28571	0.46512	0.069109	0.45249	0.12516
C32	SB590885	1	0.0316	3	0.18215	2.2727	NaN	0.034554	0.11737	0.46083	NaN	0.18083	NaN	0.34843	0.1938	0.25063	0.15038	NaN	0.11111	NaN	0.3003	0.4329	0.15361	0.47393	0.098425
C32	SB590885	1	0.0316	4	0.25773	2.1277	NaN	0.075358	0.1269	0.44843	NaN	0.1912	NaN	0.40161	0.1773	0.30303	0.20202	NaN	0.13889	NaN	0.25381	0.47847	0.068823	0.46296	0.15198
C32	SB590885	1	0.0316	5	0.21882	2.2727	NaN	0.032279	0.125	0.39841	NaN	0.18832	NaN	0.41494	0.25063	0.37037	0.18051	NaN	0.10152	NaN	0.32362	0.50505	0.092593	0.39062	0.15244
C32	SB590885	1	0.0316	6	0.28818	2.5	NaN	0.063131	0.12837	0.38168	NaN	0.18727	NaN	0.42373	0.23041	0.42735	0.23641	NaN	0.15674	NaN	0.30769	0.42735	0.10941	0.40161	0.070225
C32	SB590885	1	0.0316	7	0.24331	2.7778	NaN	0.034002	0.11601	0.3937	NaN	0.17065	NaN	0.40161	0.15361	0.42735	0.18762	NaN	0.1221	NaN	0.35336	0.45662	0.075188	0.369	0.14184
C32	SB590885	1	0.0316	8	0.29586	2.3256	NaN	0.095238	0.11274	0.38314	NaN	NaN	NaN	0.4386	0.25707	0.4329	0.2331	NaN	0.18868	NaN	0.27473	0.50251	0.098522	0.40161	0.19608
C32	SB590885	1	0.1	1	0.14728	0.55249	NaN	0.062112	0.11891	0.39683	NaN	0.15699	NaN	0.36496	0.17331	0.29674	0.17241	NaN	0.10638	NaN	0.26525	0.42553	0.13106	0.42553	0.12005
C32	SB590885	1	0.1	2	0.18975	0.89286	NaN	0.062854	0.11521	0.35587	NaN	0.15106	NaN	0.34722	0.16835	0.29851	0.18215	NaN	0.13369	NaN	0.29586	0.36765	0.085616	0.43103	0.13812
C32	SB590885	1	0.1	3	0.1626	0.5988	NaN	0.05071	NaN	0.38168	NaN	0.15152	NaN	0.36496	0.17953	0.25773	0.17212	NaN	0.11086	NaN	0.31746	0.3012	0.070572	0.41322	0.3413
C32	SB590885	1	0.1	4	0.18657	0.84034	NaN	0.072939	0.10299	0.3937	NaN	0.2	NaN	0.37313	0.16393	0.25641	0.19417	NaN	0.14184	NaN	0.32051	0.4878	0.070373	0.4329	0.15015
C32	SB590885	1	0.1	5	0.1992	1.2048	NaN	0.042571	0.11587	0.35714	NaN	0.16129	NaN	0.38023	0.21552	0.37736	0.19802	NaN	0.11919	NaN	0.30211	0.41841	0.08569	0.37879	0.12453
C32	SB590885	1	0.1	6	0.20243	1.2346	NaN	0.071531	0.11947	0.33223	NaN	0.17513	NaN	0.40816	0.21505	0.35714	0.22989	NaN	0.1626	NaN	0.34247	0.4329	0.098425	0.37736	0.15924
C32	SB590885	1	0.1	7	0.18939	0.6993	NaN	0.045269	0.10917	0.36232	NaN	0.14728	NaN	0.42017	0.17153	0.3876	0.20619	NaN	0.13889	NaN	0.27778	0.46948	0.083612	0.40984	0.14925
C32	SB590885	1	0.1	8	0.2045	NaN	NaN	NaN	0.11261	0.3876	NaN	0.21786	NaN	NaN	0.12516	0.34722	0.21645	NaN	0.15873	NaN	0.30303	0.55866	0.10225	0.45662	NaN
C32	SB590885	1	0.316	1	0.12376	0.70922	NaN	0.052192	0.13755	0.46948	NaN	0.17889	NaN	0.38462	0.20534	0.39683	0.18622	NaN	0.091659	NaN	0.27322	0.4878	0.073692	0.38911	0.11614
C32	SB590885	1	0.316	2	0.13316	0.78125	NaN	0.05184	0.11876	0.42735	NaN	0.21008	NaN	0.23419	0.18315	0.50251	0.17007	NaN	0.14948	NaN	0.31546	0.45249	0.080386	0.40323	0.15528
C32	SB590885	1	0.316	3	0.12563	0.72464	NaN	0.059418	0.12516	0.49261	NaN	0.18182	NaN	0.32154	0.18975	0.42918	0.20243	NaN	0.1199	NaN	0.29851	0.38911	0.084175	0.42017	0.1297
C32	SB590885	1	0.316	4	0.12837	0.68966	NaN	0.07278	0.13423	0.45872	NaN	0.21231	NaN	0.29674	0.18382	0.43103	0.1626	NaN	NaN	NaN	0.29155	0.3937	0.084674	0.40984	0.13405
C32	SB590885	1	0.316	5	0.14728	0.84034	NaN	0.047059	0.1387	0.42017	NaN	0.16639	NaN	NaN	0.25907	0.5	NaN	NaN	0.12136	NaN	0.29155	0.52083	0.085324	0.40323	0.1297
C32	SB590885	1	0.316	6	0.14749	1.0753	NaN	0.06592	0.14286	0.4	NaN	0.22124	NaN	0.33223	0.22124	0.49751	0.1912	NaN	0.14368	NaN	0.3012	0.42017	0.096246	0.39683	0.16234
C32	SB590885	1	0.316	7	0.15601	0.93458	NaN	0.052219	0.13441	0.4	NaN	0.17153	NaN	0.3937	0.24752	0.52632	0.20747	NaN	0.14599	NaN	0.29674	0.5	0.088339	0.40161	0.15175
C32	SB590885	1	0.316	8	0.17007	0.84034	NaN	0.086059	0.14535	0.41841	NaN	0.22222	NaN	0.36232	0.25707	0.47393	0.17668	NaN	0.15898	NaN	0.33113	0.46948	0.095877	0.42017	0.19194
C32	SB590885	1	1	1	0.084317	0.59524	NaN	0.052411	0.11933	0.53191	NaN	0.17513	NaN	0.33784	0.18519	0.33784	0.14993	NaN	0.097276	NaN	0.26882	0.41841	0.091324	0.46512	0.12048
C32	SB590885	1	1	2	0.10661	0.54348	NaN	0.04344	0.15723	0.48077	NaN	0.1642	NaN	0.28902	0.20284	0.35336	0.14663	NaN	0.11614	NaN	0.2681	0.45662	0.061576	0.40984	0.17483
C32	SB590885	1	1	3	0.085034	0.67568	NaN	0.044346	0.14556	0.51282	NaN	0.17857	NaN	0.33003	0.19841	0.40984	0.14245	NaN	0.098425	NaN	NaN	0.45045	0.10341	0.40486	0.12903
C32	SB590885	1	1	4	0.1	0.55556	NaN	0.063532	0.13643	0.47393	NaN	0.19881	NaN	0.32787	0.20534	0.3876	0.15601	NaN	0.1218	NaN	0.26882	0.45045	0.081566	0.44444	0.14306
C32	SB590885	1	1	5	0.10428	0.70423	NaN	0.042992	0.11933	0.47847	NaN	0.19724	NaN	NaN	0.24213	0.47847	0.14641	NaN	0.11442	NaN	0.2849	0.51282	0.07622	0.39062	0.086881
C32	SB590885	1	1	6	0.10965	0.66225	NaN	0.046577	0.12755	0.45662	NaN	0.19493	NaN	0.31153	0.23697	0.44643	0.18182	NaN	0.1292	NaN	0.2611	0.43478	0.066711	0.4	0.14025
C32	SB590885	1	1	7	0.12706	0.81301	NaN	0.064599	0.099206	0.47847	NaN	0.19569	NaN	0.33223	0.22676	0.52083	0.15198	NaN	0.15748	NaN	0.27027	0.56497	0.12484	0.47393	0.14493
C32	SB590885	1	1	8	0.125	0.71429	NaN	0.0777	0.14184	0.45045	NaN	0.22026	NaN	0.38314	0.16978	0.4902	0.1938	NaN	0.16287	NaN	NaN	0.4902	0.096712	0.48077	0.17606
C32	SB590885	1	3.16	1	0.10299	0.63291	NaN	0.056883	0.13717	0.52356	NaN	0.17241	NaN	0.35842	0.17212	0.27397	0.14749	NaN	0.10132	NaN	0.27027	0.45872	0.062344	0.43668	0.22573
C32	SB590885	1	3.16	2	0.09434	0.5814	NaN	0.040917	0.14577	0.5102	NaN	0.16835	NaN	0.28011	0.16181	0.30488	0.14184	NaN	0.12706	NaN	0.2849	0.52083	0.036166	0.3413	0.13141
C32	SB590885	1	3.16	3	0.084602	0.74074	NaN	0.03655	0.14749	0.56497	NaN	0.17637	NaN	0.30675	0.18727	0.31546	0.15083	NaN	0.10905	NaN	0.31546	0.43103	0.07485	0.40486	0.11086
C32	SB590885	1	3.16	4	0.12658	0.57143	NaN	0.069061	0.14124	0.5618	NaN	0.18975	NaN	0.33784	0.20121	0.34364	0.19531	NaN	0.1355	NaN	0.2809	0.48544	0.080841	0.40816	0.14306
C32	SB590885	1	3.16	5	0.084818	0.83333	NaN	0.0373	NaN	0.51546	NaN	0.20833	NaN	0.36101	0.24331	0.3937	0.16529	NaN	0.11848	NaN	0.28571	0.5618	0.094518	0.47393	0.11933
C32	SB590885	1	3.16	6	0.14684	0.71942	NaN	0.070175	0.16807	0.48544	NaN	0.19342	NaN	0.3663	0.23041	0.41494	0.2193	NaN	0.15974	NaN	0.25381	0.63694	0.098425	0.46083	0.1462
C32	SB590885	1	3.16	7	0.13316	1.0204	NaN	0.050968	0.12225	0.47619	NaN	0.1992	NaN	0.33445	0.25063	0.37175	0.16722	NaN	0.12642	NaN	0.33445	0.53763	0.11905	0.46948	0.19802
C32	SB590885	1	3.16	8	0.1139	0.7874	NaN	0.086059	0.11211	0.46512	NaN	0.14837	NaN	NaN	0.092851	0.43478	0.23202	NaN	0.16949	NaN	0.28011	0.49505	0.0815	0.42553	0.19493
C32	DMSO control	5	NaN	1	0.51282	8.3333	NaN	0.063573	0.14771	0.36364	NaN	0.24691	NaN	0.71942	0.17889	0.49261	0.22883	NaN	0.12853	NaN	0.37175	0.32154	0.10989	0.4717	0.12987
C32	DMSO control	5	NaN	2	0.54348	8.3333	NaN	0.07657	0.14556	0.34247	NaN	0.27701	NaN	0.67568	0.18484	NaN	0.20161	NaN	0.15873	NaN	0.38023	0.33784	0.10384	0.41841	0.15601
C32	DMSO control	5	NaN	3	0.50251	7.6923	NaN	0.066313	0.12136	0.32258	NaN	0.24155	NaN	0.6135	0.16502	0.4902	0.21978	NaN	0.14368	NaN	0.40984	0.25974	0.079365	0.4386	0.13717
C32	DMSO control	5	NaN	4	0.4878	7.6923	NaN	0.096246	0.11751	0.31546	NaN	0.26042	NaN	0.56818	0.17606	0.47619	0.17794	NaN	0.14124	NaN	0.37453	0.28818	0.10132	0.46083	0.16234
C32	DMSO control	5	NaN	5	0.52083	7.6923	NaN	0.070423	0.13889	0.32258	NaN	0.24631	NaN	0.73529	0.15924	0.49261	0.20492	NaN	0.14164	NaN	0.39841	0.28818	0.08658	0.53191	0.16611
C32	DMSO control	5	NaN	6	0.51813	7.1429	NaN	0.081833	0.11806	0.3012	NaN	0.26954	NaN	0.65359	0.15576	0.48077	0.17271	NaN	0.15198	NaN	0.38462	0.31348	0.096899	0.51813	0.14514
C32	DMSO control	5	NaN	7	0.5102	7.6923	NaN	0.064809	0.10684	0.25907	NaN	0.2381	NaN	0.64103	0.12019	0.49261	0.20161	NaN	NaN	NaN	0.40984	NaN	0.069735	0.44053	0.14124
C32	DMSO control	5	NaN	8	0.47393	7.1429	NaN	0.092764	0.12547	0.25445	NaN	0.26525	NaN	0.50251	0.14006	NaN	0.15221	NaN	0.16103	NaN	0.38168	0.27701	0.089767	0.45872	NaN
C32	DMSO control	5	NaN	1	0.43478	7.6923	NaN	0.061996	0.1287	0.41841	NaN	0.2451	NaN	0.60976	0.15528	0.49751	0.16863	NaN	0.12453	NaN	0.32573	0.40816	NaN	0.55249	0.12579
C32	DMSO control	5	NaN	2	0.42553	9.0909	NaN	0.064392	0.13405	0.37453	NaN	0.26385	NaN	0.48077	0.17094	0.48309	0.18116	NaN	0.15699	NaN	0.27322	0.32468	0.087642	0.54945	0.14535
C32	DMSO control	5	NaN	3	0.44248	7.6923	NaN	0.055006	0.12121	0.32154	NaN	0.24096	NaN	0.5102	0.13004	0.4878	0.14124	NaN	0.13605	NaN	0.34483	0.25381	0.080841	0.52083	0.11737
C32	DMSO control	5	NaN	4	0.43668	7.1429	NaN	0.083822	0.091408	0.33333	NaN	0.2809	NaN	0.50505	0.14925	0.44843	0.17391	NaN	0.14577	NaN	0.27473	0.3268	0.087489	0.54348	0.14881
C32	DMSO control	5	NaN	5	0.45455	7.1429	NaN	0.057208	0.10132	0.35842	NaN	0.23041	NaN	0.62893	0.16155	0.50251	0.18315	NaN	0.13966	NaN	0.45872	0.34364	0.088183	0.50505	0.12755
C32	DMSO control	5	NaN	6	0.44444	9.0909	NaN	0.069493	0.12136	0.3413	NaN	0.27174	NaN	0.56497	0.17212	0.47393	NaN	NaN	0.16667	NaN	0.31153	0.34014	0.081433	0.51813	0.14124
C32	DMSO control	5	NaN	7	0.41152	8.3333	NaN	0.057504	0.089286	0.28736	NaN	0.22124	NaN	0.5988	0.13072	0.46083	0.14556	NaN	0.14144	NaN	0.4386	0.25316	0.072569	0.48544	0.12484
C32	DMSO control	5	NaN	8	0.44843	6.6667	NaN	0.087873	0.1171	0.28818	NaN	0.21505	NaN	0.6135	NaN	0.42918	0.17575	NaN	0.15748	NaN	0.3096	0.2994	0.074239	0.52356	0.16
C32	DMSO control	5	NaN	1	0.3663	8.3333	NaN	0.041254	0.11905	0.42553	NaN	0.26596	NaN	0.6135	0.19157	0.41322	0.18622	NaN	0.11186	NaN	0.33333	0.40816	0.1065	0.66667	0.064103
C32	DMSO control	5	NaN	2	0.45045	9.0909	NaN	0.06006	NaN	0.42017	NaN	0.26316	NaN	0.52356	0.19685	0.45455	0.21692	NaN	0.17361	NaN	0.3125	0.45872	0.089286	0.55866	0.1462
C32	DMSO control	5	NaN	3	0.39683	8.3333	NaN	0.063573	0.11325	0.39526	NaN	NaN	NaN	0.58824	0.19646	0.42373	0.18657	NaN	0.14184	NaN	0.35336	0.40161	NaN	0.5814	0.021299
C32	DMSO control	5	NaN	4	0.5	7.6923	NaN	0.087951	0.12151	0.39216	NaN	0.28011	NaN	0.60976	0.16155	0.45872	0.17212	NaN	0.18116	NaN	0.26316	0.40161	0.10091	0.5848	0.1626
C32	DMSO control	5	NaN	5	0.3876	8.3333	NaN	0.054259	0.11468	0.3663	NaN	0.24876	NaN	0.57143	0.17452	0.41667	0.19608	NaN	0.14706	NaN	NaN	0.51546	0.10225	0.60241	0.11614
C32	DMSO control	5	NaN	6	0.49505	8.3333	NaN	0.080128	0.12195	0.3663	NaN	0.27473	NaN	0.5814	0.18051	0.48309	0.2551	NaN	0.19417	NaN	0.35336	0.60241	0.11001	0.62112	0.13928
C32	DMSO control	5	NaN	7	0.4	7.6923	NaN	0.051073	0.12837	0.3367	NaN	0.26247	NaN	0.54054	0.14184	0.44643	0.17301	NaN	0.15625	NaN	0.29499	0.34014	NaN	0.55249	0.12837
C32	DMSO control	5	NaN	8	0.54645	7.6923	NaN	0.11976	0.11534	0.3268	NaN	0.27933	NaN	0.53191	0.16234	0.49261	0.23753	NaN	0.1938	NaN	0.31546	0.4065	0.10526	0.56497	0.17153
C32	DMSO control	5	NaN	1	0.46512	8.3333	NaN	0.08058	0.12407	0.39216	NaN	0.24752	NaN	NaN	0.17094	0.40161	0.22523	NaN	0.11779	NaN	0.29762	0.34843	0.093809	0.5102	0.11737
C32	DMSO control	5	NaN	2	0.44843	8.3333	NaN	0.069881	0.12136	0.37453	NaN	0.2457	NaN	0.56497	0.17271	0.40984	0.21692	NaN	0.18018	NaN	0.33333	0.3861	0.10142	0.52632	0.15152
C32	DMSO control	5	NaN	3	0.45249	NaN	NaN	0.053135	0.11628	0.34364	NaN	0.22883	NaN	0.68027	0.14793	0.34722	NaN	NaN	0.12755	NaN	0.3367	0.33898	0.098717	0.52632	0.12005
C32	DMSO control	5	NaN	4	0.52083	7.6923	NaN	0.080972	NaN	0.37736	NaN	0.26455	NaN	0.64103	0.16584	0.35088	0.23923	NaN	0.15949	NaN	0.31949	0.42017	0.098912	0.54645	0.16287
C32	DMSO control	5	NaN	5	0.4878	8.3333	NaN	0.052576	0.11737	0.33445	NaN	0.25575	NaN	0.64935	0.18587	0.44643	0.22831	NaN	0.14472	NaN	0.43478	0.35714	0.10152	0.50505	0.12077
C32	DMSO control	5	NaN	6	0.52356	8.3333	NaN	0.074405	0.12034	0.34247	NaN	0.26042	NaN	0.60606	0.1642	0.42194	0.25126	NaN	0.1938	NaN	0.49505	0.37175	0.11001	0.52083	0.14124
C32	DMSO control	5	NaN	7	0.47619	7.6923	NaN	0.057471	0.11261	0.32362	NaN	0.23364	NaN	0.62893	0.14514	0.42735	0.22989	NaN	0.1634	NaN	0.43478	0.32051	0.094967	0.4902	0.12853
C32	DMSO control	5	NaN	8	0.54348	7.6923	NaN	0.11547	0.12484	0.33784	NaN	0.28653	NaN	0.62893	0.16807	0.41667	0.23148	NaN	0.21277	NaN	0.34483	0.42194	0.093721	0.52083	0.19011
C32	DMSO control	5	NaN	1	0.51813	8.3333	NaN	0.064977	0.11038	0.42553	NaN	0.27624	NaN	0.67568	NaN	0.51546	0.24272	NaN	0.13021	NaN	0.37879	0.3937	0.10152	0.52356	0.13021
C32	DMSO control	5	NaN	2	0.51546	8.3333	NaN	0.068871	0.1221	0.40486	NaN	0.31447	NaN	0.53476	0.19724	0.5618	0.23697	NaN	0.17986	NaN	0.41667	0.38023	0.11723	0.47847	0.15408
C32	DMSO control	5	NaN	3	0.52083	7.6923	NaN	0.069735	0.11905	0.38462	NaN	0.27933	NaN	0.64935	NaN	0.52356	0.22624	NaN	0.14641	NaN	0.39526	0.38462	0.089047	0.52356	0.15504
C32	DMSO control	5	NaN	4	0.51813	8.3333	NaN	0.097847	0.13175	0.39683	NaN	0.29155	NaN	0.55866	0.18519	0.5102	0.20833	NaN	0.1634	NaN	0.40984	0.37453	0.098039	0.51813	0.15625
C32	DMSO control	5	NaN	5	NaN	8.3333	NaN	0.059488	NaN	0.4	NaN	0.25641	NaN	0.70922	0.19011	0.54945	0.23981	NaN	0.15198	NaN	0.40161	0.41322	0.092851	0.54348	0.14815
C32	DMSO control	5	NaN	6	0.52632	7.6923	NaN	0.073638	0.13038	0.35971	NaN	0.28329	NaN	0.65359	0.17857	0.54054	0.20619	NaN	0.18904	NaN	0.4329	0.44248	0.10582	0.52356	0.15625
C32	DMSO control	5	NaN	7	0.53763	8.3333	NaN	0.068776	0.12392	0.34843	NaN	0.2451	NaN	0.66225	0.16584	0.5848	0.21459	NaN	0.16502	NaN	0.40816	0.33898	0.063291	0.48077	0.12531
C32	DMSO control	5	NaN	8	0.5291	7.6923	NaN	0.099305	0.12837	0.31746	NaN	0.29412	NaN	0.65789	0.17422	0.53476	0.19763	NaN	0.15898	NaN	0.40323	0.32258	0.11403	0.50505	0.16234
C32	DMSO control	5	NaN	1	0.43478	8.3333	NaN	0.060314	0.12048	0.46296	NaN	0.23202	NaN	0.65789	0.17762	0.51813	0.17921	NaN	NaN	NaN	0.34247	0.40161	NaN	0.56818	0.10965
C32	DMSO control	5	NaN	2	0.42735	10	NaN	0.058275	0.14025	0.41841	NaN	0.25253	NaN	0.54348	0.18797	0.50761	0.18519	NaN	0.16667	NaN	0.34843	0.369	0.08673	0.54945	0.14306
C32	DMSO control	5	NaN	3	0.45045	8.3333	NaN	0.05988	0.10173	0.42373	NaN	0.25707	NaN	0.59524	0.16556	0.54645	0.17606	NaN	0.16051	NaN	0.36496	0.39841	0.083963	0.5102	0.13441
C32	DMSO control	5	NaN	4	0.45249	7.6923	NaN	NaN	0.11737	0.4065	NaN	0.28818	NaN	0.51546	0.18975	0.49751	0.19531	NaN	0.17575	NaN	0.30303	0.44643	0.098135	0.53763	0.15314
C32	DMSO control	5	NaN	5	0.45455	7.6923	NaN	0.050378	0.12531	0.37879	NaN	0.22727	NaN	NaN	0.1845	0.54054	0.18692	NaN	0.1355	NaN	0.4329	0.37879	0.071531	0.52083	0.1269
C32	DMSO control	5	NaN	6	0.43668	9.0909	NaN	0.064433	0.12853	0.36232	NaN	0.26738	NaN	0.51282	0.17825	0.51813	0.19194	NaN	0.16502	NaN	NaN	0.34843	0.087796	0.5291	0.15699
C32	DMSO control	5	NaN	7	0.45662	NaN	NaN	0.062228	0.11099	0.33898	NaN	0.23585	NaN	0.5988	0.1497	0.51546	0.16447	NaN	0.14815	NaN	0.42553	0.2994	0.10194	0.51813	0.13831
C32	DMSO control	5	NaN	8	0.45045	6.6667	NaN	0.086881	0.11534	0.2924	NaN	0.28736	NaN	0.5814	0.16863	0.48309	0.18762	NaN	0.17921	NaN	0.32787	0.35587	0.093809	0.53476	NaN
C32	DMSO control	5	NaN	1	0.39526	8.3333	NaN	0.059067	0.13717	0.39216	NaN	0.26525	NaN	0.6135	0.19881	0.42735	0.18622	NaN	0.13004	NaN	0.36101	0.2924	0.11429	0.5988	0.12579
C32	DMSO control	5	NaN	2	0.41667	9.0909	NaN	0.052383	NaN	0.3876	NaN	0.26178	NaN	0.43668	0.1992	0.47619	0.21097	NaN	0.17544	NaN	0.41494	0.53191	0.11919	0.57143	0.13459
C32	DMSO control	5	NaN	3	0.34722	7.6923	NaN	0.045413	0.095877	0.33557	NaN	0.24876	NaN	0.38168	0.14144	0.38023	0.12121	NaN	0.14472	NaN	0.39216	0.24272	0.072886	0.44643	0.11074
C32	DMSO control	5	NaN	4	0.47393	7.1429	NaN	0.074294	0.092081	0.31949	NaN	0.25773	NaN	0.41322	0.14684	0.39683	0.19194	NaN	0.15198	NaN	0.29762	0.28653	0.056754	0.44248	0.12837
C32	DMSO control	5	NaN	5	0.3663	7.1429	NaN	0.049628	0.10684	0.34602	NaN	0.25189	NaN	0.55249	0.17094	0.41152	0.19011	NaN	0.12739	NaN	0.39683	0.41152	0.10627	0.63694	0.08881
C32	DMSO control	5	NaN	6	0.46296	8.3333	NaN	0.07657	0.11198	0.35211	NaN	0.25445	NaN	0.55866	0.17452	0.4386	0.2193	NaN	0.17153	NaN	0.35714	0.40323	0.080515	0.60241	0.13587
C32	DMSO control	5	NaN	7	0.33333	8.3333	NaN	0.058106	0.10417	0.3125	NaN	0.24096	NaN	0.48309	0.14164	0.37736	0.15456	NaN	0.13351	NaN	0.4	0.2445	0.076453	0.55556	0.1548
C32	DMSO control	5	NaN	8	0.5102	7.1429	NaN	0.083126	0.10373	0.30864	NaN	NaN	NaN	0.50761	0.15898	0.40161	0.17762	NaN	0.1692	NaN	0.29155	0.2924	0.081833	0.54348	0.14771
C32	AZ628	5	0.00316	1	0.50761	8.3333	NaN	0.074738	0.10504	0.39683	NaN	0.26667	NaN	0.5814	0.17241	0.51546	0.22523	NaN	0.16474	NaN	0.34965	0.50505	0.16529	0.51546	0.16207
C32	AZ628	5	0.00316	2	0.51282	7.6923	NaN	NaN	0.13175	0.37453	NaN	0.28249	NaN	0.54645	0.17513	0.4902	0.19881	NaN	0.15175	NaN	0.36101	0.35714	0.1087	0.51546	0.14684
C32	AZ628	5	0.00316	3	NaN	6.6667	NaN	0.074738	0.13333	0.40323	NaN	0.2	NaN	0.59172	0.18622	0.41322	0.23364	NaN	0.098619	NaN	0.31746	0.37879	0.14451	0.45455	0.20284
C32	AZ628	5	0.00316	4	0.49751	7.6923	NaN	0.069686	0.083612	0.38023	NaN	0.27322	NaN	0.60976	0.18622	0.53191	0.21322	NaN	0.15432	NaN	0.34843	0.51546	0.071276	0.5	0.15552
C32	AZ628	5	0.00316	5	0.51546	8.3333	NaN	0.06812	0.11876	0.35461	NaN	NaN	NaN	0.6993	0.18797	0.54645	0.21552	NaN	0.2	NaN	NaN	0.45662	0.065062	0.46948	0.16474
C32	AZ628	5	0.00316	6	0.49505	7.6923	NaN	0.089206	0.12937	0.369	NaN	0.27397	NaN	0.59172	0.18975	0.48544	0.19685	NaN	0.15798	NaN	0.38314	0.50251	0.10309	0.5	0.18868
C32	AZ628	5	0.00316	7	0.44248	7.1429	NaN	0.089047	0.12516	0.41152	NaN	0.25445	NaN	0.71429	0.18315	0.4902	0.23529	NaN	0.11099	NaN	0.39841	0.45045	0.093897	0.49751	0.13423
C32	AZ628	5	0.00316	8	0.54348	7.6923	NaN	0.076104	0.16077	0.36101	NaN	0.26525	NaN	0.65359	0.17301	0.57143	0.20661	NaN	0.2008	NaN	0.37879	0.60976	0.11325	0.49751	0.14245
C32	AZ628	5	0.01	1	0.39683	7.1429	NaN	0.10194	0.10989	0.4902	NaN	0.25381	NaN	0.46512	0.17606	0.5	0.17391	NaN	0.15576	NaN	0.31447	0.45045	0.081566	0.5988	0.12392
C32	AZ628	5	0.01	2	0.36364	7.1429	NaN	0.094607	0.11765	0.4386	NaN	0.28653	NaN	0.4902	0.17391	0.48309	0.19531	NaN	0.15924	NaN	NaN	0.46296	0.077399	0.65359	0.14409
C32	AZ628	5	0.01	3	NaN	6.25	NaN	0.063735	0.13158	0.45455	NaN	0.21834	NaN	0.53763	0.2551	0.40323	0.18832	NaN	0.095785	NaN	0.26954	0.50761	0.12005	0.60976	0.16474
C32	AZ628	5	0.01	4	0.40161	9.0909	NaN	0.071582	0.12121	0.4717	NaN	0.25707	NaN	0.4902	0.16694	0.53763	0.19493	NaN	0.15267	NaN	0.31847	0.40161	0.060643	0.69444	0.12706
C32	AZ628	5	0.01	5	0.38023	8.3333	NaN	0.10627	0.1105	0.40984	NaN	0.20576	NaN	0.44053	0.20747	0.52356	0.17123	NaN	0.12547	NaN	0.41322	0.4717	0.083126	0.55249	0.14327
C32	AZ628	5	0.01	6	0.38168	6.6667	NaN	0.095877	0.11655	0.40816	NaN	0.271	NaN	0.46083	0.22573	0.51546	0.20619	NaN	0.15601	NaN	0.28818	0.43668	0.10183	0.56497	0.16234
C32	AZ628	5	0.01	7	0.37736	7.1429	NaN	0.10173	0.13123	0.4386	NaN	0.24331	NaN	0.49505	0.15314	0.45249	0.16694	NaN	0.11148	NaN	0.37736	0.46296	0.079936	0.5848	0.16103
C32	AZ628	5	0.01	8	0.35461	5.8824	NaN	0.062972	NaN	0.40816	NaN	0.25126	NaN	0.46296	0.17637	0.53476	0.1845	NaN	0.1626	NaN	0.369	NaN	0.10173	0.56497	0.14793
C32	AZ628	5	0.0316	1	0.23419	5.5556	NaN	0.048567	0.14104	NaN	NaN	0.25445	NaN	0.37736	0.20243	0.3937	0.15949	NaN	0.11099	NaN	0.28011	0.55866	0.085251	0.74627	0.14045
C32	AZ628	5	0.0316	2	0.33898	5	NaN	0.099502	0.14104	0.47393	NaN	0.24938	NaN	0.39216	0.19231	0.40816	0.2045	NaN	0.14881	NaN	0.24272	0.625	0.091075	0.76336	0.17921
C32	AZ628	5	0.0316	3	0.17857	4.5455	NaN	0.1	0.11494	0.45045	NaN	0.20325	NaN	0.39683	NaN	0.26596	0.16287	NaN	0.12706	NaN	NaN	0.43103	0.089286	0.64516	0.13369
C32	AZ628	5	0.0316	4	0.23364	5	NaN	0.069252	0.12547	0.4386	NaN	0.19305	NaN	NaN	0.15773	0.28329	0.15773	NaN	0.11198	NaN	0.27701	0.29851	0.10101	0.6993	NaN
C32	AZ628	5	0.0316	5	0.26178	4.3478	NaN	0.05767	0.15015	0.44444	NaN	0.22124	NaN	0.38023	0.23474	0.4329	0.1692	NaN	0.12315	NaN	0.40984	0.66225	0.088652	0.68027	0.13072
C32	AZ628	5	0.0316	6	0.33784	5	NaN	0.085324	0.11779	0.45455	NaN	0.25189	NaN	0.38314	0.21739	0.44643	0.21459	NaN	0.17271	NaN	0.28653	0.45662	0.10537	0.63694	0.16892
C32	AZ628	5	0.0316	7	0.24213	5	NaN	0.064226	0.15528	0.45662	NaN	0.21505	NaN	0.43668	0.29851	0.36364	0.15361	NaN	0.11481	NaN	0.35971	0.6135	0.10537	NaN	0.21598
C32	AZ628	5	0.0316	8	0.27855	5.8824	NaN	0.052576	NaN	0.45872	NaN	0.21552	NaN	0.31153	0.22371	0.46512	0.18762	NaN	0.15974	NaN	0.36496	0.42553	0.1233	0.68027	0.11682
C32	AZ628	5	0.1	1	0.21053	1.4706	NaN	0.061237	0.1387	0.50761	NaN	0.20284	NaN	0.28902	0.17153	0.369	0.058824	NaN	0.10515	NaN	0.25445	0.39683	0.081103	0.71429	0.1387
C32	AZ628	5	0.1	2	0.22472	2.3256	NaN	0.11494	0.15267	0.52083	NaN	0.23364	NaN	0.31153	0.14771	0.3367	0.15649	NaN	0.13369	NaN	0.25773	0.47619	0.076923	NaN	0.17575
C32	AZ628	5	0.1	3	0.15408	0.91743	NaN	0.081833	0.11976	0.52083	NaN	0.19569	NaN	0.15038	0.16181	0.31746	0.11792	NaN	0.12407	NaN	0.23095	0.42553	0.089526	0.70922	0.16
C32	AZ628	5	0.1	4	0.19305	1.8519	NaN	0.040783	0.13441	0.48309	NaN	0.16807	NaN	0.17825	0.16103	0.34364	0.10905	NaN	0.12594	NaN	0.23529	0.45455	0.081633	0.70423	0.14472
C32	AZ628	5	0.1	5	0.23585	2.1739	NaN	0.090744	0.13793	0.45045	NaN	0.20121	NaN	0.19342	0.13106	0.36496	0.13228	NaN	0.12903	NaN	0.37313	0.3937	0.092593	0.65359	0.13441
C32	AZ628	5	0.1	6	0.2	2.0408	NaN	0.093809	0.13755	0.5102	NaN	0.25	NaN	0.32154	0.22727	0.34722	0.15601	NaN	0.16	NaN	0.28409	0.5988	0.096432	0.68493	0.2045
C32	AZ628	5	0.1	7	0.17452	1.1765	NaN	0.089366	0.12484	0.51282	NaN	0.20833	NaN	0.27397	0.22173	0.34843	0.13423	NaN	0.093371	NaN	0.34602	0.53191	0.088889	0.70423	0.17422
C32	AZ628	5	0.1	8	0.23256	2.2727	NaN	0.05102	0.1297	0.44053	NaN	0.20121	NaN	0.27778	0.14684	0.3367	0.15175	NaN	0.16207	NaN	0.33003	0.44843	0.08285	0.67568	0.16393
C32	AZ628	5	0.316	1	0.1675	1.1628	NaN	0.055006	0.16722	0.58824	NaN	0.2193	NaN	0.25063	0.20661	0.54054	0.12469	NaN	0.14409	NaN	0.22472	0.60976	0.10449	0.73529	0.1443
C32	AZ628	5	0.316	2	0.16502	1.0526	NaN	0.1087	0.16181	0.53191	NaN	0.24213	NaN	0.23095	0.1912	0.48544	0.11223	NaN	0.1385	NaN	0.2331	0.38911	0.10215	0.74074	0.18797
C32	AZ628	5	0.316	3	NaN	NaN	NaN	0.12903	0.14164	0.54945	NaN	0.22727	NaN	NaN	0.16978	0.41494	0.15625	NaN	0.16667	NaN	NaN	0.60976	NaN	0.70423	0.15291
C32	AZ628	5	0.316	4	0.16722	1.1236	NaN	0.092764	0.17483	0.50505	NaN	0.24272	NaN	0.23753	0.19305	0.51282	0.13643	NaN	0.13947	NaN	0.26596	0.56497	0.10661	0.80645	0.17153
C32	AZ628	5	0.316	5	0.17036	1.2048	NaN	0.093809	0.19157	0.54645	NaN	0.26954	NaN	0.2457	0.23753	0.60606	0.12987	NaN	0.14184	NaN	0.3268	0.51813	0.087184	0.69444	0.1692
C32	AZ628	5	0.316	6	0.20161	1.1111	NaN	0.11261	0.15625	0.51546	NaN	0.19569	NaN	0.26882	0.24096	0.50761	0.1297	NaN	0.15015	NaN	0.31447	0.53763	0.10246	0.6993	0.19802
C32	AZ628	5	0.316	7	0.17212	1.0526	NaN	0.085397	0.14728	0.46729	NaN	0.2079	NaN	0.25189	0.22676	0.45045	0.12579	NaN	NaN	NaN	0.30769	0.63291	0.092764	0.75758	0.20284
C32	AZ628	5	0.316	8	0.18484	1.1111	NaN	0.078064	0.13755	0.51546	NaN	0.25	NaN	0.2681	0.22727	0.5814	0.14556	NaN	0.1692	NaN	0.28653	0.45455	0.098522	0.73529	0.16207
C32	AZ628	5	1	1	0.15015	0.9009	NaN	0.062893	0.15748	0.5814	NaN	0.21505	NaN	0.26596	0.16207	0.51282	0.16835	NaN	0.035537	NaN	0.24631	0.625	0.089928	0.88496	0.13908
C32	AZ628	5	1	2	0.10482	0.84746	NaN	0.082305	0.16181	0.54645	NaN	0.23202	NaN	0.23866	NaN	0.47393	0.11905	NaN	0.14706	NaN	0.19881	0.63291	0.077459	0.86207	0.16807
C32	AZ628	5	1	3	0.10905	0.64935	NaN	0.11074	0.15798	0.5848	NaN	0.22173	NaN	0.24096	NaN	0.40816	0.11547	NaN	0.17668	NaN	NaN	0.48077	0.10799	0.68966	0.19417
C32	AZ628	5	1	4	0.14728	0.88496	NaN	0.078678	0.15267	NaN	NaN	0.16978	NaN	0.25445	0.19084	0.51813	0.12438	NaN	0.12107	NaN	0.25063	0.49261	NaN	0.89286	0.12315
C32	AZ628	5	1	5	0.10718	0.78125	NaN	0.055928	0.15385	0.6135	NaN	0.21834	NaN	0.25126	0.24213	0.51813	0.14144	NaN	0.13405	NaN	0.3125	0.62112	0.067024	0.75758	0.12092
C32	AZ628	5	1	6	0.14368	0.72464	NaN	0.091743	0.13889	0.57803	NaN	0.24938	NaN	0.25641	0.23529	0.47393	0.14556	NaN	0.14749	NaN	0.2445	0.5291	0.09542	0.7874	0.18083
C32	AZ628	5	1	7	0.1269	0.68493	NaN	0.057971	0.1297	0.57803	NaN	0.18116	NaN	0.27778	0.22936	0.41322	0.11947	NaN	0.075472	NaN	0.28902	0.63291	0.10288	0.76336	0.19763
C32	AZ628	5	1	8	0.11299	0.68493	NaN	0.057971	0.12739	0.58824	NaN	0.19493	NaN	0.26954	0.23697	0.52083	0.13021	NaN	0.12594	NaN	0.3003	0.45662	0.081699	0.81967	0.12547
C32	AZ628	5	3.16	1	0.10977	0.9009	NaN	0.062893	0.15291	0.68966	NaN	0.20161	NaN	0.25	0.21322	0.35211	0.11547	NaN	0.10823	NaN	0.22727	0.54054	0.085251	0.70922	0.11919
C32	AZ628	5	3.16	2	0.13004	0.64935	NaN	0.084674	0.15361	0.66667	NaN	0.23148	NaN	0.25381	0.18587	0.38462	0.1634	NaN	0.13605	NaN	0.18587	0.5618	0.091158	0.81301	0.1443
C32	AZ628	5	3.16	3	0.088183	0.4717	NaN	0.059277	0.12361	0.56818	NaN	0.2331	NaN	0.24691	0.17889	0.37879	0.20534	NaN	0.14184	NaN	NaN	0.34843	0.080515	0.78125	NaN
C32	AZ628	5	3.16	4	0.13986	0.55249	NaN	0.060569	0.1328	0.5988	NaN	0.20121	NaN	0.2331	0.16978	0.29326	0.12626	NaN	0.098328	NaN	0.21368	0.35088	0.062112	0.80645	0.10235
C32	AZ628	5	3.16	5	0.10989	0.78125	NaN	0.074571	0.14104	0.63291	NaN	0.18484	NaN	NaN	0.24272	0.39841	0.1199	NaN	0.11062	NaN	0.2994	0.41841	0.075415	0.67568	0.14451
C32	AZ628	5	3.16	6	0.13532	0.5618	NaN	0.090992	0.14749	0.65789	NaN	0.22779	NaN	0.2681	NaN	0.4329	0.16474	NaN	0.14663	NaN	0.22523	0.56497	0.086207	0.80645	0.16978
C32	AZ628	5	3.16	7	0.093721	0.63694	NaN	0.05711	0.16529	0.68966	NaN	0.19194	NaN	0.30303	0.25253	0.27933	0.11962	NaN	0.079808	NaN	0.30303	0.43668	NaN	0.89286	0.051073
C32	AZ628	5	3.16	8	0.11442	0.71942	NaN	0.044425	0.16474	0.69444	NaN	0.21142	NaN	0.20619	0.2551	0.4065	0.13717	NaN	0.13477	NaN	0.28653	0.3876	0.08	0.84034	0.11751
C32	Selumetinib	5	0.00316	1	NaN	5.5556	NaN	NaN	0.10482	0.33557	NaN	0.18382	NaN	0.71942	0.13158	0.35336	0.17857	NaN	0.12346	NaN	0.25445	0.2439	0.093809	0.44843	0.1692
C32	Selumetinib	5	0.00316	2	0.43478	6.6667	NaN	0.076511	0.11574	0.2994	NaN	0.25974	NaN	0.60606	0.11669	0.42918	0.16287	NaN	0.14006	NaN	0.3003	0.22883	0.06006	0.4717	0.13624
C32	Selumetinib	5	0.00316	3	0.46083	7.1429	NaN	0.068823	0.18868	0.41667	NaN	0.2849	NaN	0.69444	0.17361	0.47619	0.2193	NaN	0.12579	NaN	0.30395	0.34965	0.10438	NaN	0.12531
C32	Selumetinib	5	0.00316	4	0.48309	7.6923	NaN	0.073314	0.19685	0.38314	NaN	0.29326	NaN	0.5814	0.16207	0.5102	0.19841	NaN	0.15898	NaN	0.3003	0.4065	0.11123	0.4902	0.16129
C32	Selumetinib	5	0.00316	5	0.43103	6.6667	NaN	0.062893	0.10893	0.3663	NaN	0.22124	NaN	0.60241	0.16779	0.43668	0.19048	NaN	NaN	NaN	0.38462	0.3096	0.11628	0.46948	0.095238
C32	Selumetinib	5	0.00316	6	0.46296	7.1429	NaN	0.067981	0.11976	0.31153	NaN	0.26455	NaN	0.55866	0.15601	0.51282	0.18587	NaN	0.16722	NaN	0.39683	0.28329	0.12484	0.46083	0.12706
C32	Selumetinib	5	0.00316	7	0.48309	7.1429	NaN	0.062344	0.12674	0.35336	NaN	0.24331	NaN	0.62893	0.15848	0.4878	0.21053	NaN	0.13717	NaN	0.40161	0.31949	0.083963	0.48544	0.15649
C32	Selumetinib	5	0.00316	8	0.46512	6.25	NaN	0.068776	0.12837	0.32051	NaN	0.27027	NaN	0.59172	0.14771	0.46948	0.17391	NaN	0.15456	NaN	0.41494	0.31949	0.11792	0.4878	0.18116
C32	Selumetinib	5	0.01	1	0.271	4.5455	NaN	0.057604	0.10672	0.34722	NaN	0.16863	NaN	0.48544	0.14556	0.31546	0.12771	NaN	0.17668	NaN	0.47847	0.21053	0.12642	0.50505	0.15601
C32	Selumetinib	5	0.01	2	0.35971	6.25	NaN	0.050787	0.10718	0.31847	NaN	0.19646	NaN	0.42735	0.091324	0.3861	0.10846	NaN	0.12579	NaN	0.26882	0.18248	0.057241	0.54348	0.13089
C32	Selumetinib	5	0.01	3	0.35587	5.8824	NaN	0.069109	0.12255	0.48309	NaN	0.22573	NaN	0.5291	0.17065	0.44444	0.16393	NaN	0.10395	NaN	0.28169	0.35336	0.1	0.57143	0.12887
C32	Selumetinib	5	0.01	4	0.36496	7.1429	NaN	0.061576	0.19305	0.44053	NaN	0.24631	NaN	0.4065	0.15504	0.47393	0.17361	NaN	0.15106	NaN	0.271	0.37175	0.040783	0.58824	0.13908
C32	Selumetinib	5	0.01	5	0.35211	5	NaN	0.056117	0.14409	0.35211	NaN	0.20243	NaN	0.53763	NaN	0.35211	0.069109	NaN	0.16207	NaN	0.31847	0.27624	0.074129	0.52632	0.23148
C32	Selumetinib	5	0.01	6	0.29851	5.5556	NaN	0.061425	0.11025	0.30864	NaN	0.23364	NaN	0.41494	0.13966	0.3937	0.11601	NaN	0.13661	NaN	0.31847	0.3003	0.071124	0.55249	0.10121
C32	Selumetinib	5	0.01	7	0.19646	6.6667	NaN	0.067751	0.17668	0.40323	NaN	0.23148	NaN	0.50251	0.17825	0.48544	0.16611	NaN	0.15221	NaN	0.39216	0.41152	0.066711	0.55249	0.19157
C32	Selumetinib	5	0.01	8	0.38168	7.6923	NaN	0.070822	0.1261	0.39216	NaN	0.25253	NaN	0.44643	0.18416	0.47847	0.17065	NaN	0.1642	NaN	0.3268	0.39062	0.07734	0.56497	0.14045
C32	Selumetinib	5	0.0316	1	NaN	3.4483	NaN	NaN	0.10363	0.40816	NaN	0.18762	NaN	0.37594	0.10183	0.21739	0.11534	NaN	0.12903	NaN	0.22422	0.26596	0.076805	0.55249	NaN
C32	Selumetinib	5	0.0316	2	0.2611	3.125	NaN	0.043802	0.097087	0.35336	NaN	0.17889	NaN	0.28169	0.11364	0.25641	0.10917	NaN	0.11947	NaN	0.23419	0.23753	0.063613	0.6135	0.091324
C32	Selumetinib	5	0.0316	3	0.32787	4.1667	NaN	0.064144	0.14006	0.49751	NaN	0.21277	NaN	0.40161	0.18315	0.37037	0.12853	NaN	0.1328	NaN	0.22624	0.40323	0.11325	0.68493	0.13369
C32	Selumetinib	5	0.0316	4	0.32468	4.7619	NaN	0.058343	0.14124	0.4717	NaN	0.26316	NaN	0.32895	0.18051	0.41841	0.14577	NaN	0.15625	NaN	0.23753	0.64516	0.094429	0.68493	0.15576
C32	Selumetinib	5	0.0316	5	0.30303	3.5714	NaN	0.057339	0.13263	0.39216	NaN	0.22989	NaN	0.40161	NaN	0.34965	0.1297	NaN	0.123	NaN	0.34014	0.45662	0.10406	0.74627	0.17153
C32	Selumetinib	5	0.0316	6	0.34014	4.5455	NaN	0.052882	0.12903	0.39062	NaN	0.19011	NaN	0.3125	0.21505	0.38023	NaN	NaN	0.17153	NaN	0.37175	0.56497	0.13106	0.62893	0.1171
C32	Selumetinib	5	0.0316	7	0.31447	4.5455	NaN	0.049529	0.12937	0.48077	NaN	0.21739	NaN	0.3367	0.20704	0.41152	0.13193	NaN	0.13569	NaN	0.3937	0.55249	0.092937	0.66667	0.11682
C32	Selumetinib	5	0.0316	8	0.38314	4.5455	NaN	0.07734	0.14065	0.45045	NaN	0.23041	NaN	0.35714	0.20202	0.4329	0.17331	NaN	0.16447	NaN	0.30395	0.17794	0.096805	0.625	0.14368
C32	Selumetinib	5	0.1	1	0.28329	0.79365	NaN	0.09542	0.10799	0.44248	NaN	0.21413	NaN	0.14815	0.13055	0.30864	0.091075	NaN	0.1506	NaN	0.21459	0.40984	0.089286	0.68027	0.15848
C32	Selumetinib	5	0.1	2	0.35088	1.5873	NaN	0.048924	0.11876	0.42017	NaN	0.16978	NaN	0.18349	0.12563	0.32573	0.091324	NaN	0.14225	NaN	0.22173	0.31348	0.079491	0.72993	0.16313
C32	Selumetinib	5	0.1	3	0.34247	2.0408	NaN	0.11249	0.14245	NaN	NaN	0.18975	NaN	0.27624	0.15106	0.38168	0.11669	NaN	0.13263	NaN	0.2193	0.45662	0.096246	0.64935	0.1261
C32	Selumetinib	5	0.1	4	0.37879	2.3256	NaN	0.075075	0.14205	0.44643	NaN	0.2008	NaN	0.27322	0.14684	0.38314	0.13986	NaN	0.15723	NaN	0.23866	0.39062	0.090909	0.68493	NaN
C32	Selumetinib	5	0.1	5	0.32787	0.93458	NaN	0.090253	0.12346	0.4329	NaN	0.21739	NaN	0.25907	0.21277	0.28902	0.11765	NaN	0.11919	NaN	0.30864	0.35971	0.08244	0.33445	0.15823
C32	Selumetinib	5	0.1	6	0.39216	1.7857	NaN	0.042176	0.10194	0.41152	NaN	0.20747	NaN	0.28818	0.11442	0.29762	0.12392	NaN	0.16584	NaN	0.31447	0.34965	0.07593	0.66225	0.1462
C32	Selumetinib	5	0.1	7	0.47393	1.9231	NaN	0.063694	0.1233	0.46083	NaN	0.21322	NaN	0.34247	0.21322	0.33445	0.1269	NaN	0.13123	NaN	0.33557	0.47619	0.081367	NaN	0.12739
C32	Selumetinib	5	0.1	8	0.41322	2	NaN	0.091241	0.12361	0.46729	NaN	0.2	NaN	0.23981	0.18083	0.30864	0.13351	NaN	0.16722	NaN	0.35336	0.40486	0.093633	0.72993	0.18248
C32	Selumetinib	5	0.316	1	NaN	NaN	NaN	0.13755	0.13986	0.45455	NaN	0.22624	NaN	0.3003	0.15773	0.33333	0.091408	NaN	0.18315	NaN	0.14684	0.46729	0.094787	0.64935	0.18149
C32	Selumetinib	5	0.316	2	0.46083	0.98039	NaN	0.09009	0.13193	0.47393	NaN	0.23256	NaN	0.23923	0.16181	0.52356	0.099305	NaN	0.15408	NaN	0.25253	0.5848	0.066534	0.8	0.17575
C32	Selumetinib	5	0.316	3	0.41494	1.0989	NaN	0.084531	0.17153	0.52356	NaN	0.22676	NaN	0.29155	0.18904	0.46296	NaN	NaN	0.1221	NaN	0.21978	0.49261	NaN	0.76923	0.15974
C32	Selumetinib	5	0.316	4	0.46083	1.1364	NaN	0.089206	0.16502	0.4902	NaN	0.2584	NaN	0.2451	0.18083	0.59172	NaN	NaN	0.22272	NaN	0.24631	NaN	0.12151	0.78125	0.20284
C32	Selumetinib	5	0.316	5	0.42017	0.93458	NaN	0.08547	0.14368	0.39683	NaN	0.2	NaN	0.26738	0.21645	0.42735	0.123	NaN	0.11919	NaN	0.28736	0.57471	0.090253	0.71942	0.2584
C32	Selumetinib	5	0.316	6	0.45872	1.0101	NaN	0.13072	0.12837	0.45249	NaN	0.2193	NaN	0.30488	0.21882	0.56818	0.12547	NaN	0.17668	NaN	0.29851	0.41667	0.094518	0.70922	0.21413
C32	Selumetinib	5	0.316	7	0.46296	1.1364	NaN	NaN	0.15504	0.53191	NaN	0.19763	NaN	0.27778	0.25381	0.49751	0.10929	NaN	0.13908	NaN	0.26596	0.5291	0.083403	0.74627	0.16
C32	Selumetinib	5	0.316	8	0.44643	0.9901	NaN	0.034928	0.13908	0.46729	NaN	0.21834	NaN	0.22272	0.24876	0.53476	0.11682	NaN	0.16722	NaN	0.32573	0.49261	0.078802	0.6993	0.18083
C32	Selumetinib	5	1	1	NaN	0.5618	NaN	0.10893	0.14045	0.48077	NaN	0.21053	NaN	0.25	0.18416	0.40161	NaN	NaN	0.18622	NaN	0.26667	0.51813	0.12422	NaN	0.23697
C32	Selumetinib	5	1	2	0.41494	0.98039	NaN	0.075988	0.14184	0.50505	NaN	0.22272	NaN	0.25974	0.15015	0.52083	0.1065	NaN	0.1497	NaN	0.25126	0.45249	0.069541	0.82645	0.16694
C32	Selumetinib	5	1	3	0.39841	0.75758	NaN	0.11186	0.17331	0.5291	NaN	0.19763	NaN	0.28409	0.17699	0.46948	0.096899	NaN	0.13928	NaN	0.22026	0.50251	0.090009	0.7874	0.13158
C32	Selumetinib	5	1	4	0.42918	0.9434	NaN	0.069109	0.2045	0.51813	NaN	0.21692	NaN	NaN	0.18248	0.50761	0.098135	NaN	0.18553	NaN	0.23364	0.43103	0.084459	0.76923	0.19011
C32	Selumetinib	5	1	5	0.3937	0.59172	NaN	0.060277	0.11919	NaN	NaN	0.19305	NaN	0.29155	0.20921	0.38462	0.093371	NaN	0.094967	NaN	0.27701	0.48544	0.10384	0.71429	0.21277
C32	Selumetinib	5	1	6	NaN	0.69444	NaN	NaN	0.10593	0.47619	NaN	0.19608	NaN	0.20243	0.25189	0.45662	0.098522	NaN	0.16	NaN	0.30395	0.54645	0.098717	0.72993	0.19802
C32	Selumetinib	5	1	7	0.42918	0.92593	NaN	0.063091	0.12165	0.52632	NaN	0.19455	NaN	0.28329	0.25641	0.46729	0.096899	NaN	0.1328	NaN	0.27855	NaN	0.076336	0.71429	0.16556
C32	Selumetinib	5	1	8	0.40816	0.81967	NaN	0.069979	0.17036	0.48077	NaN	0.21692	NaN	0.2193	0.2	0.46948	NaN	NaN	0.16639	NaN	0.20747	0.61728	0.10593	0.74074	0.1387
C32	Selumetinib	5	3.16	1	0.2331	0.37879	NaN	0.05711	0.10152	0.45045	NaN	0.20921	NaN	0.15432	0.14881	0.22422	0.087489	NaN	0.14144	NaN	0.084246	0.34483	0.074239	0.50761	0.15175
C32	Selumetinib	5	3.16	2	0.32468	0.4717	NaN	0.039667	0.091158	NaN	NaN	NaN	NaN	0.18622	0.11947	0.2439	NaN	NaN	0.10081	NaN	0.20921	0.31153	0.062344	0.62893	0.10194
C32	Selumetinib	5	3.16	3	0.34014	0.6993	NaN	0.07716	0.15699	0.4717	NaN	0.22371	NaN	0.28736	0.19342	0.369	0.094073	NaN	0.13021	NaN	0.15083	0.54645	NaN	0.8	0.1328
C32	Selumetinib	5	3.16	4	0.36232	0.87719	NaN	0.061996	0.13928	0.45662	NaN	0.19569	NaN	0.20619	0.17241	0.43478	NaN	NaN	0.16949	NaN	0.21978	0.54945	0.094518	0.81967	0.14881
C32	Selumetinib	5	3.16	5	0.30769	0.48077	NaN	0.05423	NaN	0.44248	NaN	0.19011	NaN	0.26385	NaN	0.27174	0.090498	NaN	0.10582	NaN	0.19569	0.41494	0.095147	0.95238	0.096339
C32	Selumetinib	5	3.16	6	0.40323	0.76923	NaN	0.072098	0.14245	0.41322	NaN	0.18382	NaN	0.21739	0.20833	0.33784	0.092764	NaN	0.14771	NaN	0.30488	0.45662	0.071942	0.78125	0.18484
C32	Selumetinib	5	3.16	7	0.37736	0.60976	NaN	0.058997	0.14409	0.48077	NaN	0.18797	NaN	0.13908	0.24876	0.35971	0.093897	NaN	0.096246	NaN	0.2809	0.62112	0.096618	0.84746	0.14472
C32	Selumetinib	5	3.16	8	0.41667	0.66667	NaN	0.038095	0.1321	0.45045	NaN	0.19305	NaN	0.021734	0.26954	0.39062	0.099602	NaN	0.16181	NaN	0.24155	0.55556	0.07215	0.83333	0.17857
C32	Vemurafenib	5	0.00316	1	0.44843	7.1429	NaN	0.071582	0.13423	0.43478	NaN	0.2004	NaN	0.63694	0.19763	0.43478	0.22321	NaN	0.10288	NaN	0.40816	0.38314	0.090253	0.49261	NaN
C32	Vemurafenib	5	0.00316	2	0.54054	9.0909	NaN	0.07593	0.13755	0.39841	NaN	0.30488	NaN	NaN	0.21645	0.5618	0.25316	NaN	0.17007	NaN	0.39062	0.4329	0.08	0.4902	0.17007
C32	Vemurafenib	5	0.00316	3	0.51813	8.3333	NaN	0.068074	0.12626	0.44444	NaN	0.2681	NaN	0.67568	0.20202	0.52083	0.271	NaN	0.12438	NaN	0.39216	0.45662	0.098814	0.49505	0.13908
C32	Vemurafenib	5	0.00316	4	0.53476	8.3333	NaN	0.078186	0.11574	0.38314	NaN	0.2924	NaN	0.63291	0.19493	0.52356	0.22989	NaN	0.17825	NaN	0.42373	0.4386	0.15674	0.44248	0.17065
C32	Vemurafenib	5	0.00316	5	0.48309	3.7037	NaN	0.081633	0.1292	0.3937	NaN	0.2584	NaN	0.66225	0.19194	0.4902	0.24272	NaN	0.15823	NaN	0.3937	0.41152	0.037425	0.4717	0.14728
C32	Vemurafenib	5	0.00316	6	0.49505	8.3333	NaN	0.079302	0.1328	0.3663	NaN	0.30303	NaN	0.625	0.18382	0.58824	0.22173	NaN	0.19231	NaN	0.41152	0.4065	0.11074	0.49751	0.17182
C32	Vemurafenib	5	0.00316	7	0.52083	7.6923	NaN	0.061237	0.12642	0.37736	NaN	0.23866	NaN	0.68027	0.1992	0.49751	0.23041	NaN	0.14025	NaN	0.41322	0.30864	0.07485	0.44444	0.15649
C32	Vemurafenib	5	0.00316	8	0.5102	4.7619	NaN	0.072254	0.1287	0.34965	NaN	0.28571	NaN	0.67114	0.17007	0.49261	0.19268	NaN	0.15974	NaN	0.41494	0.34722	0.10893	0.44053	0.17301
C32	Vemurafenib	5	0.01	1	0.34965	6.6667	NaN	0.065359	0.11601	0.42918	NaN	0.20161	NaN	0.54945	0.17123	0.42017	0.19157	NaN	0.13021	NaN	0.31746	0.38314	0.11136	0.5618	0.17422
C32	Vemurafenib	5	0.01	2	0.40161	10	NaN	0.060168	0.097371	0.44843	NaN	0.24691	NaN	0.5	0.18553	0.54348	0.19493	NaN	0.15385	NaN	0.36232	0.2994	0.063654	0.58824	0.12804
C32	Vemurafenib	5	0.01	3	0.39683	7.1429	NaN	0.058173	0.13038	0.4717	NaN	0.23474	NaN	0.5814	0.17986	0.49505	0.17301	NaN	0.11628	NaN	0.32258	0.34247	0.082576	0.55556	0.13055
C32	Vemurafenib	5	0.01	4	0.37313	8.3333	NaN	0.066007	NaN	0.42194	NaN	0.26525	NaN	0.46296	0.17123	0.4902	0.18382	NaN	0.16287	NaN	0.30769	0.37037	0.12255	0.57143	0.14265
C32	Vemurafenib	5	0.01	5	0.37736	7.6923	NaN	0.066534	0.14065	0.44053	NaN	0.24272	NaN	0.59172	NaN	0.4717	0.18116	NaN	0.10267	NaN	0.39526	0.33898	0.095785	0.54348	0.18083
C32	Vemurafenib	5	0.01	6	0.42194	6.6667	NaN	0.068027	0.15674	0.42735	NaN	0.22624	NaN	0.4878	0.18868	0.55249	0.19493	NaN	0.18975	NaN	0.39216	0.42373	0.11312	0.53191	0.13514
C32	Vemurafenib	5	0.01	7	0.4329	7.6923	NaN	NaN	0.12195	0.41667	NaN	0.23202	NaN	0.58824	0.18762	0.52356	0.18416	NaN	0.13038	NaN	0.42194	0.34965	0.091912	0.60976	0.13405
C32	Vemurafenib	5	0.01	8	0.3861	8.3333	NaN	NaN	0.1287	0.4	NaN	0.26667	NaN	0.52356	0.17986	0.52356	0.18975	NaN	0.16978	NaN	0.3413	0.35971	0.081169	NaN	0.16474
C32	Vemurafenib	5	0.0316	1	0.22075	5.5556	NaN	0.067024	0.10246	0.44444	NaN	0.19608	NaN	0.43103	0.19724	0.26954	0.14749	NaN	0.1368	NaN	0.29586	0.30864	0.092251	0.62893	0.14815
C32	Vemurafenib	5	0.0316	2	0.2611	5.8824	NaN	0.049801	0.1182	0.41152	NaN	0.19305	NaN	0.34602	0.17182	0.3413	0.15221	NaN	0.12953	NaN	0.33113	0.33223	0.076982	0.5814	0.11148
C32	Vemurafenib	5	0.0316	3	0.29674	6.25	NaN	0.046533	0.14144	0.47619	NaN	0.23148	NaN	0.46296	0.19724	0.39216	0.16	NaN	0.11261	NaN	0.29499	0.42553	0.10846	0.68027	NaN
C32	Vemurafenib	5	0.0316	4	0.33333	6.6667	NaN	0.062578	0.13793	0.46729	NaN	0.25575	NaN	0.38023	0.20202	0.44444	0.16779	NaN	0.1675	NaN	0.31348	0.52632	0.072674	0.66225	0.14881
C32	Vemurafenib	5	0.0316	5	0.29674	6.25	NaN	0.069979	0.14493	0.43478	NaN	0.23753	NaN	0.4717	0.1996	0.38168	0.17452	NaN	0.14451	NaN	0.40323	0.38023	0.12285	0.79365	0.1675
C32	Vemurafenib	5	0.0316	6	0.2994	7.1429	NaN	0.050025	0.12092	0.45249	NaN	0.23981	NaN	0.50251	0.20833	0.49261	0.18484	NaN	0.17036	NaN	0.39062	0.45045	0.083333	0.57803	0.14409
C32	Vemurafenib	5	0.0316	7	0.2809	6.25	NaN	0.043821	0.12626	0.44643	NaN	0.28011	NaN	0.46948	0.19157	0.44643	0.17153	NaN	0.12853	NaN	NaN	0.45455	0.10764	0.5848	0.13193
C32	Vemurafenib	5	0.0316	8	0.35971	6.6667	NaN	0.049213	0.13477	0.45455	NaN	0.23866	NaN	0.41667	0.18622	0.49751	0.20704	NaN	0.18727	NaN	0.34483	0.43668	0.11521	0.55866	0.15576
C32	Vemurafenib	5	0.1	1	0.18282	2.439	NaN	0.089366	0.13106	0.4717	NaN	0.19084	NaN	0.18182	0.16234	0.31746	0.12361	NaN	0.15267	NaN	0.25445	0.42194	0.097752	0.66225	0.15337
C32	Vemurafenib	5	0.1	2	0.23095	2.7778	NaN	0.044189	NaN	0.45872	NaN	0.16639	NaN	0.22371	0.17007	0.35211	NaN	NaN	0.13532	NaN	0.27473	0.40984	0.069832	0.64516	0.14577
C32	Vemurafenib	5	0.1	3	0.24155	3.125	NaN	0.081301	0.14663	0.5	NaN	0.20408	NaN	0.32051	0.15649	0.38023	0.13736	NaN	0.11312	NaN	0.25189	0.41322	0.081235	0.63291	0.11919
C32	Vemurafenib	5	0.1	4	0.25189	3.5714	NaN	0.071429	0.13643	0.44248	NaN	0.21231	NaN	0.30864	0.19048	0.36496	0.14124	NaN	0.15748	NaN	0.29762	0.41841	0.098039	0.66225	0.15361
C32	Vemurafenib	5	0.1	5	0.21097	1.6667	NaN	0.098135	0.14104	0.49261	NaN	0.22075	NaN	0.33784	0.1992	0.36232	0.13298	NaN	0.11696	NaN	0.35336	NaN	NaN	0.66225	0.16207
C32	Vemurafenib	5	0.1	6	0.26316	3.4483	NaN	0.055249	0.11481	0.44444	NaN	0.2193	NaN	0.30488	0.15798	0.34965	0.15361	NaN	0.16367	NaN	0.37453	0.42553	0.096618	0.65359	0.15244
C32	Vemurafenib	5	0.1	7	0.24814	3.2258	NaN	0.060976	0.12165	0.45662	NaN	0.19157	NaN	0.38462	0.21645	0.38168	0.13717	NaN	0.12407	NaN	0.3663	0.37453	0.089127	0.68027	0.1287
C32	Vemurafenib	5	0.1	8	0.26738	3.3333	NaN	0.081699	0.12674	0.43668	NaN	0.22523	NaN	0.35461	0.1938	0.34965	0.15576	NaN	0.16026	NaN	0.40816	0.39841	0.089366	NaN	0.15385
C32	Vemurafenib	5	0.316	1	NaN	1.3333	NaN	NaN	0.13387	0.5291	NaN	0.2681	NaN	NaN	0.21739	0.36101	0.10299	NaN	NaN	NaN	0.22573	0.49261	0.098425	NaN	NaN
C32	Vemurafenib	5	0.316	2	0.18868	1.5625	NaN	0.089767	0.15221	0.40816	NaN	0.2445	NaN	0.26042	0.21739	0.51546	NaN	NaN	0.16584	NaN	0.29762	0.49751	0.060533	0.76923	0.19531
C32	Vemurafenib	5	0.316	3	0.16584	1.5152	NaN	0.080192	0.12063	0.56497	NaN	0.21692	NaN	0.1675	0.24938	0.44843	0.12063	NaN	0.17513	NaN	0.26247	0.43103	0.092678	0.77519	NaN
C32	Vemurafenib	5	0.316	4	0.18904	1.5152	NaN	0.072674	0.17857	0.44248	NaN	0.2451	NaN	0.26455	0.23095	0.52356	0.097561	NaN	0.17065	NaN	0.34364	0.45045	0.1056	0.75758	0.18904
C32	Vemurafenib	5	0.316	5	0.1845	1.4286	NaN	0.081433	0.13141	0.54054	NaN	0.21645	NaN	0.28902	0.271	0.46296	0.11161	NaN	NaN	NaN	0.31646	NaN	0.084746	0.77519	0.18553
C32	Vemurafenib	5	0.316	6	0.18416	1.5625	NaN	0.083963	0.13369	0.49505	NaN	0.28653	NaN	0.27701	0.24631	0.56818	0.10834	NaN	0.17241	NaN	0.3096	0.47847	0.091408	0.76336	0.18116
C32	Vemurafenib	5	0.316	7	NaN	1.5385	NaN	0.077042	0.15337	0.54945	NaN	0.18484	NaN	0.29762	0.22472	0.50505	0.10858	NaN	0.14728	NaN	0.3125	0.51546	0.079936	0.75758	0.16722
C32	Vemurafenib	5	0.316	8	0.18416	1.4085	NaN	0.089206	0.15773	0.49751	NaN	0.25316	NaN	0.29499	0.23202	0.51282	0.1073	NaN	0.17331	NaN	0.3413	0.4902	0.096061	0.70922	0.18797
C32	Vemurafenib	5	1	1	0.11641	0.89286	NaN	0.081833	0.13141	0.5102	NaN	0.20367	NaN	0.19417	0.21368	NaN	0.079302	NaN	0.18868	NaN	0.2809	0.49261	0.041169	NaN	NaN
C32	Vemurafenib	5	1	2	NaN	0.93458	NaN	0.079428	0.13298	0.55249	NaN	0.21097	NaN	0.2331	0.24331	0.5	0.083126	NaN	0.15674	NaN	0.28818	0.52356	0.059737	NaN	0.1845
C32	Vemurafenib	5	1	3	0.10309	0.73529	NaN	0.076394	0.12953	0.54645	NaN	0.19881	NaN	0.22573	0.2331	0.46296	0.076864	NaN	0.11779	NaN	0.25445	0.59524	0.094429	0.7874	0.13514
C32	Vemurafenib	5	1	4	0.1224	0.81967	NaN	0.064767	0.16181	0.50505	NaN	0.22779	NaN	0.17953	0.20747	0.4878	0.072254	NaN	0.19011	NaN	0.25189	0.63291	0.093985	0.7874	0.15456
C32	Vemurafenib	5	1	5	0.18282	0.71942	NaN	0.070077	0.12563	0.49751	NaN	0.19724	NaN	0.22989	0.20284	0.42735	0.059137	NaN	0.10695	NaN	0.28902	0.47847	0.097276	0.76923	0.18727
C32	Vemurafenib	5	1	6	0.12453	0.78125	NaN	0.067431	NaN	0.52632	NaN	NaN	NaN	0.18553	0.26667	0.53763	0.07728	NaN	0.18868	NaN	0.33003	NaN	0.078802	0.8	0.11614
C32	Vemurafenib	5	1	7	0.11601	0.8	NaN	0.079681	0.14409	0.51813	NaN	0.18587	NaN	0.2681	0.22422	0.48309	0.069109	NaN	0.13228	NaN	0.31447	0.51546	0.0819	0.79365	0.17361
C32	Vemurafenib	5	1	8	0.12392	0.71942	NaN	0.058893	0.15267	0.4878	NaN	0.18553	NaN	0.20121	0.23256	0.47847	0.085106	NaN	0.18416	NaN	0.26385	0.45872	0.070373	0.82645	0.15385
C32	Vemurafenib	5	3.16	1	0.081367	0.49751	NaN	0.065062	0.10471	0.41667	NaN	0.21739	NaN	0.13333	0.18939	0.27174	0.070373	NaN	0.17699	NaN	0.23474	0.46729	0.089767	0.93458	0.1938
C32	Vemurafenib	5	3.16	2	0.094967	0.625	NaN	0.042827	0.13333	0.39841	NaN	NaN	NaN	0.086281	0.17036	0.29499	NaN	NaN	0.16051	NaN	0.2849	0.369	0.066094	0.58824	0.11521
C32	Vemurafenib	5	3.16	3	0.1292	NaN	NaN	0.055249	0.14663	0.46729	NaN	0.18692	NaN	0.16447	0.23364	0.35971	0.056883	NaN	0.15175	NaN	0.30769	0.55249	0.11287	0.76336	0.19608
C32	Vemurafenib	5	3.16	4	0.10373	0.83333	NaN	0.056243	0.10493	0.49505	NaN	0.21322	NaN	0.10604	0.21277	0.46083	0.089366	NaN	0.20619	NaN	0.27624	0.27174	0.094251	0.77519	0.15361
C32	Vemurafenib	5	3.16	5	0.10352	0.56497	NaN	0.056402	0.14903	0.45662	NaN	0.17544	NaN	0.1548	0.22321	0.30211	0.055586	NaN	0.10965	NaN	0.3096	0.44053	0.11086	0.7874	0.1387
C32	Vemurafenib	5	3.16	6	0.1006	0.76923	NaN	0.038344	0.17271	0.45045	NaN	0.19011	NaN	0.13245	0.23474	0.45455	0.090909	NaN	0.21097	NaN	0.31447	0.5618	0.070373	0.81301	0.16502
C32	Vemurafenib	5	3.16	7	0.086059	0.69444	NaN	0.036914	0.14728	0.47393	NaN	0.17857	NaN	0.14265	0.21505	0.37594	0.057571	NaN	0.1443	NaN	0.28409	0.57471	0.1003	0.66667	0.18587
C32	Vemurafenib	5	3.16	8	0.12255	0.73529	NaN	0.068166	0.14205	0.45249	NaN	0.20161	NaN	0.15198	0.22573	0.42735	0.084746	NaN	0.16835	NaN	0.25974	0.49505	0.072833	0.72464	0.17606
C32	PLX4720	5	0.00316	1	0.54348	8.3333	NaN	0.066225	0.11765	0.40816	NaN	0.26385	NaN	0.67568	0.1912	0.5618	0.23585	NaN	0.14903	NaN	0.3937	0.35211	0.091075	0.46083	0.13928
C32	PLX4720	5	0.00316	2	0.52083	7.6923	NaN	0.099206	0.12547	0.37736	NaN	0.29674	NaN	NaN	0.18587	0.53763	0.19841	NaN	0.15699	NaN	0.38911	0.35088	0.10593	0.4878	0.16639
C32	PLX4720	5	0.00316	3	0.4329	7.1429	NaN	0.06006	0.12755	0.37736	NaN	0.22272	NaN	0.64516	0.18797	0.42735	0.23529	NaN	0.1105	NaN	0.38911	0.37736	0.1006	0.51546	0.17825
C32	PLX4720	5	0.00316	4	0.54348	8.3333	NaN	0.072993	0.11962	0.3413	NaN	0.271	NaN	0.66225	0.19802	0.52083	0.21552	NaN	0.16155	NaN	0.369	0.31847	0.072727	0.52083	0.15361
C32	PLX4720	5	0.00316	5	0.53763	8.3333	NaN	0.056754	0.12674	0.3876	NaN	0.25445	NaN	0.57803	0.17699	0.54054	0.21834	NaN	0.14728	NaN	0.37594	0.33223	0.082305	0.41841	0.16313
C32	PLX4720	5	0.00316	6	0.50761	7.6923	NaN	0.089366	0.13495	0.35211	NaN	0.27027	NaN	0.5988	0.18416	0.46948	0.21598	NaN	0.17271	NaN	0.4065	0.37594	0.10341	0.46948	0.16611
C32	PLX4720	5	0.00316	7	0.44248	6.6667	NaN	0.063412	0.12755	0.34364	NaN	NaN	NaN	0.76923	0.18657	0.48309	0.21186	NaN	0.11962	NaN	0.35088	0.35211	0.08658	0.50761	0.1297
C32	PLX4720	5	0.00316	8	0.49751	7.6923	NaN	0.059524	0.11628	0.3096	NaN	0.29155	NaN	0.67114	NaN	0.54645	0.20243	NaN	0.17212	NaN	0.37594	NaN	0.090334	0.54348	0.17422
C32	PLX4720	5	0.01	1	0.39683	7.1429	NaN	0.064851	0.14347	0.4386	NaN	0.27473	NaN	0.53191	0.16207	0.53476	0.17301	NaN	0.16978	NaN	0.35336	0.54945	0.066313	NaN	0.12706
C32	PLX4720	5	0.01	2	0.42735	7.6923	NaN	0.08489	0.11848	0.40984	NaN	0.28169	NaN	0.49261	0.17241	0.48544	0.18868	NaN	0.16667	NaN	0.27473	0.38314	0.089286	0.54645	0.17241
C32	PLX4720	5	0.01	3	0.35336	6.6667	NaN	0.058207	0.12092	0.42918	NaN	0.18975	NaN	0.5814	0.19011	0.38023	0.18382	NaN	0.15267	NaN	0.28986	0.44053	0.11062	NaN	0.19342
C32	PLX4720	5	0.01	4	0.4386	9.0909	NaN	0.069784	0.11173	0.41322	NaN	0.2331	NaN	0.51282	0.17391	0.5	0.18215	NaN	0.16447	NaN	0.33898	0.30488	0.097752	0.59524	0.12407
C32	PLX4720	5	0.01	5	0.39526	8.3333	NaN	0.056754	NaN	0.3937	NaN	0.23041	NaN	0.5	0.17986	0.54645	0.17857	NaN	0.15314	NaN	0.41322	0.34364	0.062305	0.56818	0.1355
C32	PLX4720	5	0.01	6	0.41841	6.6667	NaN	0.096061	0.1385	0.38462	NaN	0.28818	NaN	0.55556	0.17699	0.49751	NaN	NaN	0.18215	NaN	0.2994	0.4902	0.085106	0.61728	0.17391
C32	PLX4720	5	0.01	7	0.34843	7.1429	NaN	0.055991	0.13038	0.39841	NaN	0.23148	NaN	0.65789	0.18248	0.45662	0.16892	NaN	0.12165	NaN	0.36496	0.39062	0.097466	0.5618	0.16367
C32	PLX4720	5	0.01	8	0.39841	9.0909	NaN	0.053908	NaN	0.36232	NaN	0.24691	NaN	0.45662	0.17212	0.54054	0.17241	NaN	0.17953	NaN	0.38462	0.32154	0.098232	0.55866	0.1387
C32	PLX4720	5	0.0316	1	0.2994	6.6667	NaN	0.054735	0.13459	0.47393	NaN	0.2445	NaN	0.41152	NaN	0.4	0.18692	NaN	0.14006	NaN	0.34602	0.40161	0.082372	0.65359	0.13158
C32	PLX4720	5	0.0316	2	0.38023	6.6667	NaN	0.087108	0.14144	0.44053	NaN	0.27778	NaN	0.44248	0.2611	0.45249	0.22779	NaN	0.16611	NaN	0.25974	0.45872	0.10811	0.69444	0.15748
C32	PLX4720	5	0.0316	3	0.22222	5.2632	NaN	0.056433	0.11287	0.41841	NaN	0.20284	NaN	0.5618	0.18051	0.25641	0.14577	NaN	0.12642	NaN	0.2809	0.2994	0.088652	0.5618	0.14837
C32	PLX4720	5	0.0316	4	0.30864	5.8824	NaN	0.05322	NaN	0.37453	NaN	0.19194	NaN	0.30769	0.17271	0.30395	0.15291	NaN	0.12563	NaN	0.31056	0.28169	0.060753	0.5988	0.13263
C32	PLX4720	5	0.0316	5	0.29499	5.8824	NaN	0.05048	0.14684	0.40984	NaN	0.25641	NaN	0.46296	0.21834	0.45662	NaN	NaN	0.13908	NaN	0.24038	0.39216	0.14837	0.65359	0.12771
C32	PLX4720	5	0.0316	6	0.39683	6.25	NaN	NaN	0.15198	0.42017	NaN	0.28818	NaN	0.47393	0.22989	0.49505	0.21552	NaN	0.20325	NaN	0.29326	0.50505	0.1105	0.64516	0.18282
C32	PLX4720	5	0.0316	7	0.25773	5.8824	NaN	0.062814	0.13021	0.4329	NaN	0.22472	NaN	0.54645	0.18939	0.36232	0.16474	NaN	0.13158	NaN	NaN	0.27397	0.10941	0.64516	NaN
C32	PLX4720	5	0.0316	8	0.30303	6.6667	NaN	0.045579	0.11751	0.37313	NaN	0.21598	NaN	0.40816	0.19455	0.4329	0.17483	NaN	0.17986	NaN	0.37175	0.41667	0.082713	0.62112	0.12376
C32	PLX4720	5	0.1	1	0.2439	2.3256	NaN	0.049358	0.11765	0.46512	NaN	0.20284	NaN	0.32468	0.20833	0.3413	0.14706	NaN	0.13193	NaN	0.2994	0.37736	0.078989	0.67114	0.12361
C32	PLX4720	5	0.1	2	0.26525	3.7037	NaN	0.086957	0.13175	0.48309	NaN	0.24331	NaN	0.31546	0.15083	0.3367	0.1297	NaN	0.15823	NaN	0.32154	0.4386	0.097087	0.71429	0.16103
C32	PLX4720	5	0.1	3	0.2907	2.7027	NaN	0.072254	0.11494	0.43103	NaN	0.12285	NaN	0.20325	0.15649	0.28329	0.12658	NaN	0.13441	NaN	0.23641	0.42553	0.089366	0.6135	0.16103
C32	PLX4720	5	0.1	4	0.3003	2.9412	NaN	0.050505	NaN	0.40816	NaN	0.14006	NaN	0.24814	0.1548	0.35088	0.13089	NaN	0.13986	NaN	0.26455	0.53476	0.071531	0.65359	0.14493
C32	PLX4720	5	0.1	5	0.27027	3.7037	NaN	0.072307	0.11211	0.42553	NaN	0.19841	NaN	0.369	0.2079	0.40486	0.14225	NaN	0.15267	NaN	0.35088	0.42373	0.085837	0.68966	0.12285
C32	PLX4720	5	0.1	6	0.28902	3.125	NaN	0.10905	0.1261	0.44843	NaN	0.23697	NaN	0.41667	0.20661	0.28986	0.16639	NaN	0.18349	NaN	0.30395	0.51813	0.089606	0.73529	0.19569
C32	PLX4720	5	0.1	7	0.20964	1.6949	NaN	0.088889	0.12531	0.46083	NaN	0.21053	NaN	0.39841	0.22124	0.38314	0.15038	NaN	0.12547	NaN	0.17575	0.42194	0.093458	0.64516	0.17452
C32	PLX4720	5	0.1	8	0.26455	3.4483	NaN	0.084104	0.1297	0.40816	NaN	0.20325	NaN	0.369	0.15038	0.40161	0.15291	NaN	0.16181	NaN	0.38023	0.39216	0.095147	0.63291	0.15152
C32	PLX4720	5	0.316	1	0.18018	1.5625	NaN	0.065274	0.13387	0.52632	NaN	0.21368	NaN	0.26954	0.23095	0.50761	0.11455	NaN	0.14327	NaN	0.30211	0.46729	0.089127	0.65789	0.14225
C32	PLX4720	5	0.316	2	0.18018	1.4925	NaN	0.0998	0.14368	0.52632	NaN	0.23981	NaN	0.26667	0.2381	0.46083	0.097561	NaN	0.15244	NaN	0.32258	0.44444	0.088652	0.67114	0.14948
C32	PLX4720	5	0.316	3	0.14577	1.2987	NaN	0.12987	0.1355	0.5102	NaN	0.1912	NaN	NaN	0.23256	0.38314	0.12019	NaN	0.14245	NaN	0.25445	0.50505	0.074738	0.65359	0.21598
C32	PLX4720	5	0.316	4	0.18519	1.6129	NaN	0.079491	NaN	0.49505	NaN	0.24631	NaN	0.271	NaN	0.50505	0.10846	NaN	0.15504	NaN	0.29499	0.51546	0.065488	0.73529	0.1626
C32	PLX4720	5	0.316	5	0.17762	1.6393	NaN	0.077042	0.14815	0.50505	NaN	0.21277	NaN	0.17762	0.23202	0.58824	0.10823	NaN	0.15221	NaN	0.33784	0.48309	0.087184	0.67114	0.15974
C32	PLX4720	5	0.316	6	0.19417	1.4706	NaN	0.10582	0.1506	0.4902	NaN	0.24272	NaN	0.31348	0.2445	0.50505	0.1004	NaN	0.16	NaN	0.31646	0.45872	0.10235	0.68966	0.18416
C32	PLX4720	5	0.316	7	0.16103	1.5873	NaN	0.076864	0.13643	NaN	NaN	0.20747	NaN	0.27778	0.22727	0.4717	0.11933	NaN	NaN	NaN	0.26525	NaN	0.091743	0.74627	0.23641
C32	PLX4720	5	0.316	8	0.1506	1.4706	NaN	0.078431	0.12484	0.48309	NaN	0.25316	NaN	0.27701	0.22472	0.55556	0.10309	NaN	0.16779	NaN	0.32258	0.50505	0.10173	0.68966	0.1675
C32	PLX4720	5	1	1	0.11696	0.9434	NaN	0.079745	0.14493	0.4878	NaN	0.22272	NaN	0.22321	0.17241	0.49505	0.076394	NaN	0.14599	NaN	0.26596	0.5618	0.065876	0.75188	0.14045
C32	PLX4720	5	1	2	0.12107	0.8547	NaN	0.10194	0.14104	0.48544	NaN	0.25907	NaN	0.21645	0.21277	0.44843	0.091743	NaN	0.16447	NaN	0.23474	0.52356	0.097276	0.78125	0.17271
C32	PLX4720	5	1	3	0.12706	0.69444	NaN	0.08058	0.1462	0.47619	NaN	0.21008	NaN	0.22989	0.21231	0.3861	0.084746	NaN	0.17637	NaN	0.26738	0.49261	0.1139	NaN	0.27174
C32	PLX4720	5	1	4	0.12469	0.83333	NaN	0.074794	0.12516	0.52632	NaN	NaN	NaN	0.20921	0.21322	0.4878	0.092336	NaN	0.15385	NaN	0.271	0.67568	0.065574	0.80645	0.16313
C32	PLX4720	5	1	5	0.11468	0.93458	NaN	0.0625	0.12392	0.49261	NaN	0.17575	NaN	0.21231	0.22989	0.51813	0.080775	NaN	0.14265	NaN	0.33113	0.45249	0.059032	0.76336	0.13569
C32	PLX4720	5	1	6	0.13532	0.84746	NaN	0.096899	0.14599	0.44643	NaN	0.25063	NaN	NaN	0.14205	0.49261	0.10204	NaN	0.1675	NaN	0.2457	0.47619	0.096899	0.82645	0.16667
C32	PLX4720	5	1	7	0.13072	0.73529	NaN	0.06169	0.123	0.50251	NaN	0.19268	NaN	NaN	0.22779	0.43668	0.082508	NaN	NaN	NaN	0.29499	0.49261	0.091743	0.79365	0.2193
C32	PLX4720	5	1	8	0.125	0.69444	NaN	0.061767	0.11574	0.46948	NaN	0.22075	NaN	0.22831	0.18248	0.5291	0.082645	NaN	0.16502	NaN	0.21598	0.58824	0.073475	0.78125	0.079936
C32	PLX4720	5	3.16	1	0.10288	0.92593	NaN	0.045725	0.1261	0.51546	NaN	0.22075	NaN	0.19048	0.17857	0.40984	0.064433	NaN	0.15244	NaN	0.31949	NaN	0.087336	0.77519	0.14368
C32	PLX4720	5	3.16	2	0.12674	0.76923	NaN	0.080321	0.11111	0.48077	NaN	0.22371	NaN	0.2193	0.22936	0.44444	0.097466	NaN	0.18832	NaN	0.25	0.48544	0.09901	0.76923	0.1992
C32	PLX4720	5	3.16	3	0.076746	0.56497	NaN	0.046318	0.096712	0.46948	NaN	0.12225	NaN	0.18315	0.22272	0.22371	0.073692	NaN	0.14684	NaN	0.2611	0.34843	0.089686	0.60606	0.14925
C32	PLX4720	5	3.16	4	0.088889	0.76336	NaN	0.051706	0.096712	NaN	NaN	0.056529	NaN	0.1506	0.18282	0.29674	0.058309	NaN	0.14771	NaN	0.2994	0.32787	0.060386	0.68027	0.13947
C32	PLX4720	5	3.16	5	0.089847	0.67114	NaN	0.0499	0.12285	0.48544	NaN	0.073099	NaN	0.17007	0.21186	0.38023	0.065789	NaN	0.13228	NaN	0.31153	0.45045	0.07764	0.7874	0.1287
C32	PLX4720	5	3.16	6	0.11628	0.65789	NaN	0.09434	0.12438	0.4878	NaN	0.22573	NaN	0.22075	0.21786	0.41667	0.10091	NaN	0.16556	NaN	0.23753	0.46948	0.096712	0.81301	0.18416
C32	PLX4720	5	3.16	7	0.095147	NaN	NaN	0.065232	0.13175	0.48309	NaN	0.2193	NaN	0.22676	0.20747	0.24213	0.073964	NaN	0.13812	NaN	0.30581	0.42017	0.10776	0.98039	0.19455
C32	PLX4720	5	3.16	8	0.11614	0.65359	NaN	0.047081	0.16077	0.46512	NaN	0.18416	NaN	0.16694	0.20534	0.39216	0.095147	NaN	0.18762	NaN	NaN	0.39062	0.084104	0.86957	0.16807
C32	SB590885	5	0.00316	1	0.47393	6.25	NaN	0.082919	0.097182	0.34247	NaN	0.23256	NaN	0.67568	0.13736	0.37175	0.17301	NaN	NaN	NaN	0.36232	0.2611	0.076687	0.50761	0.13106
C32	SB590885	5	0.00316	2	0.4717	6.6667	NaN	0.070922	0.10194	0.31056	NaN	0.26385	NaN	0.625	0.13587	0.39216	0.18832	NaN	0.14993	NaN	0.35842	0.29412	0.11696	0.45662	0.14903
C32	SB590885	5	0.00316	3	0.53763	8.3333	NaN	0.1005	0.12903	0.4329	NaN	0.26178	NaN	0.65789	0.20492	0.54645	0.21882	NaN	0.15974	NaN	0.38462	0.34364	0.10929	0.5291	0.15361
C32	SB590885	5	0.00316	4	0.51282	7.6923	NaN	0.10741	0.14749	0.40984	NaN	0.2924	NaN	0.59172	0.19724	0.51282	0.20284	NaN	0.18315	NaN	0.38314	0.3268	0.11274	0.54348	0.23095
C32	SB590885	5	0.00316	5	0.49505	7.6923	NaN	0.06592	0.13004	0.37175	NaN	0.2451	NaN	0.63291	0.19011	0.51282	0.22422	NaN	0.16474	NaN	NaN	0.4386	0.12361	0.46296	0.13072
C32	SB590885	5	0.00316	6	0.47393	6.6667	NaN	0.07485	0.12579	0.34722	NaN	0.24691	NaN	0.56818	0.17921	0.50251	0.19417	NaN	0.16978	NaN	0.41667	0.36364	0.10799	0.45249	0.16556
C32	SB590885	5	0.00316	7	0.4902	8.3333	NaN	0.061425	0.13089	0.369	NaN	0.22727	NaN	0.64103	0.18248	0.55249	0.23641	NaN	0.17889	NaN	0.42373	0.36765	0.066934	0.40161	0.2004
C32	SB590885	5	0.00316	8	0.4902	7.6923	NaN	0.086881	0.11723	0.36364	NaN	0.25575	NaN	0.5848	0.20202	0.5	0.20534	NaN	0.16807	NaN	0.39526	0.48544	0.10881	0.42918	0.18382
C32	SB590885	5	0.01	1	0.32573	5.8824	NaN	0.051282	0.15898	0.48077	NaN	0.22272	NaN	0.51813	0.15699	0.4878	0.16694	NaN	0.10989	NaN	0.32362	0.48077	0.084746	0.54645	0.14025
C32	SB590885	5	0.01	2	0.32468	7.6923	NaN	0.058754	NaN	0.39216	NaN	0.24631	NaN	0.37879	0.17794	0.5	0.19048	NaN	0.16287	NaN	0.18083	0.41322	0.087642	0.54645	0.17606
C32	SB590885	5	0.01	3	NaN	6.6667	NaN	0.069444	0.1368	0.41841	NaN	0.25445	NaN	0.51282	0.19268	0.5291	0.16892	NaN	0.16835	NaN	0.34483	NaN	0.13123	0.66667	0.12723
C32	SB590885	5	0.01	4	0.36101	6.6667	NaN	0.096154	0.12285	0.45045	NaN	0.29674	NaN	0.47393	0.23095	0.5102	0.23474	NaN	0.15974	NaN	0.27855	0.4717	0.097371	0.66667	0.16978
C32	SB590885	5	0.01	5	0.33223	6.25	NaN	0.062617	0.12887	0.41841	NaN	0.19802	NaN	0.46512	0.19569	0.5	0.1845	NaN	0.13736	NaN	0.3937	0.44843	0.070274	0.50251	0.15175
C32	SB590885	5	0.01	6	0.33003	7.6923	NaN	0.068166	0.14706	0.39062	NaN	0.25	NaN	0.44843	0.18018	0.48309	0.17857	NaN	0.17668	NaN	0.31546	0.38168	NaN	0.51282	0.14771
C32	SB590885	5	0.01	7	0.34602	7.1429	NaN	0.0625	0.12953	0.45045	NaN	0.25	NaN	NaN	0.17361	0.55556	0.17331	NaN	0.15552	NaN	0.3937	0.37037	0.070274	0.5988	0.1297
C32	SB590885	5	0.01	8	0.36765	6.25	NaN	0.10215	0.13587	0.42017	NaN	0.26455	NaN	0.47619	0.21505	0.4878	0.21368	NaN	0.18215	NaN	0.29586	0.4717	0.10173	0.6135	0.18692
C32	SB590885	5	0.0316	1	0.22472	4.5455	NaN	0.060976	0.15129	0.50505	NaN	0.2331	NaN	0.41322	0.21008	NaN	0.14184	NaN	0.11299	NaN	0.28818	0.40816	0.09901	0.71429	0.12937
C32	SB590885	5	0.0316	2	0.22989	5.2632	NaN	0.066181	0.15723	0.49261	NaN	0.22831	NaN	0.35088	0.21552	0.44248	NaN	NaN	0.16207	NaN	0.28736	0.64103	0.082034	0.72993	0.14706
C32	SB590885	5	0.0316	3	0.21142	5	NaN	0.049652	0.1328	0.50761	NaN	0.23585	NaN	0.33557	NaN	0.3937	0.15175	NaN	0.14327	NaN	0.33557	0.52083	0.083333	0.72464	0.11862
C32	SB590885	5	0.0316	4	0.28653	4.7619	NaN	0.08881	0.13928	0.46948	NaN	0.25189	NaN	0.35461	0.21322	0.43478	0.16722	NaN	0.17271	NaN	0.25126	0.47847	0.10438	0.71942	0.16694
C32	SB590885	5	0.0316	5	0.1992	4.5455	NaN	0.05571	0.13495	0.4065	NaN	0.25126	NaN	0.36496	0.21505	0.42194	0.14347	NaN	0.14641	NaN	0.40984	0.66667	0.10204	0.67114	0.15528
C32	SB590885	5	0.0316	6	0.26954	4.7619	NaN	0.08058	0.13004	NaN	NaN	0.2193	NaN	0.37879	NaN	0.4386	0.18018	NaN	0.18248	NaN	0.3003	0.56818	0.10582	0.65359	0.14368
C32	SB590885	5	0.0316	7	0.20747	5.5556	NaN	0.042373	0.13004	0.46083	NaN	0.22321	NaN	0.3663	0.21645	0.44444	0.1497	NaN	0.13661	NaN	0.38911	0.39683	0.081766	0.67568	0.125
C32	SB590885	5	0.0316	8	0.27322	4.7619	NaN	0.10277	0.12821	0.42918	NaN	0.2681	NaN	0.38168	0.21739	0.47393	0.18868	NaN	0.18657	NaN	0.27624	0.46296	0.10776	0.68966	0.15674
C32	SB590885	5	0.1	1	0.18904	2.2727	NaN	0.089047	0.14728	0.52632	NaN	0.18975	NaN	0.26954	0.17422	0.35088	0.11574	NaN	0.12121	NaN	0.22883	0.40816	0.09542	0.72993	0.12151
C32	SB590885	5	0.1	2	0.15649	2.6316	NaN	0.078493	0.14265	0.44053	NaN	0.23923	NaN	0.2331	0.17123	0.34965	0.12407	NaN	0.16807	NaN	0.27322	0.43103	0.10194	0.70423	0.16181
C32	SB590885	5	0.1	3	0.18727	NaN	NaN	0.051787	0.13245	0.45872	NaN	0.21505	NaN	0.28902	0.1992	0.36101	0.12077	NaN	0.14472	NaN	0.28902	0.42918	0.083403	0.70922	0.13624
C32	SB590885	5	0.1	4	0.20161	2.439	NaN	0.10384	0.13477	0.52083	NaN	0.24272	NaN	0.31056	0.17391	0.33333	0.13774	NaN	0.16051	NaN	0.31746	0.44053	0.075643	0.74074	0.16639
C32	SB590885	5	0.1	5	0.15015	2.1277	NaN	0.052138	0.12804	0.45455	NaN	0.16863	NaN	0.28736	0.2	0.35088	0.12706	NaN	0.125	NaN	0.3125	NaN	0.080775	NaN	0.15552
C32	SB590885	5	0.1	6	0.18083	2.3256	NaN	0.06192	0.12019	0.46512	NaN	0.20202	NaN	0.27397	0.20367	0.31447	0.13038	NaN	0.16556	NaN	0.35971	0.42735	0.087951	0.6993	0.15152
C32	SB590885	5	0.1	7	0.1845	2.3256	NaN	0.070721	0.13441	0.47619	NaN	0.18083	NaN	0.31348	0.21459	NaN	0.12121	NaN	0.14948	NaN	0.33784	0.42918	0.079239	NaN	0.13333
C32	SB590885	5	0.1	8	0.17762	2.439	NaN	0.1004	0.1321	0.49751	NaN	0.25907	NaN	0.31447	0.22075	0.34364	0.13459	NaN	0.1634	NaN	0.30864	NaN	0.097847	0.72464	NaN
C32	SB590885	5	0.316	1	0.14728	1.2048	NaN	0.10091	0.15456	0.55556	NaN	0.22075	NaN	0.25381	0.2193	0.46729	0.14409	NaN	NaN	NaN	0.23256	0.47619	0.094518	0.80645	0.13369
C32	SB590885	5	0.316	2	0.16835	1.3158	NaN	0.087413	NaN	0.50251	NaN	0.25641	NaN	0.24213	0.18904	0.55249	0.13661	NaN	0.22124	NaN	0.26316	0.625	NaN	0.7874	NaN
C32	SB590885	5	0.316	3	0.1387	1.1905	NaN	0.08285	0.13812	0.4717	NaN	0.23419	NaN	0.25641	0.24691	0.50251	0.12594	NaN	0.15408	NaN	0.29155	0.52083	0.088183	0.77519	0.15337
C32	SB590885	5	0.316	4	0.15175	1.1236	NaN	0.11038	0.14815	0.52632	NaN	0.2381	NaN	NaN	0.24331	0.48309	0.11534	NaN	0.18018	NaN	0.3012	0.46296	0.10121	0.78125	0.17889
C32	SB590885	5	0.316	5	0.14306	1.3514	NaN	0.061767	0.13812	0.51546	NaN	0.20661	NaN	0.271	0.22883	0.52356	0.12516	NaN	0.16	NaN	0.29412	0.50761	0.099404	0.71429	0.15198
C32	SB590885	5	0.316	6	0.17094	1.2821	NaN	0.091491	0.14706	0.5	NaN	0.2331	NaN	0.26178	0.21053	0.5291	0.10929	NaN	0.17513	NaN	0.32468	0.39683	0.098814	0.6993	0.17422
C32	SB590885	5	0.316	7	0.1497	1.2987	NaN	0.072464	0.14306	0.5	NaN	0.22124	NaN	0.25445	0.25063	0.57803	0.1227	NaN	0.17212	NaN	0.31746	0.55866	0.083963	0.66225	0.15152
C32	SB590885	5	0.316	8	0.14925	1.0989	NaN	0.10246	0.15674	0.4878	NaN	0.23981	NaN	0.24096	0.25445	0.52083	0.1105	NaN	0.18553	NaN	0.30769	0.55866	0.10267	0.72993	0.17544
C32	SB590885	5	1	1	0.18587	0.81301	NaN	0.068399	0.13038	0.57143	NaN	NaN	NaN	0.24155	0.18553	0.48077	0.10299	NaN	0.12723	NaN	0.22422	NaN	0.11261	0.70922	0.1912
C32	SB590885	5	1	2	0.12285	0.76336	NaN	0.06812	NaN	0.53763	NaN	0.22422	NaN	0.24155	0.19157	0.52356	0.10989	NaN	0.18484	NaN	0.24096	NaN	0.093897	NaN	0.15601
C32	SB590885	5	1	3	0.15552	0.8547	NaN	0.070671	0.15974	0.51813	NaN	0.21882	NaN	0.2584	0.20704	0.51813	NaN	NaN	0.075075	NaN	0.27027	0.5	0.093897	0.75188	0.17606
C32	SB590885	5	1	4	0.1171	0.8	NaN	0.084388	0.14903	0.5291	NaN	NaN	NaN	0.25189	NaN	0.46083	0.10858	NaN	0.16051	NaN	0.22173	0.52632	0.097087	0.79365	0.17007
C32	SB590885	5	1	5	0.15949	0.77519	NaN	0.0612	0.1385	0.5291	NaN	0.22026	NaN	0.28249	0.21645	0.50505	0.10718	NaN	0.098328	NaN	0.28249	0.5	0.084962	0.74074	0.1626
C32	SB590885	5	1	6	0.1221	0.75758	NaN	0.076046	0.15798	0.5	NaN	0.21322	NaN	0.21645	0.24331	0.46083	0.11455	NaN	0.14903	NaN	0.26525	0.4902	0.067659	0.75188	0.14451
C32	SB590885	5	1	7	0.10183	0.76923	NaN	0.05637	0.1233	0.53763	NaN	0.21008	NaN	0.22075	0.20833	0.53191	0.10707	NaN	0.14045	NaN	0.28986	0.51813	0.056433	0.73529	0.13793
C32	SB590885	5	1	8	0.11561	0.71942	NaN	0.091408	0.12547	0.50505	NaN	0.22624	NaN	0.2439	0.21459	0.49261	0.11416	NaN	0.18519	NaN	0.23202	0.50251	0.095329	0.72993	0.17575
C32	SB590885	5	3.16	1	0.12422	0.83333	NaN	0.066979	0.15267	0.50251	NaN	0.20284	NaN	0.27174	0.21413	0.3861	0.11416	NaN	0.12547	NaN	0.20121	0.5102	0.10604	0.81301	0.16287
C32	SB590885	5	3.16	2	0.1261	0.83333	NaN	0.054765	0.15244	0.51813	NaN	0.19231	NaN	0.20284	0.19048	0.45662	0.12739	NaN	0.15504	NaN	0.21645	0.53763	0.080775	0.81301	0.14144
C32	SB590885	5	3.16	3	0.091743	0.80645	NaN	0.046468	0.13755	0.52632	NaN	0.21322	NaN	0.24272	0.23095	0.45455	0.10571	NaN	0.12723	NaN	0.26667	0.59524	NaN	0.8	0.13106
C32	SB590885	5	3.16	4	0.13717	0.71429	NaN	0.11779	0.1506	0.52083	NaN	0.23148	NaN	0.26882	0.23697	0.45662	0.15456	NaN	0.16181	NaN	0.22523	0.5618	0.10142	0.82645	0.15773
C32	SB590885	5	3.16	5	0.094162	0.76923	NaN	0.048733	0.13908	0.49751	NaN	0.20367	NaN	0.21786	0.21739	0.37736	0.11013	NaN	0.11792	NaN	0.28571	0.54054	0.095238	0.75758	0.16051
C32	SB590885	5	3.16	6	0.11086	0.73529	NaN	0.082508	NaN	0.48544	NaN	0.21459	NaN	0.19724	0.25	0.40984	0.14085	NaN	0.18282	NaN	0.25445	0.51813	0.073368	0.76336	0.17544
C32	SB590885	5	3.16	7	0.11148	0.70922	NaN	0.066007	0.13245	0.49751	NaN	0.2008	NaN	0.17575	0.25445	0.36232	0.12195	NaN	0.12594	NaN	0.31153	0.46083	0.072674	0.84034	0.12953
C32	SB590885	5	3.16	8	0.10811	0.62112	NaN	0.098619	0.13947	0.5291	NaN	0.24096	NaN	0.25707	0.26882	0.42017	0.15601	NaN	0.16949	NaN	0.22371	0.5	0.087413	0.8	0.17241
C32	DMSO control	10	NaN	1	0.44643	8.3333	NaN	0.10081	0.12626	0.31847	NaN	0.25063	NaN	0.59172	0.14771	0.50761	0.23981	NaN	NaN	NaN	0.32573	0.42735	0.10684	0.55249	0.13175
C32	DMSO control	10	NaN	2	0.47847	8.3333	NaN	0.086356	0.11806	0.28986	NaN	0.26954	NaN	0.59524	0.15898	0.52083	0.2193	NaN	0.1692	NaN	0.34602	0.44444	0.12579	0.5291	0.16694
C32	DMSO control	10	NaN	3	0.46729	7.1429	NaN	0.069541	0.11086	0.27933	NaN	0.25126	NaN	0.55556	0.1171	0.43478	0.18975	NaN	0.14104	NaN	0.32895	0.24213	0.074184	0.4902	0.13736
C32	DMSO control	10	NaN	4	0.42194	7.1429	NaN	0.0998	0.12788	0.27027	NaN	0.23923	NaN	0.54348	0.12771	0.42373	0.1692	NaN	0.14749	NaN	0.3125	0.40161	0.094251	0.50761	0.16474
C32	DMSO control	10	NaN	5	0.47393	7.6923	NaN	0.079681	0.12005	0.32051	NaN	0.27248	NaN	0.5988	0.11601	0.45249	0.21692	NaN	0.11947	NaN	0.27322	0.24938	0.070077	0.60976	0.15083
C32	DMSO control	10	NaN	6	0.46729	6.25	NaN	0.096993	0.1221	0.29762	NaN	0.27322	NaN	0.57143	0.11161	0.45662	0.18727	NaN	0.13021	NaN	0.26042	0.31447	0.099404	0.59524	0.16978
C32	DMSO control	10	NaN	7	0.45662	7.1429	NaN	0.079365	NaN	0.25773	NaN	0.2451	NaN	0.625	0.083752	0.47393	0.16978	NaN	0.1328	NaN	0.25189	0.17301	0.068729	0.53476	0.16287
C32	DMSO control	10	NaN	8	0.42017	6.25	NaN	0.10471	0.11364	0.25575	NaN	0.24631	NaN	0.55866	0.10638	0.42373	0.14948	NaN	0.1292	NaN	0.24752	0.20877	0.091324	0.56497	NaN
C32	DMSO control	10	NaN	1	NaN	7.6923	NaN	0.063776	0.11351	0.31056	NaN	0.18832	NaN	0.54945	0.1497	0.44248	0.17606	NaN	0.095057	NaN	0.34722	0.35461	0.071633	0.53476	0.1139
C32	DMSO control	10	NaN	2	0.40323	8.3333	NaN	0.069784	0.1297	0.28736	NaN	0.22883	NaN	0.45455	0.15337	0.45455	0.18692	NaN	0.14025	NaN	0.3012	0.33003	0.083963	0.55556	0.13158
C32	DMSO control	10	NaN	3	0.41152	7.6923	NaN	0.060205	0.12422	0.25974	NaN	0.22026	NaN	0.54348	0.089928	0.40323	0.1548	NaN	0.12422	NaN	0.35461	0.31348	0.061805	0.4717	0.1224
C32	DMSO control	10	NaN	4	0.3876	7.1429	NaN	0.076453	0.093809	0.26525	NaN	0.24691	NaN	0.53763	0.13245	0.41322	0.16207	NaN	0.13755	NaN	0.26455	0.34602	0.070028	0.53191	0.15504
C32	DMSO control	10	NaN	5	0.4329	8.3333	NaN	0.066401	0.11442	0.34483	NaN	0.21053	NaN	0.57143	0.15106	0.5291	0.17668	NaN	0.11628	NaN	0.29674	0.34247	0.084818	0.66667	0.13369
C32	DMSO control	10	NaN	6	0.4065	9.0909	NaN	0.088028	0.12315	0.33445	NaN	0.27248	NaN	0.4902	0.16051	0.49505	0.19268	NaN	0.14164	NaN	0.22831	0.40161	0.088339	0.68966	0.14993
C32	DMSO control	10	NaN	7	0.39216	8.3333	NaN	0.068587	0.095877	0.32154	NaN	0.18315	NaN	0.5	0.11587	0.50505	0.15924	NaN	0.12361	NaN	0.28736	0.27778	0.026028	0.51546	0.13831
C32	DMSO control	10	NaN	8	0.4065	6.6667	NaN	0.097466	0.13405	0.30211	NaN	0.26247	NaN	0.50251	0.14327	0.43103	0.19531	NaN	0.14684	NaN	NaN	0.38314	0.021066	0.6135	0.14684
C32	DMSO control	10	NaN	1	0.34483	8.3333	NaN	0.057504	0.15175	0.33445	NaN	0.25	NaN	0.52356	0.16474	0.41322	0.17544	NaN	0.10695	NaN	0.2907	0.49261	0.10684	0.60606	0.11074
C32	DMSO control	10	NaN	2	0.3876	9.0909	NaN	0.068823	NaN	0.34014	NaN	0.22676	NaN	0.4878	0.18587	0.43478	0.21231	NaN	0.15528	NaN	0.29586	0.46948	0.024319	0.60241	0.13004
C32	DMSO control	10	NaN	3	0.3413	8.3333	NaN	0.066711	0.11403	0.31153	NaN	0.22173	NaN	0.56818	0.14164	0.39526	0.17241	NaN	0.12121	NaN	0.2457	0.35587	0.05339	0.63694	0.10331
C32	DMSO control	10	NaN	4	0.4329	7.6923	NaN	0.096618	0.12005	0.3096	NaN	0.24272	NaN	0.52356	0.14749	0.40486	0.23923	NaN	0.14286	NaN	0.23474	0.369	0.097371	0.63694	0.14205
C32	DMSO control	10	NaN	5	0.31847	8.3333	NaN	0.050916	0.10917	0.35088	NaN	0.22831	NaN	0.55556	0.15291	0.41494	0.18282	NaN	0.0998	NaN	0.29155	0.34014	0.098232	0.65359	0.12063
C32	DMSO control	10	NaN	6	0.38911	8.3333	NaN	0.077882	0.12225	0.33898	NaN	0.24213	NaN	0.48309	0.14451	NaN	0.21692	NaN	0.15015	NaN	0.23041	0.37594	0.10132	0.66225	0.13055
C32	DMSO control	10	NaN	7	0.32787	7.6923	NaN	0.054054	0.10406	0.27397	NaN	0.21834	NaN	0.42918	0.094429	0.3663	0.14641	NaN	0.12063	NaN	0.27174	0.17637	0.07391	0.625	0.11574
C32	DMSO control	10	NaN	8	0.45662	7.1429	NaN	0.089767	0.11062	0.27473	NaN	0.2551	NaN	0.52632	0.12092	0.39841	0.18587	NaN	0.15244	NaN	0.20202	0.28902	0.080775	0.62112	0.13699
C32	DMSO control	10	NaN	1	0.40486	7.6923	NaN	0.067476	0.123	0.32362	NaN	0.22779	NaN	0.5102	0.083472	0.36232	0.19881	NaN	0.10225	NaN	0.28169	0.4	0.092678	0.52356	0.13055
C32	DMSO control	10	NaN	2	0.43668	8.3333	NaN	0.073746	0.11249	0.28986	NaN	0.2193	NaN	0.48544	0.13908	0.37879	0.20619	NaN	0.15291	NaN	0.33113	0.40816	0.10142	0.53476	0.15649
C32	DMSO control	10	NaN	3	0.38168	7.1429	NaN	0.067069	0.1182	0.22936	NaN	NaN	NaN	0.4902	0.0998	0.30864	0.18587	NaN	0.092764	NaN	0.30769	0.19881	0.074294	0.54054	0.12547
C32	DMSO control	10	NaN	4	0.43103	7.1429	NaN	0.074405	NaN	0.27322	NaN	0.23419	NaN	0.50505	0.11574	0.29326	0.19802	NaN	0.1297	NaN	0.27548	0.30675	0.089928	0.55556	0.17483
C32	DMSO control	10	NaN	5	0.38462	7.6923	NaN	0.057803	0.12706	0.34483	NaN	0.22989	NaN	0.52083	0.1387	0.36765	0.21459	NaN	0.11429	NaN	0.27248	0.28169	0.095785	0.56818	0.11312
C32	DMSO control	10	NaN	6	0.4329	8.3333	NaN	0.073475	0.12755	0.34722	NaN	0.24155	NaN	0.5	0.13793	0.37879	NaN	NaN	0.14641	NaN	0.29412	0.44053	0.10449	0.56497	0.14706
C32	DMSO control	10	NaN	7	0.40486	7.1429	NaN	0.047824	0.13441	0.28653	NaN	0.23474	NaN	0.54945	0.10438	0.34247	0.19608	NaN	0.12005	NaN	0.26385	0.2381	0.087489	0.625	0.14104
C32	DMSO control	10	NaN	8	0.44053	6.25	NaN	NaN	0.1221	0.29674	NaN	NaN	NaN	NaN	0.11848	0.33557	0.20921	NaN	0.14706	NaN	0.22883	0.33557	0.089526	0.64516	0.17212
C32	DMSO control	10	NaN	1	NaN	7.6923	NaN	0.099404	0.1139	0.36101	NaN	0.2809	NaN	0.59172	0.15649	0.49505	0.23202	NaN	0.12804	NaN	0.30769	0.3861	0.093897	0.64935	0.13333
C32	DMSO control	10	NaN	2	0.46729	8.3333	NaN	0.087032	0.14104	0.32895	NaN	0.26385	NaN	0.56818	NaN	0.52632	0.2439	NaN	NaN	NaN	0.37313	0.39526	0.10417	0.63694	0.18182
C32	DMSO control	10	NaN	3	0.45249	7.6923	NaN	0.084388	0.12346	0.32787	NaN	0.2584	NaN	0.625	0.12658	0.44643	0.19531	NaN	0.12563	NaN	0.30864	0.37037	0.082645	0.59172	0.14347
C32	DMSO control	10	NaN	4	0.46729	7.1429	NaN	0.10695	0.13699	0.30395	NaN	0.26316	NaN	0.56497	0.13193	0.43478	0.18116	NaN	0.12077	NaN	0.34014	0.2849	0.098039	0.62112	NaN
C32	DMSO control	10	NaN	5	0.46512	8.3333	NaN	0.06993	0.14225	0.3663	NaN	0.23202	NaN	NaN	0.14663	0.47619	0.22523	NaN	0.12285	NaN	0.28249	0.32051	0.083195	0.6135	0.14903
C32	DMSO control	10	NaN	6	0.43478	6.6667	NaN	0.089928	0.13605	0.3413	NaN	0.27248	NaN	0.57803	0.13605	0.48309	0.2004	NaN	0.13387	NaN	0.31153	0.36765	0.10215	0.56818	0.14409
C32	DMSO control	10	NaN	7	0.45045	7.1429	NaN	0.080192	0.10858	0.28409	NaN	0.24631	NaN	0.60606	0.10753	0.47393	0.17123	NaN	0.1105	NaN	0.27855	0.22624	0.063735	0.54645	0.17331
C32	DMSO control	10	NaN	8	0.41152	6.6667	NaN	0.10132	0.12937	0.27473	NaN	0.2681	NaN	0.61728	0.11364	0.4386	0.15798	NaN	0.13774	NaN	0.23256	0.23923	0.093284	0.5618	0.17036
C32	DMSO control	10	NaN	1	0.39216	7.6923	NaN	0.080192	0.10881	0.34483	NaN	0.22624	NaN	0.57143	0.15244	0.46729	0.17361	NaN	0.11976	NaN	0.32258	0.44444	0.0998	0.57143	0.15974
C32	DMSO control	10	NaN	2	0.40323	10	NaN	0.060901	0.14144	0.3096	NaN	0.25189	NaN	0.45455	0.15723	0.34722	0.17668	NaN	0.15385	NaN	0.3003	0.32468	NaN	0.55249	0.16529
C32	DMSO control	10	NaN	3	0.40816	7.6923	NaN	0.065531	0.12019	0.28409	NaN	0.22173	NaN	0.54645	0.13605	0.4329	0.15649	NaN	0.097561	NaN	0.32787	0.43478	0.070822	0.55866	0.12285
C32	DMSO control	10	NaN	4	0.36232	7.1429	NaN	0.082237	NaN	0.29586	NaN	0.2439	NaN	0.4329	0.13532	0.41152	0.17889	NaN	0.12048	NaN	0.28011	0.35336	0.07728	0.5814	0.14641
C32	DMSO control	10	NaN	5	0.43103	7.6923	NaN	0.0693	0.13072	0.38168	NaN	0.18519	NaN	0.55556	0.1497	0.50251	0.1845	NaN	0.11806	NaN	0.28169	0.46512	0.0777	0.55556	0.12136
C32	DMSO control	10	NaN	6	0.36765	9.0909	NaN	0.074349	0.12771	0.37037	NaN	0.25126	NaN	0.44444	0.14706	0.50251	0.19048	NaN	0.14472	NaN	0.2584	0.36232	0.083822	0.55866	0.13333
C32	DMSO control	10	NaN	7	0.39062	8.3333	NaN	0.069493	0.10352	0.32787	NaN	0.21834	NaN	0.51813	0.11377	0.5	0.15699	NaN	0.11455	NaN	0.25974	0.32468	0.066979	0.59524	0.11148
C32	DMSO control	10	NaN	8	0.40984	7.1429	NaN	0.095877	0.11261	0.32468	NaN	0.25641	NaN	0.48309	0.13193	0.46729	0.18282	NaN	0.13643	NaN	0.20534	0.31348	0.091491	0.625	0.20619
C32	DMSO control	10	NaN	1	0.3367	8.3333	NaN	0.062578	0.14085	0.34843	NaN	0.22472	NaN	0.5848	0.16313	0.38314	0.16978	NaN	0.10246	NaN	NaN	0.3876	0.11123	0.67568	0.10672
C32	DMSO control	10	NaN	2	0.36765	9.0909	NaN	0.052002	0.1385	0.33113	NaN	0.23585	NaN	0.44643	0.18349	0.40161	0.21368	NaN	0.14104	NaN	0.27397	NaN	0.10246	0.67114	0.1261
C32	DMSO control	10	NaN	3	0.31847	7.6923	NaN	NaN	0.097087	0.30211	NaN	0.22124	NaN	0.48309	NaN	0.32362	0.14663	NaN	0.10277	NaN	0.2924	0.22422	0.050556	0.54945	0.15723
C32	DMSO control	10	NaN	4	0.40323	7.1429	NaN	0.078186	0.11062	0.29412	NaN	0.22075	NaN	0.34364	0.11891	0.35842	0.18553	NaN	0.12484	NaN	0.22523	0.3012	0.083403	0.54945	0.13643
C32	DMSO control	10	NaN	5	0.28986	7.6923	NaN	0.048356	0.11364	0.38314	NaN	0.25445	NaN	0.45872	0.14286	0.41322	0.17241	NaN	0.10811	NaN	0.26247	0.3268	0.10493	0.65789	0.10695
C32	DMSO control	10	NaN	6	0.36496	8.3333	NaN	0.068776	0.10941	0.36232	NaN	0.24096	NaN	0.46512	0.14006	0.45455	0.21053	NaN	0.14684	NaN	0.22321	0.32895	0.092851	0.66225	0.13072
C32	DMSO control	10	NaN	7	0.32573	8.3333	NaN	0.054975	0.10121	0.30581	NaN	0.22173	NaN	0.51813	0.10225	0.38168	0.14641	NaN	0.099602	NaN	0.27701	0.30395	0.064226	0.64935	0.10493
C32	DMSO control	10	NaN	8	0.43668	7.1429	NaN	0.094429	0.10787	0.30864	NaN	0.26525	NaN	0.56497	0.11919	0.41841	0.21008	NaN	0.14771	NaN	0.2079	0.26596	0.088339	0.64103	0.14368
C32	AZ628	10	0.00316	1	0.45872	7.6923	NaN	0.078125	NaN	0.33898	NaN	0.23202	NaN	0.51813	0.15456	0.53191	0.2331	NaN	0.14347	NaN	0.34014	0.41152	0.10246	0.55556	0.13889
C32	AZ628	10	0.00316	2	0.42918	7.1429	NaN	0.10811	0.12706	0.32468	NaN	0.26954	NaN	0.50505	0.15823	0.49751	0.1992	NaN	0.16639	NaN	0.3268	0.38911	0.10953	0.54945	0.16807
C32	AZ628	10	0.00316	3	NaN	6.6667	NaN	0.071225	0.13774	0.36765	NaN	0.21882	NaN	0.52083	0.14903	0.3937	0.22075	NaN	NaN	NaN	0.27027	0.5814	0.10101	0.52356	NaN
C32	AZ628	10	0.00316	4	0.41667	7.6923	NaN	0.085837	0.13441	0.34602	NaN	0.24631	NaN	0.54054	0.15175	0.50251	0.23256	NaN	0.14859	NaN	0.2994	0.51282	0.10309	0.52083	0.15221
C32	AZ628	10	0.00316	5	0.4717	8.3333	NaN	0.095694	0.13661	0.35971	NaN	0.27548	NaN	0.58824	0.13624	NaN	0.23585	NaN	0.16155	NaN	0.28736	0.47393	0.066489	0.625	0.15873
C32	AZ628	10	0.00316	6	0.46083	7.1429	NaN	0.12107	0.13928	0.36364	NaN	0.28249	NaN	0.53476	0.15601	0.53191	0.20161	NaN	0.15625	NaN	0.27473	0.4	0.11947	0.67114	0.17241
C32	AZ628	10	0.00316	7	0.41841	6.6667	NaN	0.10152	0.12594	0.36101	NaN	0.26667	NaN	0.71429	0.15699	0.45249	0.22472	NaN	0.16	NaN	0.25974	0.3663	0.085616	0.69444	0.16949
C32	AZ628	10	0.00316	8	0.50251	7.1429	NaN	0.095877	0.11682	0.33223	NaN	0.30488	NaN	0.76923	0.12407	0.52356	0.21645	NaN	0.17668	NaN	0.27701	0.32362	0.1182	0.74074	0.18116
C32	AZ628	10	0.01	1	0.36232	6.6667	NaN	0.063939	0.10277	0.36232	NaN	0.22883	NaN	0.41667	0.16207	0.49751	0.16807	NaN	0.15408	NaN	0.30675	0.45249	0.068634	0.5988	0.13316
C32	AZ628	10	0.01	2	0.32258	6.6667	NaN	0.093458	0.094967	0.35714	NaN	0.24752	NaN	0.37879	0.16863	0.44053	0.18116	NaN	0.13605	NaN	0.28011	0.35088	0.073529	0.6135	0.15408
C32	AZ628	10	0.01	3	0.25907	5.5556	NaN	0.061576	0.123	0.3861	NaN	NaN	NaN	0.45455	0.17036	0.4	0.1692	NaN	0.15504	NaN	0.27701	0.4065	0.096525	0.5848	0.16077
C32	AZ628	10	0.01	4	0.32258	8.3333	NaN	0.062461	0.10582	0.40161	NaN	0.2381	NaN	0.40984	0.17513	0.47847	0.16502	NaN	0.13405	NaN	0.3367	0.32051	0.06006	0.63291	0.13351
C32	AZ628	10	0.01	5	0.35971	7.6923	NaN	0.080515	0.11351	0.39526	NaN	0.21692	NaN	0.46948	0.15674	0.56818	0.17391	NaN	0.12107	NaN	0.30769	0.48077	0.074738	0.66225	0.13477
C32	AZ628	10	0.01	6	0.37453	6.25	NaN	0.10582	0.12953	0.4	NaN	0.26596	NaN	0.3876	0.16779	0.51282	NaN	NaN	0.15504	NaN	0.22624	NaN	0.10695	0.70922	0.17668
C32	AZ628	10	0.01	7	0.29412	6.25	NaN	0.092336	0.12048	0.41841	NaN	0.20492	NaN	0.45045	0.17331	0.47393	0.18349	NaN	0.096899	NaN	0.271	0.47847	0.079239	0.64516	0.18657
C32	AZ628	10	0.01	8	0.38023	8.3333	NaN	0.063091	0.1548	0.39526	NaN	0.23419	NaN	0.34965	0.17212	0.55556	0.18248	NaN	0.15408	NaN	0.27701	0.4878	0.06135	0.64935	0.15974
C32	AZ628	10	0.0316	1	0.2045	4.5455	NaN	0.048379	0.11947	0.44053	NaN	0.19455	NaN	0.26385	0.13699	0.4	0.1387	NaN	0.096899	NaN	0.25907	0.38314	0.0668	0.75188	0.1171
C32	AZ628	10	0.0316	2	0.271	4.1667	NaN	0.09542	0.12903	0.42918	NaN	0.20367	NaN	0.27778	0.16949	0.43668	0.19493	NaN	0.13889	NaN	0.20619	0.42017	0.090253	0.75758	0.15314
C32	AZ628	10	0.0316	3	0.14451	4	NaN	0.054496	0.11429	0.3663	NaN	0.16807	NaN	0.27174	0.26525	0.25641	0.13736	NaN	0.12165	NaN	0.21978	0.29674	0.083472	0.59172	0.14368
C32	AZ628	10	0.0316	4	0.18939	4.3478	NaN	0.042974	0.093545	0.39216	NaN	0.16835	NaN	0.22371	0.096339	0.2994	0.13495	NaN	0.088968	NaN	0.26247	0.26178	0.062073	0.63291	0.10152
C32	AZ628	10	0.0316	5	0.2045	4.5455	NaN	NaN	0.13774	0.45872	NaN	0.22779	NaN	0.26247	0.16529	0.43478	0.14124	NaN	0.11641	NaN	0.27397	0.47847	0.074738	0.83333	0.13021
C32	AZ628	10	0.0316	6	0.27548	4	NaN	0.10684	0.12392	0.45045	NaN	0.24213	NaN	0.29586	0.16313	0.44643	0.19569	NaN	0.14948	NaN	0.20833	0.52356	0.09434	0.8547	0.17513
C32	AZ628	10	0.0316	7	0.20964	4	NaN	0.074683	NaN	0.46948	NaN	0.20161	NaN	0.29586	0.34483	0.36364	0.14306	NaN	0.11601	NaN	0.25253	NaN	0.10173	0.8	0.11338
C32	AZ628	10	0.0316	8	0.20661	4.7619	NaN	0.052466	0.15083	0.44248	NaN	0.20202	NaN	0.21368	0.092851	0.42194	0.16694	NaN	0.1387	NaN	0.23697	0.4065	0.11547	0.76336	0.13106
C32	AZ628	10	0.1	1	0.16639	2.2727	NaN	0.046168	0.12077	0.47847	NaN	0.19084	NaN	0.16807	0.14535	0.33898	0.10881	NaN	0.10173	NaN	0.27701	0.35088	0.07593	0.72993	0.13908
C32	AZ628	10	0.1	2	0.17699	1.8182	NaN	0.087489	0.13141	0.4902	NaN	0.20243	NaN	0.17986	0.15601	0.31447	0.1292	NaN	0.1387	NaN	0.2451	0.39841	0.075472	0.73529	0.17699
C32	AZ628	10	0.1	3	0.1548	1.5385	NaN	0.048804	0.15015	0.61728	NaN	0.12788	NaN	0.074294	0.16667	0.2924	0.12315	NaN	0.14265	NaN	0.19493	0.5291	0.071124	0.21277	0.18484
C32	AZ628	10	0.1	4	0.19493	1.7857	NaN	0.025974	0.14577	0.5814	NaN	0.11723	NaN	0.12563	NaN	0.33113	0.13477	NaN	0.11792	NaN	0.20619	0.41322	0.1056	0.24038	0.18382
C32	AZ628	10	0.1	5	NaN	1.9608	NaN	0.079936	0.13661	0.4878	NaN	0.21053	NaN	0.14286	0.1506	0.37879	0.12107	NaN	0.11481	NaN	0.21978	0.51546	0.098717	0.77519	0.15314
C32	AZ628	10	0.1	6	0.18692	2.0408	NaN	0.11765	0.1387	0.5291	NaN	0.23697	NaN	NaN	0.1548	0.35211	NaN	NaN	0.13514	NaN	0.21459	0.70423	0.086881	0.7874	0.1912
C32	AZ628	10	0.1	7	0.13889	1.9231	NaN	0.094073	0.12804	0.52632	NaN	0.1387	NaN	0.16892	0.17544	0.33333	0.12771	NaN	0.082237	NaN	0.19569	0.51546	0.090827	0.40984	0.17123
C32	AZ628	10	0.1	8	0.18519	2.1277	NaN	0.025227	0.13175	0.5	NaN	0.19342	NaN	0.15949	0.16103	0.36101	0.13831	NaN	0.14124	NaN	0.23041	0.40161	0.085763	0.71429	0.14771
C32	AZ628	10	0.316	1	0.14837	1.3333	NaN	0.084175	0.12723	0.51546	NaN	0.21277	NaN	0.17606	0.19157	0.5102	0.10672	NaN	0.13123	NaN	0.22371	0.49751	0.096993	0.83333	0.18519
C32	AZ628	10	0.316	2	0.15221	1.1236	NaN	0.1139	0.14472	0.50505	NaN	0.22727	NaN	0.20161	0.17483	0.49751	0.091743	NaN	0.12937	NaN	0.2331	0.47393	0.10215	0.84746	0.1992
C32	AZ628	10	0.316	3	NaN	0.92593	NaN	0.13072	0.14903	0.50761	NaN	0.21008	NaN	0.17007	0.18051	NaN	0.10593	NaN	0.14925	NaN	NaN	0.5618	0.091158	0.65359	0.19342
C32	AZ628	10	0.316	4	0.15198	1.1628	NaN	0.083264	0.14881	0.50761	NaN	0.20576	NaN	0.19493	0.18797	0.5291	0.10593	NaN	0.12739	NaN	0.22523	0.51813	NaN	0.74627	0.19157
C32	AZ628	10	0.316	5	0.19194	1.2821	NaN	0.081433	0.14815	0.54348	NaN	0.2193	NaN	0.17153	0.1626	0.53476	NaN	NaN	0.18018	NaN	0.22272	0.49261	NaN	0.74627	0.2451
C32	AZ628	10	0.316	6	0.1634	1.0989	NaN	0.13158	0.16639	0.5	NaN	0.22173	NaN	0.19881	0.16556	0.50505	0.090416	NaN	0.16129	NaN	0.22883	0.48077	0.10537	0.78125	0.22883
C32	AZ628	10	0.316	7	0.18657	1.1236	NaN	0.075245	0.13661	0.53763	NaN	NaN	NaN	0.16529	0.16722	0.42373	0.10246	NaN	0.10406	NaN	0.26596	0.45045	0.098717	0.7874	0.20576
C32	AZ628	10	0.316	8	0.17036	1.2048	NaN	0.086207	0.16474	0.51813	NaN	0.22272	NaN	0.19342	0.16393	0.52083	0.099602	NaN	0.14225	NaN	0.24814	0.45872	0.098039	0.79365	0.19608
C32	AZ628	10	1	1	0.12077	0.7874	NaN	0.094877	0.13947	0.5291	NaN	0.18315	NaN	0.16393	0.17422	0.48309	0.088496	NaN	0.11111	NaN	0.21645	0.46296	0.068074	0.86207	0.15267
C32	AZ628	10	1	2	0.12151	0.74627	NaN	0.090744	0.14514	0.47619	NaN	0.21645	NaN	0.15823	0.21008	0.44843	0.083612	NaN	0.13812	NaN	NaN	0.52083	0.084818	0.9009	0.17513
C32	AZ628	10	1	3	0.097656	NaN	NaN	0.11481	0.14347	0.50505	NaN	0.19724	NaN	0.13643	NaN	0.32362	0.11013	NaN	0.17241	NaN	0.20534	0.4878	0.099108	0.71942	0.20619
C32	AZ628	10	1	4	0.11299	0.81301	NaN	0.054142	0.14472	0.5102	NaN	0.18083	NaN	0.15674	0.19268	0.43103	0.083752	NaN	0.11561	NaN	0.23202	0.46512	0.068634	0.9009	0.15974
C32	AZ628	10	1	5	0.15337	0.95238	NaN	0.077821	NaN	0.55249	NaN	0.17637	NaN	0.1497	0.2008	0.52356	0.085543	NaN	0.13158	NaN	0.21368	0.53476	0.020032	0.78125	0.15723
C32	AZ628	10	1	6	0.11905	0.79365	NaN	0.097182	0.1462	0.53763	NaN	0.23041	NaN	0.16949	0.16502	0.50251	0.1002	NaN	0.17921	NaN	0.22321	NaN	0.11723	0.80645	0.19763
C32	AZ628	10	1	7	0.15873	0.81967	NaN	0.066845	0.13333	0.53476	NaN	0.1675	NaN	0.14771	0.17668	0.40984	0.082169	NaN	0.071685	NaN	0.22989	0.5618	0.11723	0.78125	0.2045
C32	AZ628	10	1	8	0.1218	0.9901	NaN	0.063251	0.13004	0.56818	NaN	0.1773	NaN	0.15949	0.17857	0.50251	0.08658	NaN	0.13643	NaN	0.21097	0.51546	0.10526	0.84034	0.22779
C32	AZ628	10	3.16	1	0.074129	0.65359	NaN	0.053908	0.14368	0.6135	NaN	0.20619	NaN	0.14577	0.17153	0.37037	0.074294	NaN	0.1003	NaN	0.21322	0.42918	0.083682	1	0.16863
C32	AZ628	10	3.16	2	0.10373	0.60241	NaN	0.079554	0.15083	0.60606	NaN	0.21142	NaN	0.17794	0.16779	0.40984	0.0998	NaN	0.13298	NaN	0.19455	0.42918	0.089847	1	0.18349
C32	AZ628	10	3.16	3	0.072674	0.53763	NaN	0.062578	0.13038	0.55866	NaN	0.20161	NaN	0.13569	0.16863	0.22222	0.080841	NaN	0.13569	NaN	0.18692	0.31546	0.090992	0.78125	0.17794
C32	AZ628	10	3.16	4	0.087951	0.47393	NaN	0.05534	0.12376	0.52632	NaN	0.16694	NaN	0.13021	0.14663	0.28011	0.065617	NaN	0.089047	NaN	0.20325	0.30675	0.069979	0.90909	0.12469
C32	AZ628	10	3.16	5	0.083822	0.71429	NaN	0.082305	0.14265	0.5988	NaN	0.2079	NaN	0.17762	0.091743	0.34843	0.075988	NaN	0.11136	NaN	0.19608	0.48544	0.070872	1.1364	NaN
C32	AZ628	10	3.16	6	0.13532	0.63291	NaN	0.10142	0.14837	0.54645	NaN	0.22989	NaN	0.20408	0.18182	0.44248	0.092593	NaN	0.14065	NaN	0.19841	0.45872	0.099206	1.1765	0.18382
C32	AZ628	10	3.16	7	0.1004	0.66225	NaN	0.068681	0.15361	0.5988	NaN	0.17794	NaN	0.16807	0.077882	0.30675	0.089047	NaN	0.093809	NaN	NaN	0.45872	0.075988	1.0204	0.22026
C32	AZ628	10	3.16	8	0.14409	0.75758	NaN	0.062305	NaN	0.5988	NaN	0.18215	NaN	0.13351	NaN	0.34014	0.082576	NaN	0.10173	NaN	0.19084	0.4386	0.093633	0.97087	0.15152
C32	Selumetinib	10	0.00316	1	NaN	5.8824	NaN	0.079114	0.11038	0.31949	NaN	0.21552	NaN	0.5102	0.12674	NaN	0.19011	NaN	0.088889	NaN	0.25381	0.31348	0.071531	0.53763	0.16287
C32	Selumetinib	10	0.00316	2	0.39683	6.6667	NaN	0.079365	0.11062	0.2907	NaN	0.25445	NaN	0.59172	0.12005	0.4717	0.18051	NaN	0.12887	NaN	0.3125	0.29155	0.06566	0.56497	0.16807
C32	Selumetinib	10	0.00316	3	0.42017	6.6667	NaN	0.092507	0.11876	0.34602	NaN	0.24691	NaN	0.49505	0.14085	0.45872	0.21053	NaN	0.1287	NaN	0.2994	0.36232	0.098135	0.5814	0.17953
C32	Selumetinib	10	0.00316	4	0.41494	7.1429	NaN	0.085543	0.11641	0.31546	NaN	NaN	NaN	0.4878	0.14493	0.48077	0.1992	NaN	0.15552	NaN	0.33557	0.4	0.023143	0.59524	0.1548
C32	Selumetinib	10	0.00316	5	NaN	NaN	NaN	NaN	NaN	NaN	NaN	NaN	NaN	NaN	NaN	NaN	NaN	NaN	NaN	NaN	NaN	NaN	NaN	NaN	NaN
C32	Selumetinib	10	0.00316	6	NaN	NaN	NaN	NaN	NaN	NaN	NaN	NaN	NaN	NaN	NaN	NaN	NaN	NaN	NaN	NaN	NaN	NaN	NaN	NaN	NaN
C32	Selumetinib	10	0.00316	7	0.48544	7.1429	NaN	0.10482	0.1218	0.35971	NaN	0.28986	NaN	0.80645	0.1462	0.48077	0.23753	NaN	0.090009	NaN	0.27701	0.28736	0.084104	0.75188	0.22272
C32	Selumetinib	10	0.00316	8	0.44444	5.5556	NaN	0.11806	0.12674	0.32787	NaN	0.34965	NaN	0.7874	0.12937	0.48309	0.21739	NaN	0.13928	NaN	0.28169	0.33223	0.10163	0.73529	0.27548
C32	Selumetinib	10	0.01	1	NaN	4.7619	NaN	0.061275	0.10846	0.32895	NaN	0.15408	NaN	0.3663	0.1355	0.32258	0.13624	NaN	0.14245	NaN	0.2445	0.28409	0.085837	NaN	0.14451
C32	Selumetinib	10	0.01	2	0.34483	6.6667	NaN	0.05814	0.090827	0.33223	NaN	0.18018	NaN	0.36364	0.12771	0.4	0.13495	NaN	0.12422	NaN	0.30488	0.27027	0.066845	0.60241	0.10929
C32	Selumetinib	10	0.01	3	0.35088	5.5556	NaN	0.062539	0.12063	0.38314	NaN	0.20534	NaN	0.43668	0.14556	0.43103	0.15015	NaN	0.10684	NaN	0.26882	0.34965	0.090744	0.62112	0.10846
C32	Selumetinib	10	0.01	4	0.33557	7.1429	NaN	0.058651	0.11312	0.35971	NaN	0.23866	NaN	0.33898	0.15152	0.45455	0.15083	NaN	0.14184	NaN	0.26882	0.30864	0.080321	0.625	0.12136
C32	Selumetinib	10	0.01	5	NaN	NaN	NaN	NaN	NaN	NaN	NaN	NaN	NaN	NaN	NaN	NaN	NaN	NaN	NaN	NaN	NaN	NaN	NaN	NaN	NaN
C32	Selumetinib	10	0.01	6	NaN	NaN	NaN	NaN	NaN	NaN	NaN	NaN	NaN	NaN	NaN	NaN	NaN	NaN	NaN	NaN	NaN	NaN	NaN	NaN	NaN
C32	Selumetinib	10	0.01	7	0.37313	5.8824	NaN	0.07326	0.12438	0.40486	NaN	0.21505	NaN	0.47393	0.14451	0.51813	0.16779	NaN	0.086505	NaN	0.2584	0.36101	0.073314	0.63694	0.12755
C32	Selumetinib	10	0.01	8	0.36101	7.1429	NaN	0.076394	0.11455	0.37453	NaN	0.2451	NaN	0.39062	0.1548	0.47847	0.1692	NaN	0.14859	NaN	0.23529	0.46512	0.089047	0.65359	0.14085
C32	Selumetinib	10	0.0316	1	0.18692	2.7027	NaN	0.063776	0.096712	0.35088	NaN	0.17182	NaN	0.23095	0.17391	0.21786	0.10504	NaN	0.10482	NaN	0.19646	0.23364	0.068353	0.60976	0.18149
C32	Selumetinib	10	0.0316	2	0.25189	3.0303	NaN	0.046926	0.073153	0.29851	NaN	0.15974	NaN	0.18975	0.1005	0.24938	0.088028	NaN	0.083893	NaN	0.20747	0.18762	0.058411	0.66225	0.039968
C32	Selumetinib	10	0.0316	3	0.30675	3.5714	NaN	0.047574	0.14025	0.46296	NaN	0.18215	NaN	0.2994	0.17094	0.36364	0.11834	NaN	0.093458	NaN	0.25773	0.38023	0.10331	0.79365	0.1321
C32	Selumetinib	10	0.0316	4	0.31447	3.8462	NaN	0.057537	0.11876	0.43478	NaN	0.1996	NaN	0.23256	0.16722	0.40323	0.13175	NaN	0.12771	NaN	0.23585	0.38314	0.089767	0.79365	0.16207
C32	Selumetinib	10	0.0316	5	NaN	NaN	NaN	NaN	NaN	NaN	NaN	NaN	NaN	NaN	NaN	NaN	NaN	NaN	NaN	NaN	NaN	NaN	NaN	NaN	NaN
C32	Selumetinib	10	0.0316	6	NaN	NaN	NaN	NaN	NaN	NaN	NaN	NaN	NaN	NaN	NaN	NaN	NaN	NaN	NaN	NaN	NaN	NaN	NaN	NaN	NaN
C32	Selumetinib	10	0.0316	7	0.27027	2.9412	NaN	0.057737	0.089686	0.41152	NaN	0.19881	NaN	0.27548	0.11547	0.28011	0.098522	NaN	0.094518	NaN	0.23148	0.29499	0.080128	0.71942	0.12136
C32	Selumetinib	10	0.0316	8	0.31447	2.9412	NaN	0.081766	0.11765	0.3876	NaN	0.19417	NaN	0.25773	0.11962	0.31847	0.12723	NaN	0.1171	NaN	0.18832	0.24814	0.07215	0.74074	0.20408
C32	Selumetinib	10	0.1	1	NaN	1.6949	NaN	0.048948	0.13624	0.54945	NaN	0.12755	NaN	NaN	0.12804	0.2584	0.10341	NaN	0.1443	NaN	0.17668	0.37879	0.060938	0.17452	0.15674
C32	Selumetinib	10	0.1	2	0.34602	1.4085	NaN	NaN	0.1321	0.51813	NaN	0.11123	NaN	NaN	0.12151	0.28409	0.10406	NaN	0.12346	NaN	0.18416	0.33445	0.067705	0.19569	0.18018
C32	Selumetinib	10	0.1	3	0.33333	1.7241	NaN	0.068213	0.14728	0.46729	NaN	0.18553	NaN	0.1845	0.16287	0.37594	0.1005	NaN	0.097276	NaN	0.2045	0.51546	0.097752	0.71429	NaN
C32	Selumetinib	10	0.1	4	0.37594	1.8519	NaN	0.067385	0.10764	0.42194	NaN	0.17762	NaN	0.17094	0.1626	0.37037	0.10929	NaN	0.17953	NaN	0.22989	0.45872	0.096805	0.68966	0.15385
C32	Selumetinib	10	0.1	5	0.35336	1.6667	NaN	0.10549	0.13966	0.5102	NaN	0.21142	NaN	0.17271	0.12107	0.31056	0.094787	NaN	0.063091	NaN	0.20284	0.40984	0.091408	0.81301	0.18282
C32	Selumetinib	10	0.1	6	0.37313	1.6393	NaN	0.063211	0.12516	0.45662	NaN	0.18484	NaN	0.1443	0.13055	0.30769	0.1065	NaN	0.15198	NaN	0.20619	0.38911	0.10173	0.83333	0.15576
C32	Selumetinib	10	0.1	7	0.3413	1.5385	NaN	0.066534	NaN	0.45872	NaN	0.19231	NaN	0.19268	0.15898	0.33445	0.10482	NaN	0.10977	NaN	0.21322	0.37313	0.085034	0.89286	0.16474
C32	Selumetinib	10	0.1	8	0.37175	1.6393	NaN	0.083682	0.11976	0.48077	NaN	0.1912	NaN	0.19493	0.14535	0.30864	0.11001	NaN	0.14225	NaN	0.21786	0.3876	0.092507	0.9009	0.1675
C32	Selumetinib	10	0.316	1	NaN	0.72993	NaN	NaN	0.1387	0.45662	NaN	0.21231	NaN	0.17331	0.14881	0.31746	0.080645	NaN	0.14184	NaN	NaN	0.40161	0.092851	NaN	0.22523
C32	Selumetinib	10	0.316	2	0.42017	1.0309	NaN	0.088183	0.13298	0.43478	NaN	0.21053	NaN	0.19881	0.15175	0.45455	0.076104	NaN	0.13889	NaN	0.21882	0.40161	NaN	0.82645	0.26385
C32	Selumetinib	10	0.316	3	0.37879	1.1111	NaN	0.09434	0.15699	0.5102	NaN	NaN	NaN	0.19685	0.18083	0.45662	0.087032	NaN	0.10695	NaN	0.20367	0.4902	0.098814	0.91743	NaN
C32	Selumetinib	10	0.316	4	0.43668	1.1111	NaN	0.10526	0.14728	0.48544	NaN	0.24272	NaN	0.17921	0.16313	0.56818	0.08726	NaN	0.18622	NaN	NaN	0.50505	NaN	0.93458	0.22831
C32	Selumetinib	10	0.316	5	0.37736	0.87719	NaN	0.10428	0.14409	0.48544	NaN	0.18416	NaN	0.17483	0.17575	0.39526	0.075019	NaN	0.10277	NaN	0.20492	0.39683	0.094073	0.92593	0.21231
C32	Selumetinib	10	0.316	6	0.42373	0.97087	NaN	0.095694	0.13263	0.46296	NaN	0.18282	NaN	0.18519	0.12346	0.48309	0.077882	NaN	0.15385	NaN	0.21277	0.34722	0.093284	0.9009	0.20492
C32	Selumetinib	10	0.316	7	0.42918	1.0101	NaN	0.094429	0.13736	0.53476	NaN	0.21053	NaN	0.20619	0.14925	0.40984	0.08489	NaN	0.11905	NaN	0.20661	0.45872	0.090498	0.95238	0.19685
C32	Selumetinib	10	0.316	8	0.42553	1.1765	NaN	0.1006	0.17036	0.47619	NaN	0.22676	NaN	0.22989	0.14006	0.43103	0.080321	NaN	0.16835	NaN	0.20534	0.49261	0.11086	0.88496	0.20492
C32	Selumetinib	10	1	1	NaN	0.50505	NaN	0.12626	0.13928	0.4065	NaN	0.19646	NaN	0.19881	0.20833	0.2994	0.06605	NaN	0.17212	NaN	0.16639	0.38462	0.098522	NaN	NaN
C32	Selumetinib	10	1	2	0.3937	0.63694	NaN	0.067385	0.12195	0.35336	NaN	0.15038	NaN	0.1692	0.15798	0.16863	0.058893	NaN	0.11669	NaN	NaN	0.45455	0.085251	0.89286	0.18149
C32	Selumetinib	10	1	3	0.37879	0.67568	NaN	0.074129	0.12953	0.46729	NaN	0.17331	NaN	0.18727	0.17762	0.39683	0.065317	NaN	0.11099	NaN	0.18116	0.55556	0.1269	0.81301	0.19268
C32	Selumetinib	10	1	4	0.3861	0.63694	NaN	0.055679	0.14025	0.46729	NaN	0.19802	NaN	0.15244	0.1845	0.47393	0.05767	NaN	0.15601	NaN	0.16611	0.43668	0.078616	0.84034	0.17921
C32	Selumetinib	10	1	5	0.35088	0.7874	NaN	0.088496	0.13175	0.53476	NaN	0.17212	NaN	0.14347	0.1626	0.38911	0.065104	NaN	0.083056	NaN	0.23585	0.4878	0.12953	0.8547	0.21053
C32	Selumetinib	10	1	6	0.40161	0.89286	NaN	0.072674	0.1233	0.49505	NaN	0.20619	NaN	0.15699	0.14815	0.49751	0.071174	NaN	0.14514	NaN	0.21739	0.50251	0.091324	0.92593	0.21231
C32	Selumetinib	10	1	7	0.42194	0.79365	NaN	0.074683	0.13908	0.50505	NaN	0.24272	NaN	0.18416	0.18248	0.49751	0.065189	NaN	0.13351	NaN	0.19608	0.5618	0.17668	1.0204	0.18382
C32	Selumetinib	10	1	8	0.41494	0.73529	NaN	NaN	0.15798	0.47847	NaN	0.21598	NaN	0.2	0.16103	0.46948	0.063291	NaN	0.16026	NaN	0.18868	0.41841	0.095877	0.88496	0.2045
C32	Selumetinib	10	3.16	1	0.21231	0.30769	NaN	0.062696	0.1003	0.31348	NaN	0.20492	NaN	0.12626	0.074405	0.22272	0.045434	NaN	0.13387	NaN	0.16611	0.16077	0.082508	0.55866	0.18315
C32	Selumetinib	10	3.16	2	0.28329	0.369	NaN	0.048286	0.088261	0.25189	NaN	0.1506	NaN	0.11737	0.07776	0.22321	0.027685	NaN	0.098328	NaN	0.18832	0.14388	0.14881	0.69444	0.14409
C32	Selumetinib	10	3.16	3	0.34843	0.65359	NaN	0.067981	0.14815	0.44643	NaN	0.17762	NaN	0.18587	0.1548	0.34602	0.061652	NaN	0.10604	NaN	0.17699	0.47393	0.13587	1.0204	0.16026
C32	Selumetinib	10	3.16	4	0.37453	0.69444	NaN	0.058997	0.11287	0.46729	NaN	0.18727	NaN	0.13624	0.17182	0.42918	0.065488	NaN	0.13812	NaN	0.19048	0.40984	0.092421	1	0.16639
C32	Selumetinib	10	3.16	5	0.22222	0.32468	NaN	0.083822	0.072046	0.16181	NaN	0.2008	NaN	0.20833	0.03858	0.21322	0.024015	NaN	0.088574	NaN	0.18382	0.086655	0.08547	0.93458	0.27473
C32	Selumetinib	10	3.16	6	0.22371	0.39062	NaN	0.062189	0.082169	0.14684	NaN	0.17825	NaN	0.063857	0.039714	0.24331	0.022173	NaN	0.11534	NaN	0.16779	0.084531	0.067522	0.8547	0.19531
C32	Selumetinib	10	3.16	7	0.34014	0.5988	NaN	0.0668	0.13263	0.45662	NaN	0.18416	NaN	0.15552	0.16556	0.37453	0.067568	NaN	0.11574	NaN	0.17575	0.46512	NaN	0.9901	0.16393
C32	Selumetinib	10	3.16	8	0.41667	0.61728	NaN	0.084388	0.14409	0.41494	NaN	0.19231	NaN	0.15015	0.15408	0.39841	0.069784	NaN	0.13605	NaN	0.17123	0.39216	0.089928	1.0417	0.2907
C32	Vemurafenib	10	0.00316	1	0.36232	7.1429	NaN	0.075075	0.13908	0.31546	NaN	NaN	NaN	0.45045	0.15432	NaN	0.22624	NaN	0.092081	NaN	0.34014	0.37879	0.16722	0.68027	0.17986
C32	Vemurafenib	10	0.00316	2	0.44843	8.3333	NaN	0.083333	0.21739	0.3003	NaN	0.25575	NaN	0.54054	0.15873	0.54645	0.22831	NaN	0.16393	NaN	0.35336	0.37037	0.089206	0.4902	0.16892
C32	Vemurafenib	10	0.00316	3	0.43478	8.3333	NaN	0.086806	0.26596	0.35587	NaN	0.25	NaN	0.5848	0.17825	0.50251	NaN	NaN	0.13004	NaN	0.34483	0.44248	0.098039	0.5848	0.14124
C32	Vemurafenib	10	0.00316	4	0.46729	7.6923	NaN	0.098039	0.2584	0.32258	NaN	0.27624	NaN	0.51282	0.15898	0.51813	0.22989	NaN	0.16892	NaN	0.35336	NaN	0.11779	0.58824	0.19881
C32	Vemurafenib	10	0.00316	5	0.42017	7.1429	NaN	0.085616	0.15528	0.40161	NaN	0.27624	NaN	0.54945	0.15291	0.5	0.2439	NaN	0.12723	NaN	0.26667	0.4065	0.11669	0.61728	0.15291
C32	Vemurafenib	10	0.00316	6	0.48544	7.6923	NaN	0.095511	0.12771	0.36364	NaN	0.29499	NaN	0.59172	0.13333	NaN	0.23202	NaN	0.17668	NaN	0.26178	0.38911	0.091491	0.64103	0.2004
C32	Vemurafenib	10	0.00316	7	0.47619	7.6923	NaN	NaN	0.12107	0.35971	NaN	0.26954	NaN	0.74627	0.13569	0.51282	0.22573	NaN	0.13831	NaN	0.2809	0.19194	0.1506	0.66667	0.17857
C32	Vemurafenib	10	0.00316	8	0.46083	6.25	NaN	0.10246	0.12361	0.3268	NaN	0.271	NaN	0.70423	0.14065	0.51813	0.20576	NaN	0.14025	NaN	0.2681	0.2809	0.098912	0.65789	0.21231
C32	Vemurafenib	10	0.01	1	0.33223	6.25	NaN	0.06006	0.11834	0.369	NaN	NaN	NaN	0.47847	0.17007	0.41667	0.18832	NaN	0.089847	NaN	0.30303	0.40323	0.10741	0.56497	0.16779
C32	Vemurafenib	10	0.01	2	0.35842	7.6923	NaN	0.055188	0.10672	0.3876	NaN	0.24155	NaN	0.4717	0.17241	0.51546	0.18149	NaN	0.14577	NaN	0.35971	0.44053	0.064683	0.61728	0.15552
C32	Vemurafenib	10	0.01	3	0.35714	7.1429	NaN	0.057078	0.12392	0.38168	NaN	0.22936	NaN	0.4878	0.17036	0.4902	0.18248	NaN	0.11614	NaN	0.3367	0.34602	0.076511	0.53191	0.13055
C32	Vemurafenib	10	0.01	4	0.35842	8.3333	NaN	0.062617	0.14388	0.34483	NaN	NaN	NaN	0.44444	0.17271	0.47847	NaN	NaN	NaN	NaN	0.31153	0.38023	0.089606	0.52083	0.16835
C32	Vemurafenib	10	0.01	5	0.33003	7.1429	NaN	0.068634	0.13831	0.4329	NaN	0.24331	NaN	0.49505	0.17182	0.4878	0.19342	NaN	0.097847	NaN	0.2551	0.46948	0.10309	0.57471	0.16287
C32	Vemurafenib	10	0.01	6	NaN	9.0909	NaN	0.068027	0.13423	0.39683	NaN	0.22936	NaN	0.40984	0.17123	0.5848	0.20161	NaN	0.17575	NaN	0.31153	0.35971	0.094787	0.59524	0.15198
C32	Vemurafenib	10	0.01	7	0.38168	7.1429	NaN	0.069204	NaN	0.40816	NaN	0.23474	NaN	0.42735	0.16181	0.55249	0.17483	NaN	0.12953	NaN	0.28249	0.43103	0.076511	0.60606	0.12674
C32	Vemurafenib	10	0.01	8	0.35842	8.3333	NaN	NaN	0.13038	0.37879	NaN	0.25316	NaN	NaN	0.15974	0.49751	0.18519	NaN	0.13986	NaN	0.25974	0.38023	0.093809	0.64103	0.15337
C32	Vemurafenib	10	0.0316	1	0.19685	5.2632	NaN	0.059382	0.10204	0.38168	NaN	0.18416	NaN	0.34722	0.15337	0.26882	0.15699	NaN	0.083963	NaN	0.25	0.37037	0.096525	0.6993	0.14006
C32	Vemurafenib	10	0.0316	2	0.23474	5.8824	NaN	0.046447	0.10482	0.36765	NaN	0.1912	NaN	0.23474	0.13387	0.33113	0.15038	NaN	0.10905	NaN	0.3003	0.28329	0.066007	0.60976	NaN
C32	Vemurafenib	10	0.0316	3	0.26882	5.8824	NaN	0.054705	0.12887	0.42735	NaN	0.22472	NaN	0.42373	0.17953	0.41841	0.15601	NaN	0.10811	NaN	0.26738	NaN	0.11062	0.72464	0.16051
C32	Vemurafenib	10	0.0316	4	0.27855	6.6667	NaN	0.066622	0.13947	0.41322	NaN	0.24096	NaN	0.32362	0.18587	0.42017	0.2	NaN	0.15267	NaN	0.26738	0.33898	0.035273	0.70922	0.13793
C32	Vemurafenib	10	0.0316	5	0.2584	5.5556	NaN	0.061463	0.14184	0.44843	NaN	0.19194	NaN	0.37037	0.16949	0.36765	0.15576	NaN	0.10684	NaN	NaN	0.37175	0.11876	0.68493	0.17123
C32	Vemurafenib	10	0.0316	6	0.25	6.6667	NaN	0.066225	0.1292	0.44843	NaN	0.21834	NaN	0.28736	0.16181	0.47847	0.16611	NaN	0.13717	NaN	0.24272	0.37313	0.083612	0.68966	0.14451
C32	Vemurafenib	10	0.0316	7	0.23753	5.8824	NaN	0.058582	0.13193	0.44643	NaN	0.22026	NaN	0.33557	0.16103	0.43668	0.16639	NaN	0.10834	NaN	0.26667	0.35088	0.1	0.67114	0.13532
C32	Vemurafenib	10	0.0316	8	0.30488	5.8824	NaN	NaN	0.13495	0.43103	NaN	0.22676	NaN	0.34014	0.16051	0.46083	0.19724	NaN	0.15083	NaN	0.22026	0.42918	0.10331	0.64516	0.15267
C32	Vemurafenib	10	0.1	1	0.18248	NaN	NaN	0.054975	0.14793	0.57803	NaN	0.15291	NaN	NaN	0.15798	0.32154	0.12121	NaN	0.14144	NaN	0.1996	0.45249	0.075301	0.27397	0.17271
C32	Vemurafenib	10	0.1	2	0.2079	2.8571	NaN	0.028662	0.14815	0.58824	NaN	0.13193	NaN	0.12315	0.15152	0.3413	0.13298	NaN	0.11834	NaN	0.2045	0.36232	NaN	0.29586	0.15314
C32	Vemurafenib	10	0.1	3	0.22321	2.9412	NaN	0.080906	0.14245	0.39526	NaN	0.17921	NaN	0.20534	0.17637	0.35842	0.11876	NaN	0.099305	NaN	0.22222	0.4902	0.088417	0.63694	0.12837
C32	Vemurafenib	10	0.1	4	0.22222	3.0303	NaN	0.069444	0.13986	0.42373	NaN	0.19569	NaN	0.21231	0.16529	0.36364	0.13736	NaN	0.14104	NaN	0.2907	0.44053	0.090171	0.65359	0.15528
C32	Vemurafenib	10	0.1	5	0.18182	2.9412	NaN	0.10811	0.1548	0.49751	NaN	0.18832	NaN	0.21008	0.15773	0.3367	0.13369	NaN	0.090909	NaN	0.27027	0.40486	0.099108	0.15924	0.13624
C32	Vemurafenib	10	0.1	6	0.22422	3.0303	NaN	0.052659	NaN	0.45249	NaN	0.23095	NaN	0.20576	0.16077	0.35587	0.13889	NaN	0.12821	NaN	0.25773	0.35211	0.093897	0.74627	0.14815
C32	Vemurafenib	10	0.1	7	0.20576	2.9412	NaN	0.048309	0.14728	0.47619	NaN	0.17637	NaN	0.21505	0.15528	0.35336	0.1297	NaN	0.10661	NaN	0.19881	0.37594	0.092851	0.70423	0.12195
C32	Vemurafenib	10	0.1	8	0.22523	3.0303	NaN	0.085106	0.1443	0.4902	NaN	0.2	NaN	0.21978	0.15267	0.35088	0.14065	NaN	0.14641	NaN	0.2584	0.42918	0.093023	0.71429	0.15873
C32	Vemurafenib	10	0.316	1	0.14948	1.3514	NaN	NaN	0.15083	0.5618	NaN	0.20325	NaN	0.18116	0.19231	0.3663	0.087951	NaN	0.15924	NaN	NaN	0.46296	0.10288	0.73529	0.21368
C32	Vemurafenib	10	0.316	2	0.17422	1.6129	NaN	0.097087	0.15674	0.54645	NaN	0.21322	NaN	0.20325	0.1912	0.52356	0.094787	NaN	0.13812	NaN	0.2611	0.42918	0.067159	0.81301	0.18051
C32	Vemurafenib	10	0.316	3	0.15129	1.6667	NaN	0.079114	0.14144	0.57803	NaN	0.271	NaN	0.20408	0.18832	0.45455	0.088652	NaN	0.11274	NaN	0.23474	0.60976	0.096525	0.75188	0.15625
C32	Vemurafenib	10	0.316	4	0.19493	1.8182	NaN	0.1003	0.15674	0.53476	NaN	0.23641	NaN	0.19417	0.18904	0.55249	0.1032	NaN	0.19084	NaN	0.26316	0.49261	0.10695	0.7874	0.21834
C32	Vemurafenib	10	0.316	5	0.14265	1.4706	NaN	0.094787	0.13387	0.54054	NaN	0.20121	NaN	0.16892	0.17699	0.42553	0.084317	NaN	0.10352	NaN	0.23041	0.30581	0.093809	0.8547	0.20243
C32	Vemurafenib	10	0.316	6	0.13441	1.5152	NaN	0.09058	0.13812	0.50761	NaN	0.2611	NaN	0.20408	0.16	0.53763	0.093545	NaN	0.16722	NaN	0.22321	0.38314	0.096154	0.81967	0.19231
C32	Vemurafenib	10	0.316	7	0.17094	1.5625	NaN	0.081766	0.15601	0.56497	NaN	0.18349	NaN	0.17794	0.18622	0.47619	0.08673	NaN	0.12255	NaN	0.22272	0.45249	0.077821	0.8	0.17271
C32	Vemurafenib	10	0.316	8	0.18349	1.4085	NaN	0.095694	0.15974	0.50251	NaN	0.21739	NaN	0.1938	0.16694	0.50251	0.080386	NaN	0.15038	NaN	0.22676	0.49505	0.088574	0.76336	0.19685
C32	Vemurafenib	10	1	1	NaN	0.75758	NaN	0.23148	0.16103	0.46083	NaN	0.19231	NaN	0.13889	0.18248	0.38168	0.059418	NaN	0.1321	NaN	0.23419	0.45662	0.097943	0.82645	NaN
C32	Vemurafenib	10	1	2	0.1692	0.96154	NaN	0.21505	0.20576	0.5102	NaN	0.18868	NaN	0.15198	0.19841	0.46296	0.074349	NaN	0.14663	NaN	NaN	0.50761	0.067797	1.0417	0.23923
C32	Vemurafenib	10	1	3	0.12821	0.8547	NaN	0.076982	0.13333	0.50251	NaN	0.19342	NaN	NaN	0.19763	0.45872	0.054885	NaN	0.11792	NaN	0.22523	0.55866	0.10893	0.8	0.16155
C32	Vemurafenib	10	1	4	0.14347	1.0638	NaN	0.061463	0.18587	0.45455	NaN	0.20161	NaN	0.13624	0.18797	0.48544	0.045998	NaN	0.15748	NaN	0.22523	0.41667	0.14706	0.84746	0.22523
C32	Vemurafenib	10	1	5	0.13441	0.7874	NaN	0.066578	0.13495	0.4717	NaN	0.16287	NaN	0.1443	0.19763	0.39841	0.058824	NaN	0.1218	NaN	0.2381	0.50505	0.10965	0.90909	0.21368
C32	Vemurafenib	10	1	6	0.13106	0.92593	NaN	0.071073	0.12034	0.46948	NaN	0.19417	NaN	0.14599	0.19685	0.5291	0.068966	NaN	0.16556	NaN	0.2331	0.57471	0.080841	0.93458	0.16694
C32	Vemurafenib	10	1	7	0.13441	0.90909	NaN	0.0668	0.16447	0.46948	NaN	0.15848	NaN	0.15601	0.16978	0.50251	0.048286	NaN	NaN	NaN	0.21097	0.51546	0.078186	0.86207	0.1506
C32	Vemurafenib	10	1	8	0.15106	0.9009	NaN	0.091324	0.16	0.46948	NaN	0.23041	NaN	0.14837	0.16835	0.4878	0.054975	NaN	0.14793	NaN	0.20367	0.50761	0.081633	0.9009	0.17699
C32	Vemurafenib	10	3.16	1	0.074405	0.51546	NaN	0.072569	0.11416	0.46512	NaN	NaN	NaN	0.098425	0.17036	0.24096	0.062189	NaN	0.13245	NaN	0.19763	0.42553	NaN	0.96154	0.21645
C32	Vemurafenib	10	3.16	2	0.11862	0.55556	NaN	0.055402	0.11161	NaN	NaN	0.16287	NaN	0.11223	0.22026	0.3268	0.034722	NaN	0.11848	NaN	0.2445	0.34364	0.10776	0.86207	0.059524
C32	Vemurafenib	10	3.16	3	0.12788	0.81967	NaN	0.053908	0.1443	0.46948	NaN	0.16978	NaN	0.15198	NaN	0.4	0.048146	NaN	0.10684	NaN	0.25641	0.52632	0.14493	0.96154	0.13587
C32	Vemurafenib	10	3.16	4	0.10989	0.7874	NaN	0.052966	0.18727	NaN	NaN	0.18116	NaN	0.12469	0.18215	0.44248	0.051046	NaN	0.16611	NaN	0.21598	NaN	0.097656	0.9434	0.16835
C32	Vemurafenib	10	3.16	5	0.10482	0.70423	NaN	0.06006	0.16103	0.46083	NaN	0.18116	NaN	0.10526	0.16779	0.33898	0.046555	NaN	0.11038	NaN	0.21645	0.47619	0.14993	0.86957	0.22523
C32	Vemurafenib	10	3.16	6	0.10776	0.9434	NaN	0.044053	0.12837	0.46512	NaN	0.16667	NaN	0.10627	0.25126	0.5	0.04852	NaN	0.16667	NaN	0.22371	0.45455	0.12121	0.75758	0.1692
C32	Vemurafenib	10	3.16	7	0.091996	0.8	NaN	0.058411	0.14286	0.46729	NaN	0.17921	NaN	0.11601	0.17606	0.42017	0.044583	NaN	0.11919	NaN	0.21142	0.48309	0.15337	0.97087	0.15456
C32	Vemurafenib	10	3.16	8	0.11299	0.72464	NaN	NaN	0.13908	0.45872	NaN	0.18904	NaN	0.14184	0.17889	0.44843	0.07148	NaN	0.18519	NaN	0.20492	0.48544	0.11521	0.96154	0.29155
C32	PLX4720	10	0.00316	1	0.4902	8.3333	NaN	0.085251	0.1355	0.33557	NaN	0.27174	NaN	0.53763	0.15504	0.5102	0.22371	NaN	0.13441	NaN	0.32787	0.39683	0.085179	0.62112	0.16207
C32	PLX4720	10	0.00316	2	0.46083	7.6923	NaN	0.10929	0.12837	0.31348	NaN	0.29499	NaN	0.54945	NaN	0.50251	0.19724	NaN	0.15267	NaN	0.30581	0.42553	0.1139	0.63291	0.16207
C32	PLX4720	10	0.00316	3	0.36496	6.6667	NaN	0.072993	NaN	0.33223	NaN	0.2045	NaN	0.52356	0.14728	NaN	0.21739	NaN	0.09542	NaN	0.31646	0.3861	0.093633	0.53191	0.19048
C32	PLX4720	10	0.00316	4	0.47847	7.6923	NaN	0.083472	0.12953	0.30303	NaN	0.23923	NaN	0.5618	0.16393	0.47619	0.21277	NaN	0.14771	NaN	0.3125	0.34014	NaN	0.54945	0.15152
C32	PLX4720	10	0.00316	5	0.48309	7.6923	NaN	0.081967	0.13459	0.32895	NaN	0.26882	NaN	0.625	0.14347	0.56818	0.22321	NaN	0.14771	NaN	0.26247	0.34843	0.072674	0.59172	0.1548
C32	PLX4720	10	0.00316	6	0.41494	7.1429	NaN	0.11025	0.13495	0.34483	NaN	0.28169	NaN	0.51282	0.15674	0.50251	0.21277	NaN	0.1497	NaN	0.26954	0.39062	0.11161	0.63291	0.20121
C32	PLX4720	10	0.00316	7	0.41841	7.1429	NaN	0.087796	0.13175	0.36765	NaN	0.22371	NaN	0.5814	0.14749	0.4902	NaN	NaN	0.11442	NaN	0.2445	0.40486	0.096993	0.60241	0.1548
C32	PLX4720	10	0.00316	8	0.44643	7.1429	NaN	0.088889	0.12771	0.33113	NaN	0.28329	NaN	0.62112	0.13441	0.5814	0.22321	NaN	0.13369	NaN	0.2681	0.4386	0.090744	0.64935	0.17986
C32	PLX4720	10	0.01	1	0.38314	7.6923	NaN	0.073368	0.10504	0.3413	NaN	0.27701	NaN	0.44053	0.15015	0.47847	0.19569	NaN	0.17953	NaN	0.34965	0.39683	0.066711	0.5618	0.14706
C32	PLX4720	10	0.01	2	NaN	7.1429	NaN	0.069979	0.11614	0.36101	NaN	0.24213	NaN	0.44053	0.17123	0.45872	NaN	NaN	0.13643	NaN	0.28409	0.46729	0.07326	0.59172	0.16207
C32	PLX4720	10	0.01	3	0.31949	6.6667	NaN	0.06854	0.11669	0.35211	NaN	0.18519	NaN	NaN	0.16129	0.3861	0.23474	NaN	0.14144	NaN	0.33333	0.42918	0.093809	0.53476	0.26247
C32	PLX4720	10	0.01	4	0.37037	9.0909	NaN	0.083264	0.12739	0.35088	NaN	0.22222	NaN	0.42017	0.16556	0.47393	0.17271	NaN	0.11325	NaN	0.35336	0.42194	0.078186	0.55249	0.063171
C32	PLX4720	10	0.01	5	0.37453	8.3333	NaN	0.071124	0.10672	0.40161	NaN	0.22321	NaN	0.47847	0.16978	0.56818	0.17271	NaN	0.13459	NaN	0.30488	0.41322	0.10707	0.64935	0.14184
C32	PLX4720	10	0.01	6	0.369	6.6667	NaN	NaN	0.14881	0.37594	NaN	0.27933	NaN	0.46083	0.17036	0.52356	0.21413	NaN	0.15949	NaN	0.24331	0.45045	0.075075	0.68027	0.17422
C32	PLX4720	10	0.01	7	0.34483	7.1429	NaN	0.071685	0.1387	0.4	NaN	0.2381	NaN	0.55249	0.16155	0.46083	0.18622	NaN	0.1001	NaN	0.26738	0.39216	0.087719	0.6993	0.1355
C32	PLX4720	10	0.01	8	0.369	9.0909	NaN	0.071023	0.15314	0.35971	NaN	0.2611	NaN	0.49261	0.15974	0.55866	0.18018	NaN	0.18051	NaN	0.271	NaN	0.10101	0.74627	0.20921
C32	PLX4720	10	0.0316	1	0.24213	6.6667	NaN	0.055157	0.13441	0.40486	NaN	0.22883	NaN	0.37879	0.36364	0.4386	0.16556	NaN	0.17153	NaN	0.31546	0.5291	0.087951	0.65359	0.071736
C32	PLX4720	10	0.0316	2	0.35336	5.8824	NaN	0.088106	0.13333	0.40323	NaN	0.21552	NaN	0.37037	0.2551	0.44248	0.19881	NaN	0.15083	NaN	0.24631	0.53191	0.093633	0.66225	0.16287
C32	PLX4720	10	0.0316	3	0.19157	5.2632	NaN	0.064475	0.11962	0.35714	NaN	0.18519	NaN	0.39683	0.24331	0.28902	NaN	NaN	0.084962	NaN	0.32154	0.29674	0.093545	0.60606	0.14025
C32	PLX4720	10	0.0316	4	0.26385	5.8824	NaN	0.046041	NaN	0.33113	NaN	0.18762	NaN	0.31153	0.10395	0.24752	0.15221	NaN	0.091659	NaN	0.27855	0.31348	0.091408	0.61728	0.12453
C32	PLX4720	10	0.0316	5	0.24155	6.6667	NaN	0.057604	0.1297	0.44053	NaN	0.20661	NaN	0.30488	0.15798	0.42918	0.15106	NaN	0.11614	NaN	0.28902	0.36364	0.073421	0.68966	0.12422
C32	PLX4720	10	0.0316	6	0.31447	5.5556	NaN	NaN	0.12422	0.42553	NaN	0.26178	NaN	0.3413	0.17953	0.4717	0.20121	NaN	0.17007	NaN	0.2457	0.44248	0.096246	0.68966	0.17036
C32	PLX4720	10	0.0316	7	0.2381	5.8824	NaN	0.064851	0.13423	0.43478	NaN	0.22026	NaN	0.40161	0.16722	0.34364	0.14684	NaN	0.10537	NaN	0.26178	0.38911	0.10811	NaN	0.16892
C32	PLX4720	10	0.0316	8	0.2584	6.25	NaN	0.048804	NaN	0.39216	NaN	0.20921	NaN	0.29674	0.19685	0.43478	0.15773	NaN	0.14205	NaN	0.24814	0.34602	0.078555	0.72993	0.13459
C32	PLX4720	10	0.1	1	0.20121	3.125	NaN	0.060459	0.11442	0.36496	NaN	0.18587	NaN	0.21459	0.17007	0.3268	0.12723	NaN	0.12516	NaN	0.271	0.41322	0.07764	0.70423	0.15432
C32	PLX4720	10	0.1	2	0.24038	2.9412	NaN	0.099206	0.12151	0.44248	NaN	0.23095	NaN	0.23474	0.15432	0.33557	0.16181	NaN	0.14556	NaN	0.26178	0.4329	0.092507	0.72464	0.17422
C32	PLX4720	10	0.1	3	0.17986	2.381	NaN	0.06435	NaN	0.54945	NaN	0.14184	NaN	0.11962	0.15432	0.25907	0.13587	NaN	0.13228	NaN	0.20492	0.46083	0.077459	0.2849	0.18282
C32	PLX4720	10	0.1	4	0.22727	2.7778	NaN	0.032755	0.16779	0.5291	NaN	0.12594	NaN	0.13089	0.15601	0.31546	0.18519	NaN	0.13459	NaN	NaN	0.38911	0.076923	0.31056	0.19685
C32	PLX4720	10	0.1	5	0.21552	3.0303	NaN	0.047438	0.14368	0.46729	NaN	0.22523	NaN	0.21882	0.17094	0.3663	0.13605	NaN	0.12255	NaN	0.25	NaN	0.087032	0.70922	0.14085
C32	PLX4720	10	0.1	6	0.23923	3.0303	NaN	0.11655	0.15649	0.47619	NaN	0.26596	NaN	0.27027	0.16863	0.369	0.15432	NaN	0.15198	NaN	0.23148	0.51813	0.090827	0.71942	0.20325
C32	PLX4720	10	0.1	7	0.1912	2.381	NaN	0.089686	0.15432	0.51546	NaN	0.19084	NaN	0.21645	NaN	0.3663	0.1355	NaN	0.10081	NaN	0.21978	0.39216	0.096061	0.6993	0.16393
C32	PLX4720	10	0.1	8	0.22222	3.125	NaN	0.03202	0.14577	0.44248	NaN	0.19608	NaN	0.23419	0.14837	0.37879	0.14265	NaN	0.13441	NaN	0.25907	0.42017	0.091324	0.70423	0.14085
C32	PLX4720	10	0.316	1	0.17065	1.7544	NaN	0.093985	0.21053	0.5291	NaN	NaN	NaN	0.19881	0.20576	0.51813	0.094073	NaN	0.1355	NaN	0.25063	0.47393	0.081433	0.74074	0.16556
C32	PLX4720	10	0.316	2	0.1773	1.5873	NaN	0.11198	0.16502	0.5102	NaN	0.21552	NaN	0.21786	NaN	0.46948	0.096805	NaN	0.15038	NaN	0.26178	NaN	0.099305	0.74627	0.21142
C32	PLX4720	10	0.316	3	0.13351	1.3889	NaN	0.12019	0.13947	0.50761	NaN	NaN	NaN	0.20576	0.18149	NaN	0.09058	NaN	0.12903	NaN	NaN	0.46948	0.11587	0.71942	0.16556
C32	PLX4720	10	0.316	4	0.19157	1.6129	NaN	0.1001	0.14409	0.49261	NaN	0.20325	NaN	0.1992	0.17212	0.46083	0.10246	NaN	0.14771	NaN	0.2551	0.42553	0.060024	0.78125	0.21008
C32	PLX4720	10	0.316	5	0.17825	1.6949	NaN	0.053191	0.15552	0.48544	NaN	0.20833	NaN	0.18797	0.17331	0.54054	0.097371	NaN	0.13736	NaN	0.22883	0.45249	0.080192	0.68027	0.18182
C32	PLX4720	10	0.316	6	0.1773	1.5152	NaN	0.10718	0.16077	0.50761	NaN	0.21459	NaN	0.14903	0.18215	0.47619	0.084746	NaN	0.14306	NaN	0.24038	0.43668	0.10194	0.71942	0.20877
C32	PLX4720	10	0.316	7	0.1368	1.4925	NaN	0.081367	NaN	0.54645	NaN	0.19342	NaN	0.16502	0.19084	0.43103	0.086655	NaN	NaN	NaN	0.22573	0.42735	0.086655	0.75188	0.19231
C32	PLX4720	10	0.316	8	0.14451	1.4493	NaN	0.077101	0.17513	0.49261	NaN	0.21008	NaN	0.21008	NaN	0.5102	0.088731	NaN	0.15456	NaN	0.25316	0.40323	0.098135	0.72993	0.18587
C32	PLX4720	10	1	1	0.13831	1	NaN	NaN	0.15314	0.43668	NaN	0.17391	NaN	0.17452	0.18762	0.47393	0.059312	NaN	0.11876	NaN	0.25445	0.46729	0.088731	0.71942	0.16694
C32	PLX4720	10	1	2	0.14409	0.93458	NaN	0.1105	0.15038	0.46729	NaN	0.21505	NaN	0.16474	0.21053	0.44444	0.069396	NaN	0.15601	NaN	0.21645	0.4878	0.075815	0.74627	0.19455
C32	PLX4720	10	1	3	NaN	1.1765	NaN	0.066225	0.14925	0.4386	NaN	0.13263	NaN	0.15798	NaN	0.3663	0.064144	NaN	0.15504	NaN	0.17483	0.49751	NaN	0.8547	0.21598
C32	PLX4720	10	1	4	0.1443	0.9434	NaN	0.077459	0.12285	0.4717	NaN	0.19493	NaN	0.16207	0.21277	0.46512	0.053476	NaN	0.13966	NaN	0.25907	0.56818	0.068634	0.9901	0.16779
C32	PLX4720	10	1	5	0.1221	0.96154	NaN	0.071633	0.13774	0.46729	NaN	0.17825	NaN	0.15221	0.17483	0.51282	0.058962	NaN	0.13141	NaN	0.22026	0.52632	0.064392	0.77519	0.1385
C32	PLX4720	10	1	6	0.1497	0.90909	NaN	0.10604	0.14164	0.5102	NaN	0.21978	NaN	0.17153	0.16667	0.49505	0.079051	NaN	0.15361	NaN	0.20367	0.59524	0.11001	0.80645	0.18762
C32	PLX4720	10	1	7	0.14006	1.0526	NaN	0.062422	0.13966	0.5	NaN	0.16103	NaN	0.17513	0.1938	0.43478	0.060716	NaN	0.10225	NaN	0.23585	0.4902	0.097752	0.83333	0.20367
C32	PLX4720	10	1	8	0.1199	1.1905	NaN	0.071531	0.11587	0.46948	NaN	0.19569	NaN	0.14104	0.18762	0.53191	NaN	NaN	0.16447	NaN	0.22936	0.57143	0.11148	0.86207	0.17794
C32	PLX4720	10	3.16	1	0.11547	0.83333	NaN	0.054201	0.1506	0.50505	NaN	0.17422	NaN	NaN	0.18587	0.38911	0.045167	NaN	0.12034	NaN	0.25974	0.45662	0.083822	0.86957	0.20704
C32	PLX4720	10	3.16	2	0.12531	0.76923	NaN	0.10194	0.1497	0.4717	NaN	0.20619	NaN	0.18975	0.19417	0.42194	0.068306	NaN	0.15038	NaN	0.20534	0.52632	0.11468	0.86957	0.21692
C32	PLX4720	10	3.16	3	0.082305	0.55249	NaN	0.0668	0.10929	0.41667	NaN	0.22272	NaN	0.12107	NaN	0.2681	0.047438	NaN	0.10764	NaN	0.19724	0.34965	0.10823	NaN	0.17271
C32	PLX4720	10	3.16	4	0.0757	0.5988	NaN	0.050277	0.10493	0.38462	NaN	0.15949	NaN	0.11561	0.1321	0.27322	0.03775	NaN	0.10776	NaN	0.23585	0.5814	0.088339	0.8	0.13021
C32	PLX4720	10	3.16	5	0.08547	0.78125	NaN	0.053735	0.14144	0.47393	NaN	0.16529	NaN	0.13193	0.16129	0.3861	0.042992	NaN	0.11236	NaN	0.22727	0.45662	0.075643	0.9009	0.14472
C32	PLX4720	10	3.16	6	0.10953	0.74074	NaN	0.10215	0.13369	0.46296	NaN	0.21097	NaN	0.17065	0.17094	0.42373	NaN	NaN	0.17606	NaN	NaN	0.55556	0.10787	0.8547	0.16556
C32	PLX4720	10	3.16	7	0.092764	0.70423	NaN	0.067476	0.1443	0.48309	NaN	0.16287	NaN	0.13889	0.16529	0.31646	0.048008	NaN	0.11198	NaN	0.22422	0.50505	0.13928	NaN	0.092851
C32	PLX4720	10	3.16	8	0.10741	0.76923	NaN	0.04985	0.10395	0.44843	NaN	0.16694	NaN	0.11351	0.16978	0.44248	0.041701	NaN	0.13908	NaN	0.22124	0.34364	0.10163	0.88496	0.15748
C32	SB590885	10	0.00316	1	0.39526	7.6923	NaN	0.072993	0.14045	0.35461	NaN	0.22422	NaN	0.5988	0.18797	0.48309	0.21834	NaN	0.12853	NaN	0.31949	0.37313	0.067935	0.57471	0.1221
C32	SB590885	10	0.00316	2	0.41152	8.3333	NaN	0.084317	0.11976	0.34247	NaN	0.25707	NaN	0.54054	0.1634	0.51282	0.21739	NaN	0.15723	NaN	0.33333	0.36765	0.095785	0.5618	0.15083
C32	SB590885	10	0.00316	3	0.44248	8.3333	NaN	0.088339	0.1297	0.36101	NaN	0.26882	NaN	0.56497	0.15504	0.54645	0.23041	NaN	0.14006	NaN	0.32362	0.42194	0.08881	0.60976	0.14124
C32	SB590885	10	0.00316	4	0.42918	7.6923	NaN	0.10893	0.1321	0.3367	NaN	0.25445	NaN	0.54348	0.15823	0.52356	0.22472	NaN	0.14409	NaN	0.32468	0.38314	0.12121	0.625	0.15723
C32	SB590885	10	0.00316	5	0.44248	7.1429	NaN	0.090253	0.20243	0.3663	NaN	0.25707	NaN	0.6993	0.12346	0.46083	0.22676	NaN	0.12438	NaN	0.28329	0.32154	0.080451	0.68027	0.15015
C32	SB590885	10	0.00316	6	0.4329	6.25	NaN	0.091491	0.22779	0.34965	NaN	0.28571	NaN	0.63291	0.1443	0.47619	0.20619	NaN	0.13021	NaN	0.25575	0.28571	0.099602	0.68966	0.17825
C32	SB590885	10	0.00316	7	NaN	7.6923	NaN	0.084962	0.13495	0.37037	NaN	0.2907	NaN	0.625	0.14124	0.5848	0.23923	NaN	0.16129	NaN	0.27397	0.36232	0.063573	0.6135	0.17575
C32	SB590885	10	0.00316	8	0.45872	7.1429	NaN	0.11161	0.15106	0.369	NaN	0.30211	NaN	0.52356	0.16639	0.54645	0.22173	NaN	0.15601	NaN	0.26738	0.46083	0.11429	0.64103	0.19157
C32	SB590885	10	0.01	1	0.3096	6.25	NaN	0.061614	0.11211	0.40816	NaN	0.22321	NaN	0.47619	0.16694	0.45872	0.15848	NaN	0.11765	NaN	0.28409	0.3861	0.095969	0.58824	0.10858
C32	SB590885	10	0.01	2	0.30211	8.3333	NaN	0.069541	0.15314	0.369	NaN	0.25974	NaN	0.36765	0.18416	0.46729	0.18692	NaN	0.1642	NaN	0.29326	0.37879	0.08569	0.61728	0.12594
C32	SB590885	10	0.01	3	0.33445	5.5556	NaN	0.074571	0.12346	0.38168	NaN	0.23419	NaN	0.44248	0.17212	0.53191	0.15949	NaN	0.12547	NaN	0.31348	0.53191	0.046189	0.64103	0.12739
C32	SB590885	10	0.01	4	0.34364	6.6667	NaN	0.094607	0.11737	0.38023	NaN	0.26738	NaN	NaN	0.17182	0.45455	0.17036	NaN	0.13889	NaN	0.25381	0.41841	0.080645	0.65359	0.14409
C32	SB590885	10	0.01	5	0.32573	6.6667	NaN	0.070872	NaN	0.42553	NaN	0.21834	NaN	0.41667	0.15974	0.54645	0.18349	NaN	0.12315	NaN	0.28986	0.57143	0.069735	0.64935	NaN
C32	SB590885	10	0.01	6	0.31746	7.1429	NaN	0.089286	0.13793	0.40323	NaN	0.26385	NaN	0.35088	0.16026	0.53191	0.17391	NaN	0.16502	NaN	0.23866	0.40816	0.098522	0.66667	0.14577
C32	SB590885	10	0.01	7	0.3268	7.6923	NaN	0.070225	0.10718	0.44053	NaN	0.23529	NaN	0.41667	0.16287	0.57803	0.18349	NaN	0.13889	NaN	0.30581	0.48077	0.079491	0.62893	0.14728
C32	SB590885	10	0.01	8	0.34364	6.25	NaN	0.11173	0.12953	0.41667	NaN	0.271	NaN	0.41152	0.17036	0.52632	0.20661	NaN	0.18939	NaN	0.23419	0.44444	0.10846	0.66667	0.13569
C32	SB590885	10	0.0316	1	0.2193	4.3478	NaN	0.05339	0.13106	0.47393	NaN	0.2331	NaN	0.32154	0.18182	0.39216	0.12771	NaN	0.094429	NaN	0.24814	0.45045	0.10277	0.6993	0.12937
C32	SB590885	10	0.0316	2	0.19802	4.7619	NaN	0.058893	0.12739	0.46083	NaN	0.1992	NaN	0.28653	0.17036	0.42194	0.15361	NaN	0.1387	NaN	0.25575	0.46948	0.072411	0.70423	0.13889
C32	SB590885	10	0.0316	3	0.17762	4.7619	NaN	0.053191	0.14025	0.46729	NaN	0.23474	NaN	0.28571	0.18657	0.41667	0.13569	NaN	0.12376	NaN	0.28986	0.4717	0.086281	0.76923	0.11682
C32	SB590885	10	0.0316	4	0.25641	4.3478	NaN	0.13158	0.13986	0.46512	NaN	0.2381	NaN	0.30675	0.17153	0.44248	0.17762	NaN	0.15798	NaN	0.2451	0.4878	0.089606	0.74074	0.16611
C32	SB590885	10	0.0316	5	0.17668	4.1667	NaN	0.065574	0.1368	0.52356	NaN	0.20284	NaN	0.26247	0.17331	0.43103	0.15699	NaN	0.11351	NaN	0.2445	0.42553	0.10638	0.74627	0.12422
C32	SB590885	10	0.0316	6	0.2381	4.5455	NaN	0.089847	0.13158	0.49751	NaN	0.22523	NaN	0.28653	0.16529	0.45872	0.16892	NaN	0.15038	NaN	0.21739	0.45045	0.096246	0.74074	0.16639
C32	SB590885	10	0.0316	7	0.20121	5	NaN	0.063091	0.12853	0.51813	NaN	0.22371	NaN	0.26455	0.16835	0.45249	0.14684	NaN	0.12987	NaN	0.27624	NaN	0.072833	0.84746	0.14368
C32	SB590885	10	0.0316	8	0.25253	4.3478	NaN	0.10929	0.13263	0.48544	NaN	NaN	NaN	0.29412	NaN	0.48544	0.20161	NaN	0.17153	NaN	0.2079	0.50761	0.10267	0.81967	0.1996
C32	SB590885	10	0.1	1	0.15625	1.9231	NaN	0.076687	0.13369	0.3937	NaN	0.18282	NaN	0.15361	0.16978	0.36364	0.10881	NaN	0.10593	NaN	0.22472	0.40161	0.093023	0.72464	0.13477
C32	SB590885	10	0.1	2	0.16447	2.1277	NaN	0.061538	0.11862	0.42553	NaN	0.14025	NaN	0.17575	0.15244	0.34483	0.10741	NaN	0.15385	NaN	0.27248	0.45045	0.0612	0.70922	0.17123
C32	SB590885	10	0.1	3	0.15106	2.5	NaN	0.068074	0.1224	0.48309	NaN	0.18149	NaN	0.17986	0.16129	0.34483	0.10977	NaN	0.10593	NaN	0.25641	0.36364	0.079491	0.71429	0.14925
C32	SB590885	10	0.1	4	0.17483	2.1277	NaN	0.091827	0.13228	0.49751	NaN	NaN	NaN	0.21645	0.1692	0.33445	0.12225	NaN	0.14837	NaN	0.26954	0.42017	0.075245	0.71942	0.18939
C32	SB590885	10	0.1	5	0.14104	2.1277	NaN	0.059488	0.13986	0.56497	NaN	0.18657	NaN	0.17637	0.14535	0.3367	0.11223	NaN	0.10363	NaN	0.16779	0.34247	0.086806	NaN	0.1368
C32	SB590885	10	0.1	6	0.16722	2.3256	NaN	0.082713	0.13908	0.56818	NaN	0.20408	NaN	0.17668	0.15798	0.32468	0.13106	NaN	0.14815	NaN	0.22222	0.41841	0.10121	0.77519	0.17921
C32	SB590885	10	0.1	7	0.15528	2.3256	NaN	0.050429	0.1506	0.54945	NaN	0.18182	NaN	NaN	0.1692	0.38023	0.10953	NaN	0.12392	NaN	0.21322	0.4329	0.086806	0.8547	0.13661
C32	SB590885	10	0.1	8	0.16447	2.381	NaN	0.11507	0.14184	0.55556	NaN	NaN	NaN	0.21645	0.17241	0.36765	0.11862	NaN	0.15823	NaN	0.19531	0.4717	0.081235	0.81301	0.19569
C32	SB590885	10	0.316	1	0.13055	1.2987	NaN	0.07657	0.15898	0.55249	NaN	0.21459	NaN	0.1642	0.20121	0.46512	0.11173	NaN	0.11211	NaN	0.22173	0.45045	0.13004	0.84034	NaN
C32	SB590885	10	0.316	2	0.15649	1.3699	NaN	0.090662	0.16234	0.51813	NaN	0.2451	NaN	0.21053	0.19841	0.52083	0.1087	NaN	NaN	NaN	0.2611	0.55866	0.11001	0.86957	0.20704
C32	SB590885	10	0.316	3	0.14368	1.4085	NaN	0.088889	0.14245	0.55866	NaN	0.23529	NaN	0.18832	0.19194	0.49751	0.090498	NaN	0.14025	NaN	0.23641	0.54348	0.093197	0.75758	0.19646
C32	SB590885	10	0.316	4	0.14556	1.2987	NaN	0.11669	0.1642	0.53191	NaN	0.22779	NaN	0.20121	0.19231	0.49751	0.078186	NaN	0.15674	NaN	0.23641	0.4902	0.10493	0.78125	0.20408
C32	SB590885	10	0.316	5	0.13038	1.4493	NaN	0.081699	0.15083	0.54645	NaN	NaN	NaN	0.18282	0.18315	0.47619	0.089928	NaN	0.13643	NaN	0.21552	0.49261	0.092336	0.8	0.19802
C32	SB590885	10	0.316	6	0.15432	1.3699	NaN	0.098135	0.15361	0.52632	NaN	0.22831	NaN	0.20325	0.16181	0.47393	0.085763	NaN	0.1506	NaN	0.22472	0.4878	0.10288	0.75758	0.20833
C32	SB590885	10	0.316	7	0.15244	1.4925	NaN	0.091996	0.15385	0.50505	NaN	0.22026	NaN	0.19194	0.1548	0.54054	0.098717	NaN	0.13755	NaN	0.20833	0.5	0.090416	0.75188	0.22883
C32	SB590885	10	0.316	8	0.15649	1.2821	NaN	0.11862	0.16529	0.54348	NaN	0.23981	NaN	0.19305	0.17513	0.47393	0.081169	NaN	0.16393	NaN	0.22222	0.42373	0.10593	0.81967	0.22026
C32	SB590885	10	1	1	0.11976	0.78125	NaN	0.081699	0.13514	0.54054	NaN	0.17857	NaN	0.1548	0.19493	0.44248	0.072307	NaN	0.10753	NaN	0.21142	0.51546	0.093371	0.86207	0.18762
C32	SB590885	10	1	2	0.11403	0.84746	NaN	0.076104	0.16611	0.5102	NaN	0.21786	NaN	0.1692	0.21142	0.50761	0.063654	NaN	0.15625	NaN	0.2193	0.369	0.10215	0.89286	0.20921
C32	SB590885	10	1	3	0.13986	0.81967	NaN	0.071378	0.17094	0.51282	NaN	0.17065	NaN	0.15974	0.1773	0.51813	0.067935	NaN	0.1548	NaN	0.22936	0.51546	0.080451	0.89286	0.19305
C32	SB590885	10	1	4	0.11655	0.8547	NaN	0.098232	0.15314	0.50251	NaN	0.23753	NaN	0.17182	0.19763	0.46729	0.071942	NaN	0.15083	NaN	0.19802	0.45662	0.083893	0.89286	0.20534
C32	SB590885	10	1	5	0.11669	0.92593	NaN	0.066934	0.14493	0.4902	NaN	0.16474	NaN	0.17483	0.1642	0.47393	0.072833	NaN	0.10707	NaN	0.20619	0.46296	0.07593	0.84746	0.15198
C32	SB590885	10	1	6	0.099108	0.9434	NaN	0.076923	0.17794	NaN	NaN	0.21231	NaN	0.15221	0.16779	0.45045	0.077882	NaN	0.15848	NaN	0.23148	0.53191	0.082781	0.81967	0.17889
C32	SB590885	10	1	7	0.14771	1.0204	NaN	0.068871	0.17182	0.51813	NaN	0.19646	NaN	0.15649	0.16667	0.53763	0.089847	NaN	0.12579	NaN	0.20921	0.58824	0.062696	0.86957	NaN
C32	SB590885	10	1	8	0.12594	0.89286	NaN	0.10331	0.14472	0.52083	NaN	0.22026	NaN	0.18116	NaN	0.45455	0.084674	NaN	0.16393	NaN	0.18484	0.54054	0.10787	0.88496	0.19011
C32	SB590885	10	3.16	1	0.11601	0.70922	NaN	0.069784	0.17575	0.50251	NaN	0.18553	NaN	0.1675	0.21739	0.35336	0.066578	NaN	0.095147	NaN	0.20704	0.40984	0.12151	0.97087	0.17513
C32	SB590885	10	3.16	2	0.10331	0.74074	NaN	0.065274	0.13369	0.4878	NaN	0.1996	NaN	0.16978	0.18519	0.41841	0.095147	NaN	0.1328	NaN	0.19493	0.37313	0.087951	0.96154	0.18484
C32	SB590885	10	3.16	3	0.1073	0.72993	NaN	0.056689	0.13245	0.5102	NaN	0.21505	NaN	0.17036	0.20408	0.40984	0.075873	NaN	0.12165	NaN	NaN	0.6135	0.09901	0.97087	0.2551
C32	SB590885	10	3.16	4	0.1218	0.68966	NaN	0.097466	0.14535	0.47393	NaN	0.23148	NaN	0.19802	0.19157	0.42194	0.097752	NaN	0.16367	NaN	0.17762	0.55249	0.10537	0.93458	0.21277
C32	SB590885	10	3.16	5	NaN	0.71429	NaN	0.049213	0.13193	0.47619	NaN	0.18797	NaN	0.15601	0.17331	0.37879	0.067204	NaN	0.10384	NaN	0.18182	0.46083	0.11351	0.9009	0.18116
C32	SB590885	10	3.16	6	0.1221	0.6993	NaN	0.0757	0.13298	0.47847	NaN	0.2045	NaN	0.16474	0.17606	0.41667	0.076453	NaN	0.13928	NaN	0.17544	0.50251	0.082576	0.90909	0.26738
C32	SB590885	10	3.16	7	0.12837	0.74627	NaN	0.056054	0.16051	0.49505	NaN	0.19646	NaN	0.14327	0.16051	0.39683	0.062972	NaN	0.11696	NaN	0.18762	0.54054	0.074239	0.93458	0.15291
C32	SB590885	10	3.16	8	0.11338	0.71942	NaN	0.1056	0.15175	0.4878	NaN	0.23202	NaN	NaN	0.18657	0.43478	0.097371	NaN	0.16313	NaN	0.17123	0.5848	0.09009	0.93458	0.2008
C32	DMSO control	24	NaN	1	0.4065	6.25	NaN	0.06169	0.12019	0.37453	NaN	0.21739	NaN	0.44248	0.11765	0.37594	0.18149	NaN	0.10799	NaN	0.20284	0.26525	0.085179	0.34014	0.1261
C32	DMSO control	24	NaN	2	0.42373	6.25	NaN	0.069109	0.12407	0.33898	NaN	0.22936	NaN	0.42918	0.11123	0.4	0.17544	NaN	0.13141	NaN	0.20121	0.32154	0.15823	0.34602	0.14388
C32	DMSO control	24	NaN	3	0.3876	5.8824	NaN	0.061996	0.10173	0.31447	NaN	0.20492	NaN	0.4	0.09009	0.37736	0.16207	NaN	0.11223	NaN	0.18315	0.21097	0.06566	0.34364	0.12953
C32	DMSO control	24	NaN	4	0.41494	5.5556	NaN	0.078864	0.11377	0.29851	NaN	0.21882	NaN	0.39216	0.10352	0.37453	0.14684	NaN	0.11287	NaN	0.18657	0.24752	0.090992	0.35971	0.15175
C32	DMSO control	24	NaN	5	0.42918	6.6667	NaN	0.050659	0.11848	0.33223	NaN	0.21322	NaN	0.44843	0.092251	0.42017	0.17153	NaN	0.11933	NaN	0.23474	0.23753	0.14728	0.29155	0.15898
C32	DMSO control	24	NaN	6	0.40323	NaN	NaN	0.070522	0.1224	0.30769	NaN	0.22075	NaN	0.44444	0.098232	0.4	0.15748	NaN	0.1287	NaN	0.23419	0.25974	0.093721	0.29586	0.14859
C32	DMSO control	24	NaN	7	NaN	NaN	NaN	NaN	NaN	NaN	NaN	NaN	NaN	NaN	NaN	NaN	NaN	NaN	NaN	NaN	NaN	NaN	NaN	NaN	NaN
C32	DMSO control	24	NaN	8	0.3861	5.5556	NaN	0.075873	0.11364	0.27174	NaN	0.20877	NaN	0.37736	0.082781	NaN	0.13736	NaN	0.11507	NaN	0.21322	0.1642	0.080386	0.30864	0.15949
C32	DMSO control	24	NaN	1	0.39683	6.25	NaN	0.057471	0.12376	0.38168	NaN	0.18484	NaN	0.41667	0.15015	0.40486	0.15773	NaN	0.098814	NaN	0.19268	0.32154	0.069444	0.38314	0.13004
C32	DMSO control	24	NaN	2	0.3861	7.1429	NaN	0.055279	0.13986	0.36496	NaN	0.21598	NaN	0.32468	0.13316	0.39062	0.16474	NaN	NaN	NaN	0.17241	0.40161	NaN	0.39216	0.12706
C32	DMSO control	24	NaN	3	0.39683	6.25	NaN	0.047393	0.10571	0.29155	NaN	0.17637	NaN	0.36496	0.1001	0.38314	0.12019	NaN	0.098328	NaN	0.19084	0.2457	0.11287	0.31056	0.11455
C32	DMSO control	24	NaN	4	NaN	5.8824	NaN	0.066269	0.099701	0.34014	NaN	0.21186	NaN	0.34247	0.11161	0.36765	0.14286	NaN	0.10684	NaN	0.16051	0.40816	0.068027	0.3367	0.13333
C32	DMSO control	24	NaN	5	0.3861	6.6667	NaN	NaN	0.12469	0.3367	NaN	0.2004	NaN	0.4	0.10764	0.43103	0.15267	NaN	0.12136	NaN	0.24213	0.25707	0.066401	0.33113	0.1221
C32	DMSO control	24	NaN	6	0.39062	7.6923	NaN	0.05963	0.11905	0.31447	NaN	0.22026	NaN	0.36765	0.1387	0.41841	0.15773	NaN	0.12837	NaN	0.20492	0.26247	0.095147	0.33223	0.1462
C32	DMSO control	24	NaN	7	0.3861	7.1429	NaN	0.043995	0.10142	0.3012	NaN	0.18762	NaN	0.36101	0.090009	0.3937	0.14225	NaN	0.11025	NaN	0.23697	0.1992	0.054289	0.32573	0.10917
C32	DMSO control	24	NaN	8	0.37594	5.8824	NaN	0.076628	0.11299	0.2994	NaN	0.22523	NaN	0.34722	0.10163	0.36496	0.15314	NaN	0.11905	NaN	0.1912	0.24331	0.11364	0.33223	0.082237
C32	DMSO control	24	NaN	1	0.34722	6.6667	NaN	0.043611	0.16393	0.41152	NaN	0.20576	NaN	0.39526	NaN	0.35971	0.15674	NaN	0.099602	NaN	0.18416	0.3012	0.092507	NaN	0.11614
C32	DMSO control	24	NaN	2	0.35088	7.1429	NaN	0.06812	0.17301	0.38911	NaN	0.21008	NaN	0.3413	0.14286	0.38911	0.17513	NaN	0.1007	NaN	0.17544	0.45249	0.099701	0.35461	0.10905
C32	DMSO control	24	NaN	3	0.31153	6.6667	NaN	0.13141	0.1056	0.38462	NaN	0.1996	NaN	0.33113	0.10823	0.36232	0.14451	NaN	0.10256	NaN	0.19194	0.31646	0.082713	0.35211	0.12063
C32	DMSO control	24	NaN	4	0.39526	6.25	NaN	0.037707	0.1227	0.37313	NaN	0.21368	NaN	0.33898	0.12594	0.39062	0.17953	NaN	0.12255	NaN	0.16207	0.44053	0.082508	0.38168	0.14225
C32	DMSO control	24	NaN	5	0.2994	7.1429	NaN	0.041859	0.11429	0.35714	NaN	0.21413	NaN	0.39526	0.12484	0.39062	0.15106	NaN	0.1006	NaN	0.27701	0.29412	0.076982	0.36496	0.09434
C32	DMSO control	24	NaN	6	0.35971	7.1429	NaN	0.043459	0.11547	0.33557	NaN	0.21142	NaN	0.39216	0.12195	0.40816	0.18587	NaN	0.1321	NaN	0.20747	0.32787	0.089286	0.37453	0.10526
C32	DMSO control	24	NaN	7	0.2907	7.1429	NaN	0.036364	0.09434	0.31348	NaN	0.19724	NaN	0.3413	0.10341	0.35714	0.13514	NaN	0.1006	NaN	0.26385	0.2045	NaN	0.37594	0.094697
C32	DMSO control	24	NaN	8	0.4065	6.25	NaN	0.098814	0.10846	0.3012	NaN	NaN	NaN	0.38023	0.11507	0.3663	0.18349	NaN	0.13369	NaN	0.19342	0.3003	0.082645	0.38168	0.13928
C32	DMSO control	24	NaN	1	0.34364	6.25	NaN	0.05071	0.12225	0.37175	NaN	0.19724	NaN	0.3663	NaN	0.30675	0.17182	NaN	0.093721	NaN	0.17794	0.29412	0.085397	0.34965	0.12484
C32	DMSO control	24	NaN	2	0.42017	6.6667	NaN	0.055648	0.11261	0.37175	NaN	0.18553	NaN	0.28011	0.10549	0.31746	0.17857	NaN	0.12853	NaN	0.21598	0.26247	0.089526	0.3663	0.1368
C32	DMSO control	24	NaN	3	0.33557	5.8824	NaN	0.03601	0.099404	0.34014	NaN	0.17452	NaN	0.28571	0.11364	0.25773	0.16556	NaN	0.084388	NaN	0.18692	0.19194	0.068729	0.33557	0.067568
C32	DMSO control	24	NaN	4	0.40486	5.8824	NaN	0.063613	0.11074	0.34602	NaN	0.20367	NaN	0.35714	0.10225	0.24876	0.18416	NaN	0.11086	NaN	0.16367	0.26882	0.080515	0.35088	0.13228
C32	DMSO control	24	NaN	5	0.37736	6.6667	NaN	0.035112	0.10331	0.32362	NaN	0.17794	NaN	0.3861	0.10764	0.28986	0.17857	NaN	0.1005	NaN	0.23364	0.22936	0.081833	0.33003	0.10121
C32	DMSO control	24	NaN	6	0.42553	7.1429	NaN	0.056433	0.11919	0.3268	NaN	0.20284	NaN	0.39062	0.10881	0.29412	0.18727	NaN	0.12531	NaN	0.24876	0.26738	0.086059	0.33784	0.12484
C32	DMSO control	24	NaN	7	0.34722	6.25	NaN	0.031516	0.096525	0.28169	NaN	0.1634	NaN	0.35088	NaN	0.2681	0.17986	NaN	0.1005	NaN	0.2004	0.16502	0.067568	0.31949	0.11223
C32	DMSO control	24	NaN	8	NaN	NaN	NaN	NaN	NaN	NaN	NaN	NaN	NaN	NaN	NaN	NaN	NaN	NaN	NaN	NaN	NaN	NaN	NaN	NaN	NaN
C32	DMSO control	24	NaN	1	0.42017	6.25	NaN	0.065531	0.11976	0.43103	NaN	0.22624	NaN	0.47847	0.14124	0.40816	0.18519	NaN	0.10799	NaN	0.17699	0.40323	0.092336	0.369	0.12987
C32	DMSO control	24	NaN	2	0.4329	6.6667	NaN	0.070822	0.13004	0.39683	NaN	0.23202	NaN	0.47619	NaN	0.44053	0.2045	NaN	0.15152	NaN	0.22272	NaN	0.1218	0.39526	NaN
C32	DMSO control	24	NaN	3	0.43668	6.25	NaN	0.064185	0.10256	0.37594	NaN	0.21786	NaN	0.45662	0.11249	0.40323	0.18416	NaN	0.12392	NaN	0.18868	0.29762	0.079239	0.33557	0.12453
C32	DMSO control	24	NaN	4	0.41667	5.8824	NaN	0.075131	0.11765	0.369	NaN	0.25381	NaN	0.4329	0.11601	0.39526	0.16474	NaN	0.11261	NaN	0.18797	0.30581	0.09542	0.35088	0.14205
C32	DMSO control	24	NaN	5	0.44643	7.1429	NaN	0.057013	0.1385	0.37313	NaN	NaN	NaN	0.50761	0.1199	0.4717	0.19841	NaN	0.12788	NaN	0.271	0.3096	0.088496	0.33003	0.1328
C32	DMSO control	24	NaN	6	0.42373	NaN	NaN	0.079554	0.13021	0.34722	NaN	0.24213	NaN	0.47619	0.12005	0.46083	0.19342	NaN	0.13793	NaN	0.26596	0.35714	0.10493	0.32258	0.14925
C32	DMSO control	24	NaN	7	NaN	NaN	NaN	NaN	NaN	NaN	NaN	NaN	NaN	NaN	NaN	NaN	NaN	NaN	NaN	NaN	NaN	NaN	NaN	NaN	NaN
C32	DMSO control	24	NaN	8	0.40984	6.25	NaN	0.081103	0.10881	0.32154	NaN	0.23474	NaN	0.43103	0.1105	0.3861	0.15699	NaN	0.13495	NaN	0.13106	0.25	0.11534	0.34722	0.1443
C32	DMSO control	24	NaN	1	0.37453	6.25	NaN	0.042662	0.10834	0.40816	NaN	0.18248	NaN	0.42553	0.13333	0.3861	0.14993	NaN	0.090498	NaN	0.18083	0.31546	0.076746	0.32051	0.11211
C32	DMSO control	24	NaN	2	0.37313	7.6923	NaN	0.044843	0.12255	0.39841	NaN	0.20161	NaN	0.33445	0.12642	0.40816	0.14225	NaN	0.12107	NaN	0.17953	0.23697	0.078247	0.34602	0.12563
C32	DMSO control	24	NaN	3	0.35842	5.5556	NaN	0.043745	0.11211	0.32362	NaN	0.18484	NaN	0.24331	0.083403	0.35088	0.1261	NaN	0.10684	NaN	0.16639	0.2849	0.060386	0.33003	0.10204
C32	DMSO control	24	NaN	4	NaN	5.5556	NaN	0.058548	0.098328	0.33333	NaN	0.23641	NaN	0.32468	0.090662	0.3268	0.13106	NaN	0.096993	NaN	0.14859	0.2445	0.061728	0.34602	0.11628
C32	DMSO control	24	NaN	5	0.41152	8.3333	NaN	0.049727	0.1221	0.39841	NaN	0.19231	NaN	0.44843	0.11905	0.45872	0.16234	NaN	0.11099	NaN	0.21692	0.34247	0.068681	0.32787	0.1355
C32	DMSO control	24	NaN	6	0.3861	8.3333	NaN	0.06068	0.1227	0.37594	NaN	0.22883	NaN	0.37313	0.12361	0.45045	0.17361	NaN	0.12092	NaN	0.20661	0.30675	0.084246	0.36101	0.13175
C32	DMSO control	24	NaN	7	0.39841	7.1429	NaN	0.048709	0.1032	0.32362	NaN	0.17668	NaN	0.37453	0.092251	0.42373	0.1328	NaN	0.10787	NaN	0.23256	0.271	0.06502	0.33557	0.11521
C32	DMSO control	24	NaN	8	0.37453	6.25	NaN	0.07446	0.10471	0.34483	NaN	0.22624	NaN	0.36496	0.088731	0.39683	0.14045	NaN	0.12077	NaN	0.18587	0.26882	0.073964	0.35714	0.14124
C32	DMSO control	24	NaN	1	0.30769	6.25	NaN	0.041169	0.096712	0.42194	NaN	0.20121	NaN	0.42553	0.13333	0.33113	0.14577	NaN	0.097182	NaN	0.18382	0.31949	0.099206	NaN	0.11834
C32	DMSO control	24	NaN	2	0.3413	7.1429	NaN	0.044287	0.10929	0.3937	NaN	0.21053	NaN	0.29155	0.1321	0.37736	0.16155	NaN	0.12048	NaN	0.16502	0.2994	0.083542	0.38168	0.11641
C32	DMSO control	24	NaN	3	0.28011	6.25	NaN	0.041477	0.084531	0.37594	NaN	0.20833	NaN	0.34364	NaN	0.33223	0.13123	NaN	0.11364	NaN	0.17953	0.38023	0.072411	0.34965	0.10504
C32	DMSO control	24	NaN	4	0.35336	5.8824	NaN	0.036792	0.10449	0.37736	NaN	0.19417	NaN	0.35842	0.11249	0.34843	0.17422	NaN	0.12092	NaN	0.14535	0.33445	0.078493	0.36232	0.12658
C32	DMSO control	24	NaN	5	0.33333	7.1429	NaN	0.037286	0.12225	0.3876	NaN	0.19417	NaN	0.41667	0.11919	0.36232	0.14388	NaN	0.10493	NaN	0.25381	0.37736	0.10288	0.2849	0.11211
C32	DMSO control	24	NaN	6	0.35714	7.6923	NaN	0.059382	0.11123	0.36232	NaN	0.20747	NaN	0.37037	0.13387	0.40323	0.17825	NaN	0.11261	NaN	0.20161	0.28011	0.10267	0.38462	NaN
C32	DMSO control	24	NaN	7	0.30675	7.1429	NaN	0.039293	0.093809	0.33557	NaN	NaN	NaN	0.3413	0.10081	0.33784	0.13106	NaN	0.092251	NaN	0.24691	0.22831	0.07278	0.36232	0.10917
C32	DMSO control	24	NaN	8	0.40161	6.25	NaN	0.070225	0.10256	0.33223	NaN	0.21322	NaN	0.38023	0.11025	0.38911	0.18587	NaN	0.13245	NaN	0.18797	0.27397	0.083195	0.37037	0.1227
C32	AZ628	24	0.00316	1	0.40161	6.25	NaN	0.063939	0.11111	0.40161	NaN	0.21739	NaN	0.3861	0.12107	0.43478	0.18484	NaN	0.1199	NaN	0.19802	0.27701	0.073475	0.35971	0.13605
C32	AZ628	24	0.00316	2	0.38462	5.8824	NaN	0.096618	0.13123	0.38462	NaN	0.22936	NaN	0.39683	0.13228	0.42735	0.16807	NaN	0.12315	NaN	0.21053	0.28986	0.094073	0.37594	0.15649
C32	AZ628	24	0.00316	3	0.2994	NaN	NaN	0.060168	0.13038	0.42735	NaN	NaN	NaN	0.38023	0.12285	NaN	0.19268	NaN	NaN	NaN	0.19194	0.25707	0.073584	0.33113	0.14556
C32	AZ628	24	0.00316	4	0.37175	5.8824	NaN	0.060132	0.11628	0.36496	NaN	0.21739	NaN	0.3861	0.11655	0.40486	0.18215	NaN	0.12739	NaN	0.19268	0.2551	0.079114	0.34722	0.14599
C32	AZ628	24	0.00316	5	NaN	NaN	NaN	NaN	NaN	NaN	NaN	NaN	NaN	NaN	NaN	NaN	NaN	NaN	NaN	NaN	NaN	NaN	NaN	NaN	NaN
C32	AZ628	24	0.00316	6	0.39216	6.25	NaN	0.090827	0.11765	0.37313	NaN	0.23256	NaN	0.40323	0.13245	0.45045	0.17986	NaN	0.13699	NaN	0.22936	0.39683	0.10482	0.36496	0.1912
C32	AZ628	24	0.00316	7	0.35211	6.25	NaN	NaN	0.13369	0.41494	NaN	0.22222	NaN	0.42553	0.14706	0.42373	0.20619	NaN	0.11429	NaN	0.22936	0.40486	0.041929	0.37175	0.13587
C32	AZ628	24	0.00316	8	0.45455	6.25	NaN	0.078493	0.14104	0.38168	NaN	NaN	NaN	0.42735	0.1227	0.4878	0.18939	NaN	0.13021	NaN	0.2439	0.52083	0.10438	0.37313	0.20833
C32	AZ628	24	0.01	1	0.31949	5.5556	NaN	0.050251	0.1233	0.44843	NaN	0.1773	NaN	NaN	0.14306	0.45045	0.15748	NaN	0.10152	NaN	0.18018	0.33113	0.070872	0.35088	0.11614
C32	AZ628	24	0.01	2	0.29674	5.5556	NaN	0.072993	0.12579	0.44444	NaN	0.21505	NaN	0.25974	0.14641	0.41494	0.16234	NaN	0.11601	NaN	0.18116	0.33445	0.069881	0.37594	0.13928
C32	AZ628	24	0.01	3	0.25126	4.7619	NaN	0.044703	0.12019	0.46948	NaN	0.14514	NaN	0.31348	0.15175	0.34722	0.16779	NaN	0.12953	NaN	0.21142	0.37736	0.095694	0.2924	0.15848
C32	AZ628	24	0.01	4	0.28409	6.6667	NaN	0.048356	0.12195	0.4717	NaN	0.17889	NaN	0.28011	0.14535	0.42373	0.15823	NaN	0.11173	NaN	0.20534	0.31847	0.060938	0.3413	0.13774
C32	AZ628	24	0.01	5	0.33898	7.1429	NaN	0.14451	0.12048	NaN	NaN	0.20161	NaN	0.31546	NaN	0.48544	0.16287	NaN	0.11403	NaN	0.28329	0.36496	0.06993	0.35971	0.10811
C32	AZ628	24	0.01	6	0.3413	5.8824	NaN	0.087032	0.12315	0.42735	NaN	0.22779	NaN	0.30211	0.14577	0.45455	0.17762	NaN	0.1387	NaN	0.21598	0.4386	0.087032	0.39683	0.18727
C32	AZ628	24	0.01	7	0.29326	5.8824	NaN	0.059067	0.1218	0.42735	NaN	0.21186	NaN	0.31546	0.15106	0.41667	0.18215	NaN	0.10881	NaN	0.18762	0.48544	0.098425	0.31056	0.17036
C32	AZ628	24	0.01	8	0.33333	7.1429	NaN	0.10571	NaN	0.40984	NaN	0.22321	NaN	0.29762	0.15504	0.48544	0.16287	NaN	NaN	NaN	0.25773	0.49261	0.10428	0.37313	0.13089
C32	AZ628	24	0.0316	1	0.18149	3.8462	NaN	0.039262	0.14514	0.58824	NaN	0.16722	NaN	0.15175	0.17794	0.38314	0.1368	NaN	0.096432	NaN	0.19417	0.37175	0.08489	0.36496	0.13316
C32	AZ628	24	0.0316	2	0.23256	3.4483	NaN	0.016779	0.14925	0.55866	NaN	0.18692	NaN	0.16611	0.15175	0.39683	0.17544	NaN	0.11123	NaN	0.16129	0.44444	0.087336	0.38023	0.15083
C32	AZ628	24	0.0316	3	0.13106	2.9412	NaN	0.044405	0.11416	0.52356	NaN	0.14045	NaN	0.15291	0.14124	0.22624	0.13072	NaN	0.12092	NaN	0.17212	0.31746	0.085106	0.3012	0.14025
C32	AZ628	24	0.0316	4	0.15898	3.5714	NaN	0.030864	0.098135	0.50505	NaN	0.13717	NaN	0.12723	0.12165	0.28169	0.14265	NaN	0.083056	NaN	0.18692	0.32573	0.062267	0.32573	0.11249
C32	AZ628	24	0.0316	5	0.30864	4.7619	NaN	0.085397	0.123	0.53476	NaN	0.22075	NaN	0.15773	0.15528	0.40323	0.14948	NaN	0.10163	NaN	0.271	0.49751	NaN	0.32258	0.12361
C32	AZ628	24	0.0316	6	0.25575	4	NaN	0.084104	0.13004	0.50761	NaN	0.2004	NaN	0.19646	0.15924	0.44053	0.19011	NaN	0.14245	NaN	0.20619	0.5102	0.090662	0.32895	0.18484
C32	AZ628	24	0.0316	7	0.19493	4.1667	NaN	0.044346	0.13441	0.55249	NaN	0.17007	NaN	NaN	NaN	0.35088	0.15129	NaN	0.10246	NaN	0.27933	0.42918	0.10215	0.33898	0.18215
C32	AZ628	24	0.0316	8	0.2008	4.5455	NaN	0.043384	0.15361	0.46083	NaN	0.1634	NaN	0.15015	0.18215	0.4065	0.12804	NaN	0.13021	NaN	0.23923	0.34722	NaN	0.34364	0.14881
C32	AZ628	24	0.1	1	0.1626	1.6129	NaN	0.030239	0.14993	0.5848	NaN	0.1269	NaN	0.086655	0.15198	0.32154	0.12788	NaN	0.1006	NaN	0.19569	0.5814	0.079936	0.24814	0.17331
C32	AZ628	24	0.1	2	0.15601	1.7241	NaN	0.069013	0.1462	0.5988	NaN	0.14663	NaN	0.11013	0.1634	0.29586	0.14245	NaN	0.12516	NaN	0.19231	0.5102	0.076453	0.26455	0.21552
C32	AZ628	24	0.1	3	0.16639	2.1277	NaN	0.035984	0.18832	0.62893	NaN	0.15291	NaN	0.083126	0.21186	0.37175	0.21692	NaN	0.18762	NaN	0.22272	0.64935	NaN	0.12484	0.20284
C32	AZ628	24	0.1	4	0.24155	2.7778	NaN	0.096339	0.18762	0.65359	NaN	0.11834	NaN	0.10834	0.20661	NaN	0.24876	NaN	0.15361	NaN	0.24938	0.79365	0.089767	0.16556	0.17986
C32	AZ628	24	0.1	5	0.16667	2.0408	NaN	0.033467	0.1462	0.54945	NaN	0.13532	NaN	0.13966	0.09434	0.32895	0.13263	NaN	0.1056	NaN	0.26316	0.45455	0.084746	0.22523	0.18868
C32	AZ628	24	0.1	6	0.16667	NaN	NaN	0.07148	0.16287	0.56818	NaN	0.097561	NaN	0.12376	0.058582	0.32468	0.15152	NaN	0.14065	NaN	0.21413	0.52632	0.079554	0.2439	0.2193
C32	AZ628	24	0.1	7	NaN	1.8182	NaN	0.067797	0.11364	0.5988	NaN	0.13774	NaN	0.08	0.2907	0.2924	0.12739	NaN	0.082508	NaN	0.25126	0.49505	0.096061	0.22883	0.19157
C32	AZ628	24	0.1	8	NaN	NaN	NaN	NaN	NaN	NaN	NaN	NaN	NaN	NaN	NaN	NaN	NaN	NaN	NaN	NaN	NaN	NaN	NaN	NaN	NaN
C32	AZ628	24	0.316	1	0.14706	1.2346	NaN	0.045025	0.16051	0.60241	NaN	0.13158	NaN	0.09009	0.17065	0.45045	0.12903	NaN	0.14409	NaN	0.17483	0.57803	0.078864	0.14706	0.23981
C32	AZ628	24	0.316	2	0.1462	1.0989	NaN	0.078864	0.17271	0.57803	NaN	0.14327	NaN	0.10593	0.16978	0.44444	0.10267	NaN	0.13141	NaN	0.18832	0.50761	0.11521	0.15873	0.2551
C32	AZ628	24	0.316	3	NaN	0.92593	NaN	NaN	0.16207	0.60241	NaN	0.15456	NaN	0.087873	0.17606	NaN	0.097752	NaN	0.15291	NaN	0.16529	0.57143	0.10526	0.13351	0.2551
C32	AZ628	24	0.316	4	0.15601	1.1364	NaN	0.054407	0.16722	0.5848	NaN	0.1506	NaN	0.1171	0.17857	0.44843	0.12853	NaN	0.12723	NaN	0.18727	0.5	0.047506	0.1634	0.26042
C32	AZ628	24	0.316	5	NaN	NaN	NaN	NaN	NaN	NaN	NaN	NaN	NaN	NaN	NaN	NaN	NaN	NaN	NaN	NaN	NaN	NaN	NaN	NaN	NaN
C32	AZ628	24	0.316	6	NaN	1.2346	NaN	0.07758	0.18587	0.55866	NaN	0.16611	NaN	0.12346	0.19084	0.48544	0.11765	NaN	0.18382	NaN	0.23981	0.60241	0.1292	0.17483	0.28409
C32	AZ628	24	0.316	7	0.16367	1.2346	NaN	0.056306	0.17606	0.64935	NaN	0.11919	NaN	0.094251	0.20367	0.43103	0.1218	NaN	0.1	NaN	0.22779	0.64516	0.10823	0.14684	0.3012
C32	AZ628	24	0.316	8	0.1443	1.2195	NaN	0.057571	0.16722	0.54054	NaN	0.14006	NaN	0.12642	0.18282	0.50761	0.14065	NaN	0.15038	NaN	0.23095	0.5848	0.1387	0.15601	0.31746
C32	AZ628	24	1	1	0.15015	0.88496	NaN	0.05534	0.16155	0.52083	NaN	0.11468	NaN	0.076394	0.20284	0.43103	0.074794	NaN	0.10225	NaN	0.18587	0.55249	0.093458	0.1227	0.24691
C32	AZ628	24	1	2	0.11223	0.7874	NaN	0.063012	0.17422	0.52083	NaN	0.13643	NaN	0.094518	0.17825	0.4065	0.078927	NaN	0.16639	NaN	0.16234	0.51813	0.12987	0.14045	0.24752
C32	AZ628	24	1	3	0.10406	0.63291	NaN	NaN	0.17825	0.4902	NaN	0.15129	NaN	0.12346	0.35842	0.31949	0.086133	NaN	0.17271	NaN	0.20877	0.51546	0.15552	0.1171	0.28986
C32	AZ628	24	1	4	0.11806	0.81301	NaN	0.031299	0.16447	0.57143	NaN	0.10267	NaN	0.13889	0.20492	0.4329	0.091158	NaN	0.11655	NaN	0.18868	0.51546	0.11287	0.14124	0.23256
C32	AZ628	24	1	5	0.12376	0.5988	NaN	0.042052	NaN	0.48544	NaN	0.12151	NaN	0.14347	0.21692	0.53476	0.073801	NaN	0.1385	NaN	0.22573	0.74074	0.18519	0.14025	0.26667
C32	AZ628	24	1	6	0.15198	0.89286	NaN	0.061805	0.17422	0.53763	NaN	0.16026	NaN	0.10504	0.21053	0.50505	0.10142	NaN	0.14225	NaN	0.19763	0.71429	0.14124	0.16129	0.32573
C32	AZ628	24	1	7	0.14948	0.81301	NaN	0.034037	0.15798	0.52083	NaN	0.1004	NaN	0.069735	NaN	0.40161	0.079177	NaN	0.073206	NaN	0.21978	0.5618	0.18116	0.11876	0.32468
C32	AZ628	24	1	8	0.10582	0.93458	NaN	0.046339	0.19763	0.54945	NaN	0.11876	NaN	0.028769	0.21413	0.53476	0.08071	NaN	0.10616	NaN	0.22222	0.73529	NaN	0.11351	0.24155
C32	AZ628	24	3.16	1	0.080321	0.34602	NaN	0.026008	0.15674	0.57803	NaN	0.11601	NaN	0.067935	0.19342	0.37879	0.069204	NaN	0.0999	NaN	0.17575	0.54945	0.10081	0.12658	0.22523
C32	AZ628	24	3.16	2	0.099404	0.68493	NaN	0.02592	0.16051	0.51546	NaN	0.12019	NaN	0.088339	0.2079	0.4065	0.096246	NaN	0.11751	NaN	0.15129	0.53191	0.16367	0.14859	0.22883
C32	AZ628	24	3.16	3	0.083682	0.47619	NaN	0.034626	0.14368	0.64935	NaN	0.13736	NaN	0.11261	0.18315	0.20576	0.078125	NaN	0.1355	NaN	0.15129	0.41841	0.16584	0.11507	0.21231
C32	AZ628	24	3.16	4	0.068027	0.57471	NaN	0.03283	0.1355	0.50505	NaN	0.10101	NaN	0.056529	0.15898	0.28011	0.05963	NaN	0.085397	NaN	0.1634	0.43103	0.13423	0.12346	0.20367
C32	AZ628	24	3.16	5	0.089767	0.77519	NaN	0.028066	0.20619	0.5	NaN	0.097752	NaN	0.11891	0.22523	0.43668	0.070771	NaN	0.12285	NaN	0.2045	0.61728	0.123	0.15106	0.25641
C32	AZ628	24	3.16	6	0.18182	0.67568	NaN	0.06689	0.18116	0.5291	NaN	0.13459	NaN	0.10549	0.18868	0.42553	0.12107	NaN	0.14535	NaN	0.16584	0.5291	0.16949	0.16207	0.26882
C32	AZ628	24	3.16	7	0.090171	0.71942	NaN	0.08285	0.17271	0.55866	NaN	0.10905	NaN	0.063251	0.21834	0.3012	0.076104	NaN	0.10582	NaN	NaN	0.36232	NaN	0.15576	0.25189
C32	AZ628	24	3.16	8	0.18587	0.84746	NaN	0.044267	0.21978	0.57471	NaN	0.12531	NaN	0.064061	0.19685	0.41841	NaN	NaN	0.14925	NaN	0.18519	0.56818	0.17762	0.16474	0.22422
C32	Selumetinib	24	0.00316	1	NaN	4.5455	NaN	0.062228	0.13699	0.35461	NaN	NaN	NaN	0.35587	0.11025	NaN	0.16051	NaN	0.086133	NaN	0.16835	0.21231	0.07326	0.29412	0.13175
C32	Selumetinib	24	0.00316	2	0.35587	5	NaN	0.056022	0.1321	0.31447	NaN	0.20243	NaN	0.35587	0.085324	0.34843	0.16393	NaN	0.10718	NaN	0.17889	0.20243	0.068166	0.32258	0.123
C32	Selumetinib	24	0.00316	3	0.369	5.5556	NaN	0.05123	0.10526	0.38911	NaN	0.2079	NaN	0.4	0.11338	0.35842	0.17123	NaN	0.13141	NaN	0.17637	0.24213	0.081169	0.30675	0.1073
C32	Selumetinib	24	0.00316	4	0.37037	5.5556	NaN	0.05963	0.11148	0.36496	NaN	0.21097	NaN	0.3876	0.11494	0.369	0.16474	NaN	0.1292	NaN	0.20619	0.33898	0.089127	0.32154	0.13193
C32	Selumetinib	24	0.00316	5	0.35587	5.2632	NaN	0.061538	0.14286	0.3876	NaN	0.20492	NaN	0.38462	0.10753	0.34843	0.1642	NaN	0.10142	NaN	0.21645	0.23364	0.084459	0.31746	0.13141
C32	Selumetinib	24	0.00316	6	0.38314	5.2632	NaN	0.065963	0.13072	0.33223	NaN	0.21645	NaN	0.37736	0.093371	0.40816	0.16	NaN	0.13831	NaN	0.17986	0.27778	0.090992	0.33445	0.15244
C32	Selumetinib	24	0.00316	7	NaN	6.25	NaN	0.065488	0.12755	0.37453	NaN	0.20704	NaN	0.3937	0.099502	0.38462	0.17094	NaN	0.12048	NaN	0.22026	0.28902	0.074794	0.33557	0.15949
C32	Selumetinib	24	0.00316	8	NaN	NaN	NaN	NaN	NaN	NaN	NaN	NaN	NaN	NaN	NaN	NaN	NaN	NaN	NaN	NaN	NaN	NaN	NaN	NaN	NaN
C32	Selumetinib	24	0.01	1	0.25641	3.8462	NaN	0.044326	0.12407	0.41667	NaN	NaN	NaN	0.26667	0.11751	0.29851	0.13774	NaN	0.12453	NaN	0.19268	0.27322	0.18215	0.33445	0.14793
C32	Selumetinib	24	0.01	2	0.3367	5.5556	NaN	0.053107	0.10764	0.40486	NaN	0.18182	NaN	0.25189	0.1087	0.36101	0.12674	NaN	0.10246	NaN	0.20833	0.2331	0.05698	NaN	0.12484
C32	Selumetinib	24	0.01	3	0.39841	5	NaN	0.044924	0.11587	0.47847	NaN	0.17857	NaN	0.2994	0.12484	0.4065	0.1462	NaN	0.1002	NaN	0.2004	0.32468	0.081235	0.3413	0.11587
C32	Selumetinib	24	0.01	4	0.31847	5.8824	NaN	0.047985	0.13947	0.46296	NaN	0.20325	NaN	0.2381	0.14514	0.42553	0.14025	NaN	0.12516	NaN	0.18832	0.30395	0.049776	0.36496	0.12903
C32	Selumetinib	24	0.01	5	0.31646	4.7619	NaN	0.055928	0.11905	0.4386	NaN	0.17986	NaN	0.30303	0.14225	0.34965	0.15038	NaN	0.087413	NaN	0.22779	0.42017	0.098328	0.34843	0.17182
C32	Selumetinib	24	0.01	6	0.40486	5.8824	NaN	0.052247	0.14368	0.40161	NaN	0.18904	NaN	0.2611	0.10582	0.41841	0.17301	NaN	0.1269	NaN	0.22936	0.28011	0.14347	0.35714	0.15601
C32	Selumetinib	24	0.01	7	0.39683	5.5556	NaN	0.048685	0.14556	0.44248	NaN	0.17094	NaN	0.28736	0.13514	0.44444	0.15221	NaN	0.11287	NaN	0.2451	0.45872	0.058377	0.34602	0.14286
C32	Selumetinib	24	0.01	8	0.34483	6.6667	NaN	0.058928	0.14684	0.41494	NaN	0.20704	NaN	0.2584	0.13228	0.39526	0.12346	NaN	0.1227	NaN	0.22173	0.42735	0.07728	0.35461	0.1642
C32	Selumetinib	24	0.0316	1	0.17762	2.3256	NaN	0.042827	0.098522	0.51546	NaN	0.13245	NaN	0.1139	NaN	0.18762	0.11099	NaN	0.10267	NaN	0.15528	0.22371	0.072307	0.25707	0.12195
C32	Selumetinib	24	0.0316	2	0.21786	2.7027	NaN	NaN	0.090827	0.43103	NaN	0.11468	NaN	0.10471	0.091324	0.22831	0.093284	NaN	0.087796	NaN	0.16181	0.20243	0.05168	0.27248	NaN
C32	Selumetinib	24	0.0316	3	0.28653	3.2258	NaN	0.039968	0.14388	0.60606	NaN	0.16892	NaN	0.16779	0.15244	0.3663	0.12392	NaN	0.086881	NaN	0.17762	0.46296	0.1046	0.30675	0.13514
C32	Selumetinib	24	0.0316	4	0.30488	3.7037	NaN	0.038715	0.13495	0.5848	NaN	0.15432	NaN	0.15267	0.15674	0.39841	0.1297	NaN	0.11561	NaN	0.17857	0.36765	0.088339	0.31546	0.13459
C32	Selumetinib	24	0.0316	5	0.2584	3.125	NaN	0.042481	0.13966	0.52356	NaN	0.17452	NaN	0.15528	0.2079	0.30211	0.1233	NaN	0.10684	NaN	0.24691	0.38023	0.013637	0.33557	NaN
C32	Selumetinib	24	0.0316	6	0.29586	3.7037	NaN	0.04268	0.13812	0.48309	NaN	0.14706	NaN	0.12531	0.12484	0.41494	0.1221	NaN	NaN	NaN	0.21882	0.64516	0.091158	0.3096	0.14556
C32	Selumetinib	24	0.0316	7	0.3012	3.7037	NaN	0.039541	0.14641	0.5618	NaN	0.1675	NaN	0.14925	0.15649	0.35088	0.13459	NaN	0.10373	NaN	0.25773	0.37879	0.098039	0.30303	0.12063
C32	Selumetinib	24	0.0316	8	NaN	NaN	NaN	NaN	NaN	NaN	NaN	NaN	NaN	NaN	NaN	NaN	NaN	NaN	NaN	NaN	NaN	NaN	NaN	NaN	NaN
C32	Selumetinib	24	0.1	1	0.26525	2.0408	NaN	0.04717	0.16103	0.58824	NaN	0.13928	NaN	0.084388	0.1497	0.31746	0.21231	NaN	0.18692	NaN	0.23041	0.72993	0.12903	0.15649	NaN
C32	Selumetinib	24	0.1	2	0.3861	NaN	NaN	0.032331	0.17857	0.57143	NaN	0.12987	NaN	0.1087	0.16155	NaN	0.23419	NaN	0.13793	NaN	0.22523	0.60606	0.11312	0.15267	0.18149
C32	Selumetinib	24	0.1	3	0.3096	1.6393	NaN	0.038595	0.16181	0.5848	NaN	0.1297	NaN	0.081367	0.14306	0.31847	0.11364	NaN	0.090171	NaN	NaN	0.46948	0.088574	0.17699	0.15949
C32	Selumetinib	24	0.1	4	0.35211	1.7857	NaN	0.047642	0.12788	0.51546	NaN	0.12723	NaN	0.084317	0.16129	0.31546	0.10582	NaN	0.13643	NaN	0.20661	0.42918	0.07622	0.17794	0.16584
C32	Selumetinib	24	0.1	5	0.5291	1.4493	NaN	NaN	0.15873	0.55866	NaN	NaN	NaN	0.07758	NaN	0.27473	0.11723	NaN	0.084034	NaN	0.23697	0.55556	NaN	0.22883	0.20408
C32	Selumetinib	24	0.1	6	0.47619	1.7241	NaN	0.044228	0.13021	0.51546	NaN	NaN	NaN	0.10989	0.13495	0.28653	0.13423	NaN	0.14085	NaN	0.22936	0.45455	0.078186	0.22124	0.18832
C32	Selumetinib	24	0.1	7	0.34843	1.7544	NaN	0.024033	0.15361	0.57143	NaN	0.13569	NaN	0.085985	0.15748	0.28409	0.12019	NaN	0.097276	NaN	0.23923	0.4386	0.099305	0.17857	0.17361
C32	Selumetinib	24	0.1	8	0.36101	1.6949	NaN	0.0501	0.13717	0.57803	NaN	0.12837	NaN	0.056338	0.15385	0.28986	0.12887	NaN	0.12821	NaN	0.25575	0.41841	0.10277	0.19531	0.20534
C32	Selumetinib	24	0.316	1	NaN	0.72993	NaN	0.085251	0.15106	0.53191	NaN	0.15456	NaN	0.12225	0.14225	0.29674	0.08673	NaN	0.13193	NaN	0.12937	0.46296	0.092166	0.14065	0.21322
C32	Selumetinib	24	0.316	2	0.39216	0.98039	NaN	0.069061	0.15337	0.5291	NaN	0.15038	NaN	0.11274	0.14025	0.40323	0.076805	NaN	0.12315	NaN	0.1845	0.43103	0.063251	0.1773	0.27322
C32	Selumetinib	24	0.316	3	0.35587	1.1236	NaN	0.063532	0.18762	0.61728	NaN	0.13986	NaN	0.086281	0.15748	0.41841	0.14327	NaN	0.097371	NaN	0.16207	0.54645	0.10834	0.18315	0.22075
C32	Selumetinib	24	0.316	4	0.41322	1.087	NaN	0.065104	0.13245	0.5848	NaN	0.15823	NaN	0.16207	0.17212	0.50505	0.12165	NaN	0.18484	NaN	0.19194	0.71429	0.071124	0.20619	0.27701
C32	Selumetinib	24	0.316	5	0.34483	1.0989	NaN	0.047393	0.14085	0.5814	NaN	0.12346	NaN	0.087489	0.22422	0.38462	0.10764	NaN	0.10204	NaN	0.22321	0.53191	0.10977	0.16892	0.25253
C32	Selumetinib	24	0.316	6	0.42373	1.0309	NaN	0.050994	0.16584	0.53191	NaN	0.14451	NaN	0.13793	0.1497	0.46296	0.12531	NaN	0.17637	NaN	0.21097	0.49261	0.10638	0.16077	0.28986
C32	Selumetinib	24	0.316	7	0.42918	1.3514	NaN	0.040519	0.18868	0.60606	NaN	0.13228	NaN	0.091158	0.18762	0.45872	0.11481	NaN	0.13441	NaN	0.23095	0.61728	0.10858	0.15552	0.25316
C32	Selumetinib	24	0.316	8	0.42918	NaN	NaN	0.063816	0.18315	0.54348	NaN	0.15385	NaN	0.13928	0.17182	0.46729	0.1227	NaN	0.15198	NaN	0.2439	0.82645	0.12407	0.14948	0.3268
C32	Selumetinib	24	1	1	NaN	0.5848	NaN	NaN	0.15674	0.47847	NaN	NaN	NaN	0.14306	NaN	NaN	0.07391	NaN	0.17825	NaN	0.20661	0.4717	0.14837	0.12658	0.271
C32	Selumetinib	24	1	2	0.42017	0.89286	NaN	0.039698	0.14245	0.49751	NaN	0.11806	NaN	0.085034	NaN	0.44053	0.075586	NaN	0.12121	NaN	0.19531	0.5102	0.090334	0.16863	0.095238
C32	Selumetinib	24	1	3	0.34364	0.78125	NaN	0.038226	0.16207	0.5291	NaN	0.11655	NaN	0.063857	0.19342	0.44053	0.068634	NaN	0.10309	NaN	0.18282	0.5618	0.13298	0.12674	0.23585
C32	Selumetinib	24	1	4	0.35971	1.1236	NaN	0.037566	0.14388	0.51813	NaN	0.11249	NaN	0.086059	0.1912	0.48077	0.058005	NaN	0.15337	NaN	0.17921	0.5618	0.12225	0.13245	0.29586
C32	Selumetinib	24	1	5	0.34722	0.74627	NaN	0.056883	0.14144	0.52632	NaN	0.0999	NaN	0.071582	0.1992	0.39526	0.075188	NaN	0.092336	NaN	0.21097	0.65359	0.22321	0.14184	0.15625
C32	Selumetinib	24	1	6	0.42194	0.98039	NaN	0.048497	0.18553	0.50251	NaN	0.099602	NaN	0.084746	0.18382	0.50761	0.067568	NaN	0.16807	NaN	0.20833	0.63291	0.18797	0.14728	0.2994
C32	Selumetinib	24	1	7	0.4	0.8547	NaN	0.026731	0.1845	0.49505	NaN	0.13228	NaN	0.071531	0.18382	0.4386	0.085543	NaN	0.11481	NaN	0.19569	0.67568	0.1004	0.123	0.25974
C32	Selumetinib	24	1	8	0.3876	0.88496	NaN	0.055991	0.19194	0.49505	NaN	0.13004	NaN	NaN	0.19569	0.45872	0.083752	NaN	0.15649	NaN	0.20202	0.64103	0.14006	0.12531	0.27548
C32	Selumetinib	24	3.16	1	NaN	0.41322	NaN	0.0408	0.14993	0.4329	NaN	NaN	NaN	NaN	0.17483	0.25126	0.06068	NaN	0.14641	NaN	0.1692	0.35971	0.15221	0.096993	0.20576
C32	Selumetinib	24	3.16	2	0.29412	0.52356	NaN	0.022437	0.12063	0.38314	NaN	0.090992	NaN	0.063654	0.13928	0.26882	0.079365	NaN	0.095785	NaN	0.17301	0.3876	0.11442	0.11099	0.21505
C32	Selumetinib	24	3.16	3	0.31847	0.67568	NaN	0.036657	0.16367	0.46512	NaN	0.10707	NaN	0.068166	0.22573	0.36364	0.066181	NaN	0.10204	NaN	0.14641	0.53476	0.21739	0.13532	0.271
C32	Selumetinib	24	3.16	4	0.34602	0.68493	NaN	0.032436	0.16287	0.52356	NaN	0.10101	NaN	0.060314	0.22676	0.44444	0.13532	NaN	0.13755	NaN	NaN	0.21692	0.16863	0.1387	0.25381
C32	Selumetinib	24	3.16	5	0.3125	0.60241	NaN	0.040617	0.14184	0.49261	NaN	0.099206	NaN	0.085179	0.14144	0.30581	0.060277	NaN	0.089606	NaN	0.20576	NaN	NaN	NaN	0.24814
C32	Selumetinib	24	3.16	6	0.40323	0.70922	NaN	0.034795	0.17637	0.47393	NaN	0.10142	NaN	0.063898	0.21053	0.39683	0.1087	NaN	0.13624	NaN	0.19724	0.63291	0.16892	0.13106	0.25189
C32	Selumetinib	24	3.16	7	0.32573	0.84746	NaN	0.031037	0.16447	0.50251	NaN	0.11723	NaN	0.065833	0.2907	0.3861	0.055835	NaN	0.13089	NaN	0.18149	0.63694	0.23148	0.097847	NaN
C32	Selumetinib	24	3.16	8	NaN	NaN	NaN	NaN	NaN	NaN	NaN	NaN	NaN	NaN	NaN	NaN	NaN	NaN	NaN	NaN	NaN	NaN	NaN	NaN	NaN
C32	Vemurafenib	24	0.00316	1	0.35587	5.8824	NaN	0.063291	0.13055	0.42373	NaN	0.18692	NaN	0.37313	0.12674	NaN	0.19455	NaN	0.097182	NaN	0.19048	0.28249	0.08547	0.3268	0.17483
C32	Vemurafenib	24	0.00316	2	0.39062	6.25	NaN	0.068353	0.1287	0.38023	NaN	0.22472	NaN	0.35714	0.12739	0.41841	0.19802	NaN	0.12005	NaN	0.1912	0.29155	NaN	0.35587	0.14514
C32	Vemurafenib	24	0.00316	3	NaN	6.25	NaN	0.058824	0.12005	0.40816	NaN	0.23419	NaN	0.42735	0.1321	0.40816	0.19531	NaN	0.10684	NaN	0.18832	0.30395	0.091575	0.35461	0.1221
C32	Vemurafenib	24	0.00316	4	0.4065	6.6667	NaN	0.074906	0.11834	0.38023	NaN	0.23866	NaN	0.42918	0.12937	0.42194	0.1996	NaN	0.14085	NaN	0.2193	0.32895	0.095694	0.35461	0.14903
C32	Vemurafenib	24	0.00316	5	0.38023	6.25	NaN	0.052493	0.13089	0.39216	NaN	0.22422	NaN	0.4386	0.12346	0.42017	0.19194	NaN	0.11962	NaN	0.25126	0.28736	0.094429	0.34014	0.13263
C32	Vemurafenib	24	0.00316	6	0.41841	6.25	NaN	0.066401	0.11148	0.35971	NaN	0.2451	NaN	0.47619	0.11876	NaN	0.18657	NaN	0.15456	NaN	0.23641	0.32051	0.1007	0.37736	0.17422
C32	Vemurafenib	24	0.00316	7	0.41667	6.6667	NaN	0.078616	0.13106	0.38023	NaN	0.20747	NaN	0.44643	0.11211	0.41322	0.19455	NaN	0.13072	NaN	0.22173	0.27548	0.079936	0.3861	0.15152
C32	Vemurafenib	24	0.00316	8	0.40161	NaN	NaN	0.0777	0.12392	0.35714	NaN	0.2331	NaN	0.4386	0.10787	0.41494	0.18315	NaN	0.13605	NaN	0.24752	0.31847	0.098912	0.36101	0.17575
C32	Vemurafenib	24	0.01	1	0.2907	NaN	NaN	0.071531	0.10741	0.4329	NaN	0.1642	NaN	0.34014	0.14641	NaN	0.16863	NaN	0.18519	NaN	0.19881	0.35587	0.094251	0.34364	0.15748
C32	Vemurafenib	24	0.01	2	0.35211	7.6923	NaN	0.052356	0.11261	0.44843	NaN	0.19685	NaN	0.34602	NaN	0.44843	0.16474	NaN	0.1462	NaN	0.21645	0.31153	0.051073	0.39526	0.1845
C32	Vemurafenib	24	0.01	3	0.35088	6.25	NaN	0.049044	0.11601	0.45662	NaN	0.24691	NaN	0.38023	0.15408	0.4386	0.16639	NaN	0.096061	NaN	0.19417	0.37736	0.073099	0.35842	0.15291
C32	Vemurafenib	24	0.01	4	0.33003	7.1429	NaN	0.057837	0.15432	0.41667	NaN	0.21008	NaN	0.29412	0.14599	0.43478	0.17271	NaN	0.13263	NaN	0.14065	0.30303	0.082102	0.39062	0.12987
C32	Vemurafenib	24	0.01	5	0.37736	7.1429	NaN	0.054885	0.12225	0.40161	NaN	0.21097	NaN	0.37736	0.14085	0.43478	0.17699	NaN	0.091912	NaN	0.25126	0.38314	0.10661	0.36101	0.15504
C32	Vemurafenib	24	0.01	6	0.37175	8.3333	NaN	0.056818	0.11173	0.38911	NaN	0.22026	NaN	0.31348	0.14025	0.46296	0.16181	NaN	0.15015	NaN	0.28902	NaN	0.088574	0.38314	0.12077
C32	Vemurafenib	24	0.01	7	0.37453	7.1429	NaN	0.063371	0.13477	0.37879	NaN	0.18622	NaN	0.35714	0.13717	0.45872	0.16694	NaN	0.1269	NaN	0.26385	0.34843	0.076046	0.37175	0.12837
C32	Vemurafenib	24	0.01	8	0.34843	7.6923	NaN	0.075529	0.13141	0.37453	NaN	0.22026	NaN	0.34483	0.13587	0.44444	0.16835	NaN	0.13351	NaN	0.23041	0.38168	0.080972	0.38314	0.14859
C32	Vemurafenib	24	0.0316	1	0.17036	4.3478	NaN	0.047824	0.096339	0.47619	NaN	0.16287	NaN	0.24331	0.12771	0.26316	0.13387	NaN	0.10672	NaN	0.17794	0.27397	0.085985	0.3663	0.12547
C32	Vemurafenib	24	0.0316	2	0.19646	5	NaN	0.036062	0.10299	0.44843	NaN	NaN	NaN	0.1996	0.11737	0.30581	0.13624	NaN	0.08569	NaN	0.18018	0.23364	0.06402	0.3876	NaN
C32	Vemurafenib	24	0.0316	3	0.24155	5	NaN	0.044683	0.13928	0.53476	NaN	0.18622	NaN	0.28169	0.11364	0.37313	0.14859	NaN	0.091158	NaN	0.17825	0.35971	0.16667	0.39062	0.12804
C32	Vemurafenib	24	0.0316	4	0.25907	5.5556	NaN	0.05322	0.13605	0.51546	NaN	0.18975	NaN	0.25381	0.15848	0.4065	NaN	NaN	0.12579	NaN	0.18553	0.37594	0.069444	0.40816	0.13405
C32	Vemurafenib	24	0.0316	5	0.23041	5.2632	NaN	0.050761	0.13717	0.48077	NaN	0.18832	NaN	0.29155	0.13986	0.34602	0.14993	NaN	0.10417	NaN	0.27027	0.35714	0.10707	0.42194	NaN
C32	Vemurafenib	24	0.0316	6	0.23256	6.25	NaN	0.035014	0.12484	0.46083	NaN	0.20704	NaN	0.19646	0.14641	0.42918	0.15244	NaN	NaN	NaN	0.25773	0.31949	0.10764	0.40984	0.13072
C32	Vemurafenib	24	0.0316	7	0.22779	5.8824	NaN	0.041528	0.13986	0.49261	NaN	0.19608	NaN	0.2439	0.15456	0.39216	0.14409	NaN	0.1032	NaN	0.24938	0.41841	0.20202	0.3937	0.14265
C32	Vemurafenib	24	0.0316	8	NaN	NaN	NaN	NaN	NaN	NaN	NaN	NaN	NaN	NaN	NaN	NaN	NaN	NaN	NaN	NaN	NaN	NaN	NaN	NaN	NaN
C32	Vemurafenib	24	0.1	1	0.18553	3.125	NaN	0.044883	0.16155	0.63291	NaN	NaN	NaN	0.1269	0.1497	0.32154	0.20964	NaN	0.14815	NaN	0.23148	0.54945	0.078989	0.30675	0.16155
C32	Vemurafenib	24	0.1	2	0.25445	NaN	NaN	0.027122	0.18215	0.62893	NaN	0.14728	NaN	0.13947	0.12469	0.37313	0.23697	NaN	0.12706	NaN	0.26247	0.35714	0.070373	0.33557	0.13928
C32	Vemurafenib	24	0.1	3	0.21739	2.7778	NaN	0.066313	0.15552	0.60241	NaN	0.15152	NaN	0.14104	0.16026	0.32573	0.12255	NaN	0.1	NaN	NaN	0.49751	0.094073	0.31746	0.14451
C32	Vemurafenib	24	0.1	4	0.23419	2.9412	NaN	0.058893	0.1497	0.54348	NaN	0.14837	NaN	0.13106	0.13298	0.34247	0.13966	NaN	0.12887	NaN	0.23866	0.41667	0.099206	0.3012	0.17094
C32	Vemurafenib	24	0.1	5	0.21008	2.7027	NaN	0.05144	0.15432	0.57143	NaN	0.14577	NaN	0.11641	0.13158	0.29412	0.12723	NaN	0.084034	NaN	0.26178	0.41322	0.096712	0.33898	0.18868
C32	Vemurafenib	24	0.1	6	0.20704	3.0303	NaN	0.041946	0.13405	0.5102	NaN	0.14286	NaN	0.12151	NaN	0.32154	0.13245	NaN	0.12107	NaN	0.24876	0.35461	0.087642	0.33113	0.16181
C32	Vemurafenib	24	0.1	7	0.18657	2.7778	NaN	0.024832	0.15015	0.54945	NaN	0.14903	NaN	0.12136	0.15175	0.30488	0.13333	NaN	0.087413	NaN	0.23529	0.34602	0.082508	0.3003	0.15823
C32	Vemurafenib	24	0.1	8	0.21053	2.9412	NaN	0.056275	0.13587	0.5848	NaN	0.16129	NaN	0.13055	0.15015	0.30488	0.14472	NaN	0.12674	NaN	0.26316	0.41322	0.092678	0.30675	0.18051
C32	Vemurafenib	24	0.316	1	0.13089	NaN	NaN	0.086356	0.16129	0.65359	NaN	0.11442	NaN	0.094429	0.18248	0.34247	0.098522	NaN	0.17391	NaN	0.14663	0.5848	0.079365	0.15408	0.23585
C32	Vemurafenib	24	0.316	2	NaN	1.4493	NaN	0.058858	0.17483	0.60976	NaN	0.15083	NaN	0.13298	0.16556	0.47619	0.11364	NaN	0.1443	NaN	0.2045	0.60976	0.066979	0.18083	0.24814
C32	Vemurafenib	24	0.316	3	0.15106	1.5152	NaN	0.045065	0.14881	0.65359	NaN	0.14728	NaN	0.09058	0.19268	0.42194	0.11919	NaN	0.11198	NaN	0.19531	0.56497	0.10341	0.1938	0.20202
C32	Vemurafenib	24	0.316	4	0.14684	1.5625	NaN	0.063573	0.18182	0.60241	NaN	0.16863	NaN	0.13699	0.16978	0.4902	0.11976	NaN	0.17513	NaN	0.23474	0.5988	0.12225	0.20833	0.27174
C32	Vemurafenib	24	0.316	5	0.15221	1.4085	NaN	0.045558	0.18416	0.66225	NaN	0.12937	NaN	0.092507	0.18484	0.4329	0.11669	NaN	0.1171	NaN	0.19084	0.56497	0.048852	0.17668	0.29155
C32	Vemurafenib	24	0.316	6	0.16611	1.5625	NaN	0.065574	0.20877	0.5848	NaN	0.18692	NaN	0.1387	0.16474	0.51546	0.10111	NaN	0.18149	NaN	0.25445	0.62112	0.11001	0.19531	0.24272
C32	Vemurafenib	24	0.316	7	0.17301	1.6129	NaN	0.047393	0.21231	0.62893	NaN	0.14451	NaN	0.11455	NaN	0.45662	0.11792	NaN	0.12579	NaN	0.27624	0.57143	0.12903	0.1773	0.21739
C32	Vemurafenib	24	0.316	8	NaN	NaN	NaN	NaN	NaN	NaN	NaN	NaN	NaN	NaN	NaN	NaN	NaN	NaN	NaN	NaN	NaN	NaN	NaN	NaN	NaN
C32	Vemurafenib	24	1	1	0.11403	NaN	NaN	NaN	0.22124	0.53763	NaN	0.14556	NaN	0.078309	0.21277	0.35587	0.06035	NaN	0.16287	NaN	0.20704	0.59524	0.14728	0.14771	0.25
C32	Vemurafenib	24	1	2	0.13333	1.1364	NaN	0.039417	0.15601	0.56818	NaN	0.1675	NaN	0.088106	0.20284	0.45455	0.071942	NaN	0.13351	NaN	0.21882	0.67114	0.081433	0.18484	0.29499
C32	Vemurafenib	24	1	3	0.1385	1.087	NaN	0.034141	0.1506	0.54945	NaN	0.12005	NaN	0.075415	0.20964	0.4386	0.061387	NaN	0.11338	NaN	0.18657	0.63291	0.12658	0.18282	0.25974
C32	Vemurafenib	24	1	4	0.16779	1.1765	NaN	0.042589	0.16807	0.52083	NaN	0.13966	NaN	0.084746	0.20367	0.53191	0.04583	NaN	0.15267	NaN	0.19417	0.60976	0.14451	0.18832	0.23202
C32	Vemurafenib	24	1	5	0.15974	0.9901	NaN	0.040064	0.16474	0.51282	NaN	0.10593	NaN	0.084104	0.19802	0.4386	0.032884	NaN	0.069156	NaN	NaN	0.6135	0.18315	NaN	0.29762
C32	Vemurafenib	24	1	6	0.15408	1.2821	NaN	0.046125	0.16892	0.52632	NaN	0.11779	NaN	0.075529	NaN	0.57143	0.051203	NaN	0.15504	NaN	0.24331	0.65789	0.15528	0.19646	0.27548
C32	Vemurafenib	24	1	7	0.12531	1.1236	NaN	0.02524	0.17668	0.54054	NaN	0.10183	NaN	0.10753	0.18519	0.52356	0.052632	NaN	0.12034	NaN	0.21368	0.6135	0.1032	0.13966	0.22371
C32	Vemurafenib	24	1	8	0.12903	1.0753	NaN	0.060643	0.2079	0.5291	NaN	0.18116	NaN	0.1001	0.19268	0.49505	0.05596	NaN	0.15361	NaN	0.21552	0.63694	0.14368	0.15798	0.27855
C32	Vemurafenib	24	3.16	1	0.08673	0.71429	NaN	0.041649	0.15015	0.50251	NaN	0.15625	NaN	0.095785	0.25253	0.26954	0.05005	NaN	0.14706	NaN	0.1675	0.54945	0.30581	0.17637	0.23753
C32	Vemurafenib	24	3.16	2	0.088496	0.7874	NaN	0.029568	0.15601	0.46729	NaN	0.11099	NaN	0.1355	NaN	0.36232	0.032637	NaN	0.10953	NaN	0.18904	0.52632	NaN	0.19763	0.26178
C32	Vemurafenib	24	3.16	3	0.13193	0.95238	NaN	0.042717	0.15552	0.5291	NaN	0.12658	NaN	0.0815	0.27701	0.3876	0.041374	NaN	0.11696	NaN	0.15244	0.66225	0.2994	0.29412	0.25641
C32	Vemurafenib	24	3.16	4	0.12063	1.0417	NaN	0.032884	0.16584	NaN	NaN	0.10627	NaN	0.1087	0.25641	0.48077	0.055463	NaN	0.14641	NaN	0.15974	0.65789	0.31949	0.30581	0.26247
C32	Vemurafenib	24	3.16	5	0.11919	0.87719	NaN	0.042052	0.17575	0.46729	NaN	NaN	NaN	0.069881	0.23256	0.33003	0.041701	NaN	0.1224	NaN	0.23095	0.56497	0.35587	0.25	0.28169
C32	Vemurafenib	24	3.16	6	0.16393	1.0417	NaN	0.040733	0.18904	0.46296	NaN	0.1182	NaN	0.038256	0.22523	0.50251	0.03251	NaN	0.15385	NaN	0.18975	0.60241	0.27473	0.26882	0.25
C32	Vemurafenib	24	3.16	7	0.084104	0.97087	NaN	0.018077	0.20619	0.49751	NaN	0.10406	NaN	0.082237	0.23585	0.43668	0.05015	NaN	0.11038	NaN	0.20661	0.61728	0.31746	0.27473	0.26596
C32	Vemurafenib	24	3.16	8	0.12821	0.8547	NaN	NaN	0.18657	0.47847	NaN	0.12484	NaN	0.1073	0.25773	0.50505	0.046555	NaN	0.17094	NaN	0.16779	0.72464	0.3012	0.29412	NaN
C32	PLX4720	24	0.00316	1	0.42017	6.25	NaN	0.06398	0.11429	0.39841	NaN	0.22173	NaN	0.44444	0.1218	0.42735	0.19084	NaN	0.13106	NaN	0.18382	0.26247	0.085106	0.36101	0.15175
C32	PLX4720	24	0.00316	2	0.39526	6.25	NaN	0.086281	0.12255	0.37175	NaN	0.21552	NaN	0.44248	0.12723	0.42553	0.17391	NaN	0.11905	NaN	0.2	0.2849	0.098039	0.37175	0.1626
C32	PLX4720	24	0.00316	3	0.34602	5.5556	NaN	0.057013	0.11765	0.3937	NaN	0.19194	NaN	0.41152	0.1292	0.33003	0.19305	NaN	NaN	NaN	0.19646	0.3096	0.13405	0.3413	0.13831
C32	PLX4720	24	0.00316	4	0.40486	5.8824	NaN	0.095877	0.12755	0.34602	NaN	0.21368	NaN	0.45249	0.11249	0.39841	0.18282	NaN	0.12453	NaN	0.18762	0.24938	0.074129	0.35971	0.14556
C32	PLX4720	24	0.00316	5	0.42918	6.6667	NaN	0.061538	0.11186	0.36496	NaN	0.20534	NaN	0.45872	0.11765	0.46729	0.20833	NaN	0.14006	NaN	0.21053	0.28329	NaN	0.32895	0.14245
C32	PLX4720	24	0.00316	6	0.40161	6.25	NaN	0.084962	0.12547	0.36101	NaN	0.23041	NaN	0.43478	0.12092	0.41322	0.18282	NaN	0.13793	NaN	0.22124	0.3012	0.10893	0.35587	0.16207
C32	PLX4720	24	0.00316	7	0.36101	5.8824	NaN	0.060423	0.12136	0.36765	NaN	0.20619	NaN	0.42373	0.10428	0.37037	0.18248	NaN	0.12392	NaN	0.19841	0.28571	0.092851	0.33784	0.12658
C32	PLX4720	24	0.00316	8	0.41322	5.2632	NaN	0.074683	0.13245	0.33223	NaN	0.22624	NaN	0.43478	0.10593	0.43478	0.16611	NaN	0.12953	NaN	0.22371	NaN	0.086505	0.36496	0.17241
C32	PLX4720	24	0.01	1	0.38911	6.25	NaN	0.052411	NaN	0.40984	NaN	0.17212	NaN	0.3125	0.13717	0.42735	0.15221	NaN	0.11299	NaN	0.22936	0.38314	0.072254	0.37313	0.13459
C32	PLX4720	24	0.01	2	0.37037	6.25	NaN	0.076687	0.10905	0.40984	NaN	0.23256	NaN	0.3125	0.14045	0.40323	0.15823	NaN	0.13106	NaN	0.17953	0.40486	0.073368	0.38168	0.14388
C32	PLX4720	24	0.01	3	0.2907	NaN	NaN	0.045683	0.11364	NaN	NaN	0.16474	NaN	0.38023	NaN	0.34483	0.15337	NaN	0.092764	NaN	0.19646	0.38168	0.086059	0.35587	0.1368
C32	PLX4720	24	0.01	4	0.3663	6.6667	NaN	0.053505	0.099404	0.4065	NaN	0.17606	NaN	0.13605	0.14144	0.4065	0.15152	NaN	0.1227	NaN	0.20284	0.3663	NaN	0.38462	0.15152
C32	PLX4720	24	0.01	5	0.39683	7.6923	NaN	0.056625	0.12547	0.40984	NaN	0.11111	NaN	0.34364	0.12821	0.47393	0.16807	NaN	0.12195	NaN	0.27778	0.41152	0.074794	0.35088	0.12723
C32	PLX4720	24	0.01	6	0.36765	6.25	NaN	0.082372	0.13316	0.40984	NaN	0.23041	NaN	0.36364	0.15528	0.42918	0.18939	NaN	0.11338	NaN	0.21552	0.38462	0.080645	0.38023	0.16155
C32	PLX4720	24	0.01	7	0.32573	6.25	NaN	0.048852	0.12225	0.39683	NaN	0.18727	NaN	0.40486	0.12531	0.40816	0.16807	NaN	0.086059	NaN	0.22936	0.32468	0.10194	0.34722	0.11507
C32	PLX4720	24	0.01	8	0.36232	7.1429	NaN	0.047393	0.10953	NaN	NaN	0.19569	NaN	0.20325	0.13405	0.46512	0.13966	NaN	0.12953	NaN	0.2551	0.28011	0.088261	0.369	0.1548
C32	PLX4720	24	0.0316	1	0.23202	5.5556	NaN	0.044504	0.12821	0.52083	NaN	0.14472	NaN	0.25575	0.15337	0.38023	0.19802	NaN	0.10152	NaN	0.20243	0.35461	0.082919	0.37453	0.14925
C32	PLX4720	24	0.0316	2	0.2907	5.2632	NaN	0.073475	0.14085	0.49505	NaN	0.20964	NaN	0.26596	0.16234	0.41322	0.18083	NaN	0.12821	NaN	0.17123	0.45249	0.089047	0.39216	0.17331
C32	PLX4720	24	0.0316	3	0.16892	4.1667	NaN	0.044053	0.094162	0.46296	NaN	0.15221	NaN	0.24096	0.21186	0.22936	0.13038	NaN	0.07485	NaN	0.16287	0.24213	0.078186	NaN	0.12706
C32	PLX4720	24	0.0316	4	0.19157	4.7619	NaN	0.03937	0.089928	0.40161	NaN	0.14347	NaN	0.18868	0.10834	0.25707	0.17857	NaN	0.095969	NaN	0.17036	0.26316	0.054348	0.37736	0.19084
C32	PLX4720	24	0.0316	5	0.22883	6.25	NaN	0.039154	0.1328	0.46948	NaN	0.18116	NaN	0.25575	0.11561	0.38462	0.15528	NaN	0.10799	NaN	0.27322	0.32051	0.06812	0.36496	0.12255
C32	PLX4720	24	0.0316	6	0.30581	5.2632	NaN	0.079936	0.1297	0.44843	NaN	0.22026	NaN	0.28653	0.15848	0.42017	0.20202	NaN	0.15129	NaN	0.21459	0.43103	0.1001	0.3861	0.16529
C32	PLX4720	24	0.0316	7	0.23148	5	NaN	0.04029	0.12739	0.46296	NaN	0.19194	NaN	0.29499	0.14164	0.31348	0.14164	NaN	0.083333	NaN	0.25189	0.34364	0.092764	0.4329	0.15748
C32	PLX4720	24	0.0316	8	0.22573	5.5556	NaN	0.037622	NaN	0.41322	NaN	0.18083	NaN	NaN	0.16207	0.42194	0.14663	NaN	0.11364	NaN	0.22831	0.29586	0.10953	0.41841	0.12361
C32	PLX4720	24	0.1	1	0.19881	2.7778	NaN	0.03202	0.13141	0.60241	NaN	0.1506	NaN	0.1368	0.15015	0.29674	0.16026	NaN	0.11099	NaN	0.20325	0.36101	0.07485	0.31847	0.15361
C32	PLX4720	24	0.1	2	0.22883	2.9412	NaN	0.073046	0.13889	0.57471	NaN	0.18083	NaN	0.15649	0.15823	0.28986	0.19881	NaN	0.12547	NaN	0.19455	0.43103	0.087489	0.32154	0.18868
C32	PLX4720	24	0.1	3	0.20964	3.2258	NaN	0.048193	0.14771	0.63694	NaN	0.19881	NaN	0.15244	0.14006	0.32362	0.20704	NaN	0.16949	NaN	0.2551	0.46948	0.087032	0.33445	0.17422
C32	PLX4720	24	0.1	4	0.23697	4	NaN	0.027255	0.15873	0.59172	NaN	0.15291	NaN	0.13351	0.13387	NaN	0.22075	NaN	0.13605	NaN	0.23419	0.40161	0.081103	0.34483	0.11377
C32	PLX4720	24	0.1	5	0.20284	3.0303	NaN	0.033003	0.14535	0.5291	NaN	0.15038	NaN	0.12674	0.15385	0.31447	0.1355	NaN	0.10526	NaN	NaN	0.34014	0.07622	0.33784	0.15291
C32	PLX4720	24	0.1	6	0.23419	3.7037	NaN	0.095694	0.13624	0.55866	NaN	0.2004	NaN	0.16863	0.16807	0.32051	0.16103	NaN	0.14599	NaN	0.22321	0.45455	0.081301	0.33898	0.20661
C32	PLX4720	24	0.1	7	0.19268	2.6316	NaN	0.056529	0.14184	0.56818	NaN	0.12579	NaN	0.13038	NaN	0.29412	0.14472	NaN	0.1032	NaN	0.25	0.42918	0.088731	0.3125	0.17889
C32	PLX4720	24	0.1	8	NaN	NaN	NaN	NaN	NaN	NaN	NaN	NaN	NaN	NaN	NaN	NaN	NaN	NaN	NaN	NaN	NaN	NaN	NaN	NaN	NaN
C32	PLX4720	24	0.316	1	0.17153	1.6129	NaN	0.060938	0.14815	0.60606	NaN	0.15106	NaN	0.15038	0.17271	0.46729	0.11834	NaN	0.13569	NaN	0.20921	0.68027	0.1046	0.20202	NaN
C32	PLX4720	24	0.316	2	0.16667	1.3699	NaN	0.074074	0.16835	0.5848	NaN	0.17036	NaN	0.1387	0.17271	0.46729	0.11416	NaN	0.15175	NaN	0.22422	0.52632	0.11455	0.22422	0.25189
C32	PLX4720	24	0.316	3	NaN	1.1236	NaN	0.054735	0.19841	0.60606	NaN	0.10823	NaN	0.088339	0.16313	NaN	0.097182	NaN	0.092081	NaN	NaN	0.55866	0.092678	0.20202	0.24213
C32	PLX4720	24	0.316	4	0.17606	1.4085	NaN	0.06006	0.17422	0.57143	NaN	0.14706	NaN	0.12165	0.17606	0.46948	0.12005	NaN	0.1497	NaN	0.20661	0.66225	0.072622	0.22883	0.25126
C32	PLX4720	24	0.316	5	NaN	NaN	NaN	NaN	NaN	NaN	NaN	NaN	NaN	NaN	NaN	NaN	NaN	NaN	NaN	NaN	NaN	NaN	NaN	NaN	NaN
C32	PLX4720	24	0.316	6	0.14925	1.4085	NaN	0.077942	0.18215	0.57471	NaN	0.17361	NaN	0.14347	0.16892	0.48544	0.10438	NaN	0.14993	NaN	0.24752	0.47393	NaN	0.23148	0.2445
C32	PLX4720	24	0.316	7	0.12195	1.6129	NaN	0.04417	0.15699	0.63291	NaN	0.13387	NaN	0.098425	NaN	0.42017	0.11876	NaN	0.11249	NaN	0.2445	0.54945	0.095238	0.1912	NaN
C32	PLX4720	24	0.316	8	0.13986	1.3514	NaN	0.070077	0.16611	0.55556	NaN	0.16077	NaN	0.14144	0.1626	0.49505	0.11013	NaN	0.15314	NaN	0.24938	0.50761	0.10695	0.20367	0.23981
C32	PLX4720	24	1	1	0.17544	1.2821	NaN	0.047642	0.15291	0.53191	NaN	0.1328	NaN	0.10163	0.18519	0.45249	NaN	NaN	0.1261	NaN	0.2004	0.60976	0.093023	0.13263	0.2681
C32	PLX4720	24	1	2	0.13055	1.1236	NaN	0.064558	0.16978	0.5102	NaN	0.1462	NaN	0.10965	0.19417	0.40984	0.080064	NaN	0.13928	NaN	0.19685	0.54054	0.1065	0.1675	0.28011
C32	PLX4720	24	1	3	0.15723	0.86957	NaN	0.089686	0.15528	0.4902	NaN	0.11148	NaN	0.076394	0.17889	0.32787	0.074294	NaN	0.15823	NaN	0.22124	0.62112	0.13106	0.15083	NaN
C32	PLX4720	24	1	4	0.14045	1.1364	NaN	0.048685	0.17544	0.53763	NaN	0.15949	NaN	NaN	0.19231	0.44248	0.053447	NaN	0.13123	NaN	0.23529	0.63694	0.090009	0.16447	0.28736
C32	PLX4720	24	1	5	0.13514	1.3333	NaN	0.035855	0.16502	0.55866	NaN	0.123	NaN	0.084962	0.19268	0.53191	0.067069	NaN	0.12674	NaN	0.2439	0.76336	0.07734	0.14706	0.26247
C32	PLX4720	24	1	6	0.14663	1.0309	NaN	0.081433	0.16234	0.51813	NaN	NaN	NaN	0.11377	0.20492	0.49751	0.092507	NaN	0.15337	NaN	0.20661	0.64516	0.13158	0.17544	0.27624
C32	PLX4720	24	1	7	0.16949	0.93458	NaN	0.029586	0.1462	0.55249	NaN	0.12346	NaN	0.064725	0.21692	0.44843	0.074074	NaN	0.11641	NaN	0.2551	0.77519	0.14025	0.17391	0.29412
C32	PLX4720	24	1	8	0.14881	1.2658	NaN	0.043011	0.13495	0.51813	NaN	0.12837	NaN	0.061614	0.19685	0.51813	0.057438	NaN	0.15083	NaN	0.23923	0.55556	0.15748	0.18215	0.271
C32	PLX4720	24	3.16	1	0.14124	NaN	NaN	0.054555	0.15408	0.43478	NaN	0.10638	NaN	0.087796	0.2439	0.42735	0.025368	NaN	0.11655	NaN	0.21186	0.70423	0.25	0.1992	0.23866
C32	PLX4720	24	3.16	2	0.12453	1.0309	NaN	0.031596	0.16694	0.42553	NaN	0.13263	NaN	0.1227	0.24331	0.4329	0.066534	NaN	0.1443	NaN	0.19011	0.84746	0.21459	0.21413	0.30488
C32	PLX4720	24	3.16	3	0.073801	0.75188	NaN	0.041649	NaN	0.45455	NaN	0.14599	NaN	0.073801	0.18939	0.24938	0.049188	NaN	0.14903	NaN	0.16807	0.46729	0.31847	0.16502	0.23753
C32	PLX4720	24	3.16	4	0.099206	0.84034	NaN	0.029603	0.13263	0.43103	NaN	0.11561	NaN	0.075529	0.18868	0.30864	0.03686	NaN	0.10526	NaN	0.20877	0.42194	0.23148	0.17637	0.14903
C32	PLX4720	24	3.16	5	0.094787	1.0417	NaN	0.028785	0.1692	0.45662	NaN	0.12392	NaN	0.090827	0.23364	0.44053	0.038226	NaN	0.11751	NaN	0.28329	0.57803	0.14577	0.15552	0.33003
C32	PLX4720	24	3.16	6	0.12048	0.96154	NaN	NaN	0.16639	0.44444	NaN	0.16287	NaN	0.11455	0.22779	0.45662	0.083126	NaN	0.17123	NaN	0.19802	0.62112	0.21834	0.18657	0.3012
C32	PLX4720	24	3.16	7	0.10799	1	NaN	0.033647	0.15773	0.45045	NaN	0.10246	NaN	0.080775	0.23641	0.33113	0.060024	NaN	0.11834	NaN	0.25974	0.59524	0.27778	0.17889	0.30581
C32	PLX4720	24	3.16	8	0.10384	1.0417	NaN	0.027941	0.13774	0.45662	NaN	0.11364	NaN	0.10823	0.23256	0.4902	0.041701	NaN	0.12853	NaN	0.22831	0.46729	0.2	0.22573	0.25126
C32	SB590885	24	0.00316	1	0.36101	6.25	NaN	0.056561	0.12469	0.41667	NaN	0.22989	NaN	0.4902	0.12579	0.39683	0.17513	NaN	0.11001	NaN	0.18382	0.31646	0.08643	0.37037	0.13141
C32	SB590885	24	0.00316	2	0.37736	6.25	NaN	0.070175	0.12255	0.38314	NaN	0.24038	NaN	0.43668	0.13123	0.42553	0.18416	NaN	0.13624	NaN	0.21692	0.31348	0.097656	0.38023	0.13928
C32	SB590885	24	0.00316	3	0.41322	6.6667	NaN	0.062228	0.12821	0.40161	NaN	0.22472	NaN	0.4902	0.12658	0.42735	0.18904	NaN	0.12438	NaN	0.20121	0.30488	0.077399	0.35211	0.12853
C32	SB590885	24	0.00316	4	0.40161	6.25	NaN	0.088028	0.13477	0.3937	NaN	0.23866	NaN	0.45872	0.12469	0.4065	0.17575	NaN	0.13158	NaN	0.19569	0.31447	0.10363	0.37037	0.18349
C32	SB590885	24	0.00316	5	NaN	6.6667	NaN	0.054765	0.1218	0.3876	NaN	0.21739	NaN	0.48309	0.10627	0.44843	0.19048	NaN	0.12376	NaN	0.24272	0.31746	0.076687	0.30675	0.18182
C32	SB590885	24	0.00316	6	0.3937	NaN	NaN	0.073746	0.15408	0.37175	NaN	0.23697	NaN	0.41494	0.11025	0.44643	0.16584	NaN	0.14684	NaN	0.22472	0.39526	0.10438	0.31646	0.1692
C32	SB590885	24	0.00316	7	NaN	NaN	NaN	NaN	NaN	NaN	NaN	NaN	NaN	NaN	NaN	NaN	NaN	NaN	NaN	NaN	NaN	NaN	NaN	NaN	NaN
C32	SB590885	24	0.00316	8	0.3861	6.6667	NaN	0.090009	0.13908	0.38168	NaN	0.24752	NaN	0.4386	0.1287	0.42194	0.17921	NaN	0.14599	NaN	0.22422	0.35842	0.098814	0.38462	0.17182
C32	SB590885	24	0.01	1	0.30864	5.8824	NaN	0.048263	0.11962	0.47847	NaN	0.19011	NaN	0.34602	0.13495	0.41667	0.16026	NaN	NaN	NaN	0.18975	0.38462	0.071276	0.33113	0.13405
C32	SB590885	24	0.01	2	0.28818	7.1429	NaN	0.050075	0.12315	0.45045	NaN	0.21008	NaN	0.2849	0.14065	0.4386	NaN	NaN	0.1287	NaN	0.18587	0.29674	0.077519	0.34364	0.12771
C32	SB590885	24	0.01	3	0.33445	6.25	NaN	0.058962	0.14164	0.46948	NaN	0.21322	NaN	0.35211	0.14837	0.46948	0.16181	NaN	0.12165	NaN	0.21413	0.39062	0.07485	0.3876	0.19646
C32	SB590885	24	0.01	4	0.3268	6.25	NaN	0.076104	0.12658	0.45249	NaN	0.24691	NaN	0.32051	0.15848	0.46083	0.1634	NaN	0.12887	NaN	0.19157	0.23585	0.079177	0.3937	0.14837
C32	SB590885	24	0.01	5	0.31847	6.25	NaN	0.07446	0.1321	0.42373	NaN	0.19417	NaN	0.30211	0.1368	0.48077	0.16287	NaN	0.11601	NaN	0.25189	0.44643	0.069444	0.3413	0.22779
C32	SB590885	24	0.01	6	0.31847	7.6923	NaN	0.075245	0.1292	0.42553	NaN	0.22523	NaN	0.3096	0.15385	0.43668	NaN	NaN	0.13021	NaN	0.22573	0.38911	0.091996	0.37037	0.14409
C32	SB590885	24	0.01	7	NaN	7.6923	NaN	0.046555	NaN	0.44643	NaN	0.19455	NaN	0.35587	0.13986	0.50505	0.15949	NaN	0.12048	NaN	0.17606	0.44643	NaN	0.38911	0.15129
C32	SB590885	24	0.01	8	0.33557	6.25	NaN	0.080645	0.13333	0.43668	NaN	0.23529	NaN	0.33445	0.15244	0.47847	0.1692	NaN	0.13966	NaN	0.21645	0.42373	0.10091	0.39683	0.16807
C32	SB590885	24	0.0316	1	0.20284	4.1667	NaN	0.042608	0.14124	0.5848	NaN	0.16667	NaN	0.22727	0.12225	NaN	0.15385	NaN	0.086957	NaN	0.17452	0.45872	0.093721	0.37037	0.12392
C32	SB590885	24	0.0316	2	0.19685	4.7619	NaN	0.045393	0.13514	0.55866	NaN	0.17986	NaN	0.18832	0.15175	0.40486	0.15221	NaN	0.11074	NaN	0.18382	0.36496	0.070077	0.369	0.12315
C32	SB590885	24	0.0316	3	0.18832	4.5455	NaN	0.044053	0.18051	0.59172	NaN	0.18939	NaN	0.19455	0.15314	0.40323	0.14045	NaN	0.10989	NaN	0.19531	0.38911	0.094697	0.34602	0.1227
C32	SB590885	24	0.0316	4	0.24155	4.1667	NaN	0.068353	0.13106	0.56818	NaN	0.1992	NaN	0.21882	0.15552	0.4065	0.17889	NaN	0.13514	NaN	0.16694	0.48544	0.084818	0.37175	0.1626
C32	SB590885	24	0.0316	5	0.17825	4.5455	NaN	0.041237	0.14225	0.5291	NaN	0.1675	NaN	0.17241	0.14641	0.40323	0.16949	NaN	0.096154	NaN	0.26525	0.45455	0.10373	0.32051	0.15552
C32	SB590885	24	0.0316	6	NaN	NaN	NaN	NaN	NaN	NaN	NaN	NaN	NaN	NaN	NaN	NaN	NaN	NaN	NaN	NaN	NaN	NaN	NaN	NaN	NaN
C32	SB590885	24	0.0316	7	0.20576	4.7619	NaN	0.045106	0.18248	0.5291	NaN	0.18083	NaN	0.16155	0.16978	0.41494	0.1387	NaN	0.10493	NaN	0.2849	0.42194	0.067114	0.34247	0.13263
C32	SB590885	24	0.0316	8	0.25063	4.3478	NaN	0.085179	0.13605	0.51546	NaN	0.20619	NaN	0.18975	0.11834	NaN	NaN	NaN	0.1548	NaN	0.21142	0.46512	0.096712	0.34483	0.18182
C32	SB590885	24	0.1	1	0.21186	2.0833	NaN	0.04662	0.16949	0.6135	NaN	0.21645	NaN	0.11442	0.16667	0.32154	0.12407	NaN	0.087108	NaN	0.19305	0.44643	0.091912	0.20576	0.17301
C32	SB590885	24	0.1	2	0.17825	2.2222	NaN	0.050684	0.11099	0.5618	NaN	0.13699	NaN	0.097182	0.14993	0.32051	0.13245	NaN	0.13812	NaN	0.22422	0.45662	NaN	0.21505	0.16611
C32	SB590885	24	0.1	3	0.15038	2	NaN	0.023646	0.14025	0.59524	NaN	0.1221	NaN	0.094877	0.15314	0.31056	0.12579	NaN	0.10627	NaN	0.20367	0.40486	0.075529	0.21413	0.16207
C32	SB590885	24	0.1	4	0.17153	2.0833	NaN	0.065531	0.14514	0.59172	NaN	0.17065	NaN	0.1292	0.1548	0.30395	0.14225	NaN	0.12788	NaN	0.20661	0.46948	0.073314	0.23641	0.19084
C32	SB590885	24	0.1	5	0.13812	2.1277	NaN	0.032113	0.16393	0.55866	NaN	0.13459	NaN	0.087796	0.17544	0.2994	0.13089	NaN	0.10081	NaN	0.24038	0.42373	0.083264	0.24876	0.14903
C32	SB590885	24	0.1	6	0.18975	2.2727	NaN	0.050403	0.13889	0.57471	NaN	0.15083	NaN	0.13532	0.16051	0.30488	0.14184	NaN	0.12469	NaN	0.26178	0.4902	0.088889	0.2457	0.18727
C32	SB590885	24	0.1	7	0.16234	2.3256	NaN	0.025465	0.15456	0.54645	NaN	0.12987	NaN	0.1004	0.16	0.29674	NaN	NaN	0.11198	NaN	0.26596	0.44248	0.096246	0.20747	0.16807
C32	SB590885	24	0.1	8	0.17153	NaN	NaN	0.098619	0.15337	0.58824	NaN	0.18553	NaN	0.13643	0.17637	0.33898	0.14815	NaN	0.14493	NaN	0.22831	0.50251	0.066094	0.2331	0.22075
C32	SB590885	24	0.316	1	0.11806	1.2821	NaN	0.045977	0.17361	0.65359	NaN	0.13193	NaN	0.084531	0.19194	0.42194	0.11547	NaN	0.11099	NaN	NaN	0.5291	0.087108	0.16474	0.22472
C32	SB590885	24	0.316	2	0.1642	1.4085	NaN	0.063412	0.17036	0.6135	NaN	0.15723	NaN	0.13123	0.17301	0.4902	NaN	NaN	0.17986	NaN	0.21739	0.79365	0.1182	0.18315	0.26882
C32	SB590885	24	0.316	3	0.15175	1.3889	NaN	0.05144	NaN	0.62112	NaN	0.13812	NaN	0.096618	0.16447	0.44843	0.11587	NaN	0.12937	NaN	0.19011	0.55556	0.064516	0.17606	0.21368
C32	SB590885	24	0.316	4	0.14327	1.2658	NaN	0.06435	0.17153	0.5988	NaN	0.15601	NaN	0.11848	0.17271	0.4386	0.1032	NaN	0.13774	NaN	0.20747	0.49751	0.10753	0.1845	0.26525
C32	SB590885	24	0.316	5	0.13699	1.4706	NaN	0.049164	0.17241	0.59172	NaN	0.13021	NaN	0.1002	0.1996	0.46729	0.11455	NaN	0.1387	NaN	0.22422	0.60976	0.095238	0.14881	NaN
C32	SB590885	24	0.316	6	0.1938	NaN	NaN	0.075988	0.18622	0.5848	NaN	0.16807	NaN	0.14286	0.16892	0.49261	0.093985	NaN	0.15823	NaN	0.24331	0.77519	0.11429	0.14749	0.27624
C32	SB590885	24	0.316	7	NaN	NaN	NaN	NaN	NaN	NaN	NaN	NaN	NaN	NaN	NaN	NaN	NaN	NaN	NaN	NaN	NaN	NaN	NaN	NaN	NaN
C32	SB590885	24	0.316	8	0.17271	1.3333	NaN	0.071582	0.18622	0.60241	NaN	0.15337	NaN	0.12285	0.17762	0.46296	0.11614	NaN	0.17212	NaN	0.23364	0.54945	0.1105	0.15152	0.26596
C32	SB590885	24	1	1	0.1001	0.98039	NaN	0.037202	0.14535	0.57803	NaN	0.11249	NaN	0.05277	0.18727	0.40984	0.087719	NaN	0.09542	NaN	0.15175	0.58824	NaN	0.11792	0.23364
C32	SB590885	24	1	2	0.11468	1.1364	NaN	0.035587	0.1548	0.57143	NaN	0.12771	NaN	0.081037	0.18416	0.49505	0.074349	NaN	0.14025	NaN	0.16529	0.50505	0.10571	0.1385	0.2451
C32	SB590885	24	1	3	0.1368	1.0417	NaN	0.034662	0.18692	0.5988	NaN	0.11223	NaN	0.11299	0.18762	0.48077	0.080386	NaN	0.14556	NaN	0.1912	0.68493	0.078125	0.13123	0.24938
C32	SB590885	24	1	4	0.11669	1.0417	NaN	0.062189	0.19305	0.57471	NaN	0.15848	NaN	0.11198	0.19305	0.42373	0.093633	NaN	0.1387	NaN	0.15015	0.64516	0.091659	0.15504	0.26178
C32	SB590885	24	1	5	0.14599	1.1111	NaN	0.043725	0.19881	0.58824	NaN	0.11494	NaN	0.091408	NaN	0.47847	0.082781	NaN	0.11848	NaN	0.20325	NaN	0.099404	0.12953	NaN
C32	SB590885	24	1	6	0.11876	1.1905	NaN	0.052798	0.18116	0.5848	NaN	0.15083	NaN	0.092336	0.17857	0.44444	0.082919	NaN	0.13477	NaN	0.1938	0.6135	0.10493	0.14881	0.20492
C32	SB590885	24	1	7	0.13774	1.1765	NaN	0.043764	0.17452	0.60606	NaN	0.12887	NaN	0.081633	0.18657	0.50761	0.078989	NaN	0.125	NaN	0.23202	0.65789	0.086505	0.13928	0.26385
C32	SB590885	24	1	8	0.15873	1.0638	NaN	0.079681	0.16722	0.57471	NaN	0.17094	NaN	0.11013	0.20243	0.48544	0.098328	NaN	0.15038	NaN	0.16393	0.65789	0.10132	0.16103	0.29499
C32	SB590885	24	3.16	1	0.1199	1	NaN	0.03873	0.15798	0.54645	NaN	0.12361	NaN	0.075815	0.2193	0.34602	0.071685	NaN	0.096899	NaN	0.16129	0.53763	0.15823	0.13569	0.22075
C32	SB590885	24	3.16	2	0.10395	0.91743	NaN	0.034965	0.15106	0.54945	NaN	0.12642	NaN	0.085324	0.20121	0.4386	0.087642	NaN	0.12107	NaN	0.17153	0.4902	0.095511	0.14265	0.24213
C32	SB590885	24	3.16	3	0.08643	0.97087	NaN	0.034722	0.16077	0.55866	NaN	0.12937	NaN	0.094877	0.20325	0.39841	0.062578	NaN	0.11765	NaN	0.18868	0.66225	0.095602	0.1506	0.2681
C32	SB590885	24	3.16	4	0.11891	0.88496	NaN	0.020375	0.16026	0.54645	NaN	0.14368	NaN	0.1056	0.19084	0.40161	0.094251	NaN	0.14599	NaN	0.15699	0.56497	0.11655	0.16077	0.28011
C32	SB590885	24	3.16	5	0.099404	1.1765	NaN	0.031969	0.16611	0.51813	NaN	0.17271	NaN	0.071891	0.21413	0.40486	0.083963	NaN	0.10183	NaN	0.20202	0.6135	0.16556	0.15699	0.23474
C32	SB590885	24	3.16	6	0.1227	1.2987	NaN	0.054083	0.17301	NaN	NaN	0.13755	NaN	0.094787	0.16234	0.45872	0.086133	NaN	0.15385	NaN	0.17699	0.71942	0.11614	0.14881	0.26525
C32	SB590885	24	3.16	7	0.07593	1.0753	NaN	0.054407	0.16584	0.55556	NaN	0.12658	NaN	0.093023	0.18657	0.43478	NaN	NaN	0.11574	NaN	0.22779	0.55249	0.093545	0.14599	0.25316
C32	SB590885	24	3.16	8	0.10953	0.96154	NaN	0.073421	NaN	0.52356	NaN	0.16155	NaN	0.12453	0.20964	0.46512	0.11779	NaN	0.16892	NaN	0.18868	0.71942	0.13889	0.16779	0.26882
C32	DMSO control	48	NaN	1	0.35842	5.5556	NaN	0.059102	0.14144	0.52356	NaN	0.2008	NaN	0.27548	0.10267	0.41667	0.16103	NaN	0.11416	NaN	0.17986	0.2907	0.076394	0.53191	0.11186
C32	DMSO control	48	NaN	2	0.37313	5.5556	NaN	0.07764	0.12821	0.5	NaN	0.22173	NaN	0.24752	0.1006	0.44248	0.16393	NaN	0.14815	NaN	0.21231	0.34247	0.099502	0.53191	0.13605
C32	DMSO control	48	NaN	3	0.38314	5	NaN	0.064103	0.12547	0.44248	NaN	0.20576	NaN	0.2611	0.081967	0.3876	0.15748	NaN	0.1227	NaN	0.17422	0.23364	0.070472	0.46296	0.11614
C32	DMSO control	48	NaN	4	0.38023	5	NaN	0.085616	0.1218	0.41841	NaN	0.21322	NaN	0.24691	0.090009	0.39216	0.1506	NaN	0.11905	NaN	0.17825	0.2451	0.092421	0.4902	0.13158
C32	DMSO control	48	NaN	5	NaN	NaN	NaN	NaN	NaN	NaN	NaN	NaN	NaN	NaN	NaN	NaN	NaN	NaN	NaN	NaN	NaN	NaN	NaN	NaN	NaN
C32	DMSO control	48	NaN	6	NaN	NaN	NaN	NaN	NaN	NaN	NaN	NaN	NaN	NaN	NaN	NaN	NaN	NaN	NaN	NaN	NaN	NaN	NaN	NaN	NaN
C32	DMSO control	48	NaN	7	NaN	NaN	NaN	NaN	NaN	NaN	NaN	NaN	NaN	NaN	NaN	NaN	NaN	NaN	NaN	NaN	NaN	NaN	NaN	NaN	NaN
C32	DMSO control	48	NaN	8	NaN	NaN	NaN	NaN	NaN	NaN	NaN	NaN	NaN	NaN	NaN	NaN	NaN	NaN	NaN	NaN	NaN	NaN	NaN	NaN	NaN
C32	DMSO control	48	NaN	1	0.33333	5.5556	NaN	0.048054	0.13514	0.57471	NaN	0.18018	NaN	0.21739	0.11403	0.41667	0.13405	NaN	0.10395	NaN	0.18315	0.31447	0.079302	0.56497	0.10152
C32	DMSO control	48	NaN	2	0.33223	6.25	NaN	0.054025	0.14993	0.54945	NaN	0.19531	NaN	0.17986	0.1003	0.4329	0.13193	NaN	0.13038	NaN	0.18116	0.33445	0.083893	0.54945	0.11669
C32	DMSO control	48	NaN	3	0.3413	5.5556	NaN	0.052798	0.11737	0.48077	NaN	0.17182	NaN	0.20408	0.070872	0.4065	0.12107	NaN	0.10363	NaN	0.17889	0.22883	0.058858	0.52356	0.091408
C32	DMSO control	48	NaN	4	0.31847	5.2632	NaN	0.067249	0.11173	0.46512	NaN	0.19724	NaN	0.18416	0.087951	0.37453	0.13245	NaN	0.11249	NaN	0.15552	0.24631	0.067385	0.51546	0.12723
C32	DMSO control	48	NaN	5	NaN	NaN	NaN	NaN	NaN	NaN	NaN	NaN	NaN	NaN	NaN	NaN	NaN	NaN	NaN	NaN	NaN	NaN	NaN	NaN	NaN
C32	DMSO control	48	NaN	6	NaN	NaN	NaN	NaN	NaN	NaN	NaN	NaN	NaN	NaN	NaN	NaN	NaN	NaN	NaN	NaN	NaN	NaN	NaN	NaN	NaN
C32	DMSO control	48	NaN	7	NaN	NaN	NaN	NaN	NaN	NaN	NaN	NaN	NaN	NaN	NaN	NaN	NaN	NaN	NaN	NaN	NaN	NaN	NaN	NaN	NaN
C32	DMSO control	48	NaN	8	NaN	NaN	NaN	NaN	NaN	NaN	NaN	NaN	NaN	NaN	NaN	NaN	NaN	NaN	NaN	NaN	NaN	NaN	NaN	NaN	NaN
C32	DMSO control	48	NaN	1	0.30211	5.8824	NaN	0.050659	0.20121	0.57471	NaN	0.18797	NaN	0.21186	0.075245	0.369	0.12887	NaN	0.089206	NaN	0.18692	0.31949	0.10493	0.5814	0.10493
C32	DMSO control	48	NaN	2	0.31153	5.8824	NaN	0.053248	0.14451	0.53763	NaN	0.18657	NaN	0.18939	0.1218	0.4	0.13004	NaN	0.11696	NaN	0.17452	0.37313	0.071327	0.58824	0.11682
C32	DMSO control	48	NaN	3	0.27933	6.25	NaN	0.044924	0.10582	0.5102	NaN	0.20921	NaN	0.16779	0.094073	0.37175	0.12392	NaN	0.097847	NaN	0.18692	0.23529	0.05144	0.52356	0.040274
C32	DMSO control	48	NaN	4	0.33113	5.2632	NaN	0.067843	0.12092	0.4878	NaN	0.12077	NaN	0.20747	0.094429	0.37175	0.15038	NaN	0.11919	NaN	0.14837	0.29586	0.078989	0.53763	0.12739
C32	DMSO control	48	NaN	5	NaN	NaN	NaN	NaN	NaN	NaN	NaN	NaN	NaN	NaN	NaN	NaN	NaN	NaN	NaN	NaN	NaN	NaN	NaN	NaN	NaN
C32	DMSO control	48	NaN	6	NaN	NaN	NaN	NaN	NaN	NaN	NaN	NaN	NaN	NaN	NaN	NaN	NaN	NaN	NaN	NaN	NaN	NaN	NaN	NaN	NaN
C32	DMSO control	48	NaN	7	NaN	NaN	NaN	NaN	NaN	NaN	NaN	NaN	NaN	NaN	NaN	NaN	NaN	NaN	NaN	NaN	NaN	NaN	NaN	NaN	NaN
C32	DMSO control	48	NaN	8	NaN	NaN	NaN	NaN	NaN	NaN	NaN	NaN	NaN	NaN	NaN	NaN	NaN	NaN	NaN	NaN	NaN	NaN	NaN	NaN	NaN
C32	DMSO control	48	NaN	1	0.33003	5.5556	NaN	0.047619	0.12723	0.52356	NaN	0.19011	NaN	0.19084	0.10941	0.19417	0.13736	NaN	0.10549	NaN	0.18692	0.27933	0.09058	0.52632	0.15723
C32	DMSO control	48	NaN	2	0.35842	5.8824	NaN	0.052687	0.11779	0.5102	NaN	0.17452	NaN	0.17391	0.11274	0.30303	0.12376	NaN	0.12516	NaN	0.18904	0.31153	0.084317	0.51282	0.11198
C32	DMSO control	48	NaN	3	0.30769	5.2632	NaN	0.031949	0.15038	0.44843	NaN	0.17889	NaN	0.19194	0.0777	0.271	0.13947	NaN	0.096061	NaN	0.17699	0.21097	0.069881	0.46296	0.095057
C32	DMSO control	48	NaN	4	0.3663	5.2632	NaN	0.062073	0.10638	0.46729	NaN	0.19305	NaN	0.21186	0.094787	0.27027	0.1462	NaN	0.1139	NaN	0.16181	0.26385	0.081235	0.47619	0.12121
C32	DMSO control	48	NaN	5	NaN	NaN	NaN	NaN	NaN	NaN	NaN	NaN	NaN	NaN	NaN	NaN	NaN	NaN	NaN	NaN	NaN	NaN	NaN	NaN	NaN
C32	DMSO control	48	NaN	6	NaN	NaN	NaN	NaN	NaN	NaN	NaN	NaN	NaN	NaN	NaN	NaN	NaN	NaN	NaN	NaN	NaN	NaN	NaN	NaN	NaN
C32	DMSO control	48	NaN	7	NaN	NaN	NaN	NaN	NaN	NaN	NaN	NaN	NaN	NaN	NaN	NaN	NaN	NaN	NaN	NaN	NaN	NaN	NaN	NaN	NaN
C32	DMSO control	48	NaN	8	NaN	NaN	NaN	NaN	NaN	NaN	NaN	NaN	NaN	NaN	NaN	NaN	NaN	NaN	NaN	NaN	NaN	NaN	NaN	NaN	NaN
C32	DMSO control	48	NaN	1	0.3663	5.5556	NaN	0.065317	0.12739	0.55249	NaN	0.21692	NaN	0.27397	0.11416	0.39683	0.14948	NaN	0.11287	NaN	0.16949	0.31153	0.085616	0.5814	0.11062
C32	DMSO control	48	NaN	2	0.37594	5.5556	NaN	0.08489	0.13423	0.52083	NaN	0.22222	NaN	0.2457	0.1171	0.41494	0.15898	NaN	0.14409	NaN	0.21142	0.39216	0.099108	0.59524	0.13793
C32	DMSO control	48	NaN	3	0.37879	5.2632	NaN	0.060277	0.11099	0.4902	NaN	0.19724	NaN	0.2457	0.089606	0.38462	0.14535	NaN	0.10549	NaN	0.16949	0.25189	0.044053	0.48309	0.12048
C32	DMSO control	48	NaN	4	0.369	5	NaN	0.079428	0.12285	0.47619	NaN	0.19342	NaN	0.23641	0.10132	0.4	0.13831	NaN	0.11161	NaN	0.18939	0.2584	0.092678	0.51282	0.12563
C32	DMSO control	48	NaN	5	NaN	NaN	NaN	NaN	NaN	NaN	NaN	NaN	NaN	NaN	NaN	NaN	NaN	NaN	NaN	NaN	NaN	NaN	NaN	NaN	NaN
C32	DMSO control	48	NaN	6	NaN	NaN	NaN	NaN	NaN	NaN	NaN	NaN	NaN	NaN	NaN	NaN	NaN	NaN	NaN	NaN	NaN	NaN	NaN	NaN	NaN
C32	DMSO control	48	NaN	7	NaN	NaN	NaN	NaN	NaN	NaN	NaN	NaN	NaN	NaN	NaN	NaN	NaN	NaN	NaN	NaN	NaN	NaN	NaN	NaN	NaN
C32	DMSO control	48	NaN	8	NaN	NaN	NaN	NaN	NaN	NaN	NaN	NaN	NaN	NaN	NaN	NaN	NaN	NaN	NaN	NaN	NaN	NaN	NaN	NaN	NaN
C32	DMSO control	48	NaN	1	0.33333	5.2632	NaN	0.049432	0.11765	0.54054	NaN	0.18727	NaN	0.22883	0.096712	0.4065	0.11377	NaN	0.093985	NaN	0.15267	0.2924	0.062305	0.51546	0.10493
C32	DMSO control	48	NaN	2	0.32895	6.25	NaN	0.045269	0.10989	0.5102	NaN	0.19881	NaN	0.16393	0.097943	0.40984	0.10571	NaN	0.11862	NaN	0.17422	0.26316	0.079177	0.50251	0.10417
C32	DMSO control	48	NaN	3	0.34965	5.2632	NaN	0.043745	0.10132	0.45455	NaN	0.18149	NaN	0.2008	0.082781	0.36364	0.1171	NaN	0.096154	NaN	0.17637	0.26042	0.081367	0.4717	0.097276
C32	DMSO control	48	NaN	4	0.32895	5.5556	NaN	0.058207	0.11312	0.45455	NaN	0.18975	NaN	0.18519	0.086655	0.35842	0.11792	NaN	0.11001	NaN	0.14144	0.23697	0.069541	0.46948	0.11236
C32	DMSO control	48	NaN	5	NaN	NaN	NaN	NaN	NaN	NaN	NaN	NaN	NaN	NaN	NaN	NaN	NaN	NaN	NaN	NaN	NaN	NaN	NaN	NaN	NaN
C32	DMSO control	48	NaN	6	NaN	NaN	NaN	NaN	NaN	NaN	NaN	NaN	NaN	NaN	NaN	NaN	NaN	NaN	NaN	NaN	NaN	NaN	NaN	NaN	NaN
C32	DMSO control	48	NaN	7	NaN	NaN	NaN	NaN	NaN	NaN	NaN	NaN	NaN	NaN	NaN	NaN	NaN	NaN	NaN	NaN	NaN	NaN	NaN	NaN	NaN
C32	DMSO control	48	NaN	8	NaN	NaN	NaN	NaN	NaN	NaN	NaN	NaN	NaN	NaN	NaN	NaN	NaN	NaN	NaN	NaN	NaN	NaN	NaN	NaN	NaN
C32	DMSO control	48	NaN	1	0.271	5.2632	NaN	0.044984	0.10352	0.50761	NaN	0.18282	NaN	0.20408	0.10428	0.31646	0.10449	NaN	0.08569	NaN	0.14793	0.27174	0.088339	0.55866	0.091324
C32	DMSO control	48	NaN	2	0.28249	5.8824	NaN	0.033102	0.10811	0.47619	NaN	0.17668	NaN	0.16103	0.090827	0.37037	0.10438	NaN	0.1073	NaN	0.14306	0.24038	0.067751	0.54645	0.094967
C32	DMSO control	48	NaN	3	0.24876	5.5556	NaN	0.036127	0.095969	0.44248	NaN	0.17241	NaN	0.17212	0.075815	0.30581	0.09901	NaN	0.080906	NaN	0.16287	0.2004	0.069784	0.52083	0.088889
C32	DMSO control	48	NaN	4	0.28571	5	NaN	0.052743	0.10493	0.43478	NaN	0.17637	NaN	0.18519	0.081037	0.32258	0.1218	NaN	0.10482	NaN	0.13038	0.21008	0.06605	0.54945	0.1007
C32	DMSO control	48	NaN	5	NaN	NaN	NaN	NaN	NaN	NaN	NaN	NaN	NaN	NaN	NaN	NaN	NaN	NaN	NaN	NaN	NaN	NaN	NaN	NaN	NaN
C32	DMSO control	48	NaN	6	NaN	NaN	NaN	NaN	NaN	NaN	NaN	NaN	NaN	NaN	NaN	NaN	NaN	NaN	NaN	NaN	NaN	NaN	NaN	NaN	NaN
C32	DMSO control	48	NaN	7	NaN	NaN	NaN	NaN	NaN	NaN	NaN	NaN	NaN	NaN	NaN	NaN	NaN	NaN	NaN	NaN	NaN	NaN	NaN	NaN	NaN
C32	DMSO control	48	NaN	8	NaN	NaN	NaN	NaN	NaN	NaN	NaN	NaN	NaN	NaN	NaN	NaN	NaN	NaN	NaN	NaN	NaN	NaN	NaN	NaN	NaN
C32	AZ628	48	0.00316	1	0.3663	5.5556	NaN	0.068493	0.13055	0.55249	NaN	0.20877	NaN	0.25575	0.10823	0.46948	0.17606	NaN	0.13072	NaN	0.20619	0.38168	0.077519	0.50505	0.12225
C32	AZ628	48	0.00316	2	0.36765	5.2632	NaN	0.091324	0.13755	0.52083	NaN	0.14164	NaN	0.2381	0.11737	0.44843	0.16863	NaN	0.13298	NaN	0.20619	0.40816	0.10905	0.53476	0.15314
C32	AZ628	48	0.00316	3	0.2907	4.7619	NaN	0.071378	0.12987	0.53763	NaN	0.19455	NaN	0.1992	0.10593	0.38314	0.17094	NaN	0.086957	NaN	0.18727	0.40323	0.080257	0.50505	0.13908
C32	AZ628	48	0.00316	4	0.369	5.2632	NaN	0.07391	0.13298	0.49751	NaN	0.24938	NaN	0.25707	0.13228	0.46948	0.17575	NaN	0.1328	NaN	0.19569	0.37736	0.15038	0.52632	0.13245
C32	AZ628	48	0.00316	5	NaN	NaN	NaN	NaN	NaN	NaN	NaN	NaN	NaN	NaN	NaN	NaN	NaN	NaN	NaN	NaN	NaN	NaN	NaN	NaN	NaN
C32	AZ628	48	0.00316	6	NaN	NaN	NaN	NaN	NaN	NaN	NaN	NaN	NaN	NaN	NaN	NaN	NaN	NaN	NaN	NaN	NaN	NaN	NaN	NaN	NaN
C32	AZ628	48	0.00316	7	NaN	NaN	NaN	NaN	NaN	NaN	NaN	NaN	NaN	NaN	NaN	NaN	NaN	NaN	NaN	NaN	NaN	NaN	NaN	NaN	NaN
C32	AZ628	48	0.00316	8	NaN	NaN	NaN	NaN	NaN	NaN	NaN	NaN	NaN	NaN	NaN	NaN	NaN	NaN	NaN	NaN	NaN	NaN	NaN	NaN	NaN
C32	AZ628	48	0.01	1	0.33223	4.5455	NaN	0.10194	0.14948	0.60976	NaN	0.18587	NaN	0.17575	0.11312	0.45249	0.17065	NaN	0.11751	NaN	0.2079	0.52356	0.044903	0.57803	0.11682
C32	AZ628	48	0.01	2	0.30303	5.5556	NaN	0.072307	0.14577	0.59172	NaN	0.21739	NaN	0.17606	0.1233	0.42918	0.17182	NaN	0.13587	NaN	0.18519	0.50505	0.085106	0.57143	0.15528
C32	AZ628	48	0.01	3	0.23148	4.3478	NaN	0.051706	0.1385	0.60976	NaN	0.1626	NaN	0.34014	0.11723	0.37879	0.18939	NaN	0.13736	NaN	0.18083	0.39683	0.10846	0.52632	0.16234
C32	AZ628	48	0.01	4	0.34014	5.8824	NaN	0.06192	0.10905	0.60241	NaN	0.20964	NaN	0.18727	0.12285	0.45249	0.20367	NaN	0.11792	NaN	0.20833	0.42735	0.063331	0.57471	0.21368
C32	AZ628	48	0.01	5	NaN	NaN	NaN	NaN	NaN	NaN	NaN	NaN	NaN	NaN	NaN	NaN	NaN	NaN	NaN	NaN	NaN	NaN	NaN	NaN	NaN
C32	AZ628	48	0.01	6	NaN	NaN	NaN	NaN	NaN	NaN	NaN	NaN	NaN	NaN	NaN	NaN	NaN	NaN	NaN	NaN	NaN	NaN	NaN	NaN	NaN
C32	AZ628	48	0.01	7	NaN	NaN	NaN	NaN	NaN	NaN	NaN	NaN	NaN	NaN	NaN	NaN	NaN	NaN	NaN	NaN	NaN	NaN	NaN	NaN	NaN
C32	AZ628	48	0.01	8	NaN	NaN	NaN	NaN	NaN	NaN	NaN	NaN	NaN	NaN	NaN	NaN	NaN	NaN	NaN	NaN	NaN	NaN	NaN	NaN	NaN
C32	AZ628	48	0.0316	1	0.18349	5	NaN	0.04985	0.14347	0.66225	NaN	0.19493	NaN	0.15898	0.12642	0.46083	0.22936	NaN	0.11442	NaN	0.23923	0.53476	0.094697	0.39216	0.13908
C32	AZ628	48	0.0316	2	0.25641	4.3478	NaN	0.11287	0.17301	0.59172	NaN	0.19011	NaN	0.20921	0.14793	0.44843	0.25126	NaN	0.13175	NaN	0.19493	0.51813	0.093197	0.39062	0.18657
C32	AZ628	48	0.0316	3	0.15106	4	NaN	0.04529	0.12165	0.62112	NaN	0.15773	NaN	0.31746	0.15015	0.24691	0.17575	NaN	0.10941	NaN	0.17182	0.38023	0.09009	0.33003	0.12788
C32	AZ628	48	0.0316	4	0.18692	4.5455	NaN	0.037202	0.1139	0.59524	NaN	0.1634	NaN	0.095785	0.10352	0.33003	0.18349	NaN	0.097847	NaN	0.1626	0.36232	0.07278	0.34602	0.080257
C32	AZ628	48	0.0316	5	NaN	NaN	NaN	NaN	NaN	NaN	NaN	NaN	NaN	NaN	NaN	NaN	NaN	NaN	NaN	NaN	NaN	NaN	NaN	NaN	NaN
C32	AZ628	48	0.0316	6	NaN	NaN	NaN	NaN	NaN	NaN	NaN	NaN	NaN	NaN	NaN	NaN	NaN	NaN	NaN	NaN	NaN	NaN	NaN	NaN	NaN
C32	AZ628	48	0.0316	7	NaN	NaN	NaN	NaN	NaN	NaN	NaN	NaN	NaN	NaN	NaN	NaN	NaN	NaN	NaN	NaN	NaN	NaN	NaN	NaN	NaN
C32	AZ628	48	0.0316	8	NaN	NaN	NaN	NaN	NaN	NaN	NaN	NaN	NaN	NaN	NaN	NaN	NaN	NaN	NaN	NaN	NaN	NaN	NaN	NaN	NaN
C32	AZ628	48	0.1	1	0.19493	2.7027	NaN	0.02881	0.17301	0.69444	NaN	0.14006	NaN	0.087336	0.17953	0.38023	0.18051	NaN	0.12422	NaN	0.26247	0.65359	0.17762	0.15528	0.21598
C32	AZ628	48	0.1	2	0.24272	2.6316	NaN	0.066357	0.18622	0.66667	NaN	0.18116	NaN	0.11351	0.18315	0.38023	0.2924	NaN	0.15949	NaN	0.25445	0.75188	0.1227	0.16207	0.27248
C32	AZ628	48	0.1	3	0.16287	0.50761	NaN	0.068918	0.10493	0.42017	NaN	0.20492	NaN	0.30675	0.17271	0.26596	0.17361	NaN	0.13106	NaN	0.24038	0.42735	0.075529	0.40323	0.1387
C32	AZ628	48	0.1	4	0.23202	1.3333	NaN	0.049652	0.11628	0.37736	NaN	0.14409	NaN	0.34247	0.15748	0.28986	0.19268	NaN	0.1292	NaN	0.24155	0.41841	0.072098	0.42918	0.14144
C32	AZ628	48	0.1	5	NaN	NaN	NaN	NaN	NaN	NaN	NaN	NaN	NaN	NaN	NaN	NaN	NaN	NaN	NaN	NaN	NaN	NaN	NaN	NaN	NaN
C32	AZ628	48	0.1	6	NaN	NaN	NaN	NaN	NaN	NaN	NaN	NaN	NaN	NaN	NaN	NaN	NaN	NaN	NaN	NaN	NaN	NaN	NaN	NaN	NaN
C32	AZ628	48	0.1	7	NaN	NaN	NaN	NaN	NaN	NaN	NaN	NaN	NaN	NaN	NaN	NaN	NaN	NaN	NaN	NaN	NaN	NaN	NaN	NaN	NaN
C32	AZ628	48	0.1	8	NaN	NaN	NaN	NaN	NaN	NaN	NaN	NaN	NaN	NaN	NaN	NaN	NaN	NaN	NaN	NaN	NaN	NaN	NaN	NaN	NaN
C32	AZ628	48	0.316	1	0.25316	1.7857	NaN	0.083963	0.21277	0.5988	NaN	0.16	NaN	0.2924	0.21097	0.50251	0.22422	NaN	0.14728	NaN	0.075075	0.84746	0.19268	0.094429	0.25381
C32	AZ628	48	0.316	2	0.15601	1.5625	NaN	0.090827	0.20833	0.625	NaN	0.17452	NaN	0.095969	0.2004	0.49505	0.18553	NaN	0.17241	NaN	0.18315	1.0417	0.2551	0.11025	0.26954
C32	AZ628	48	0.316	3	0.11074	1.4925	NaN	0.11468	0.21978	0.65789	NaN	0.13369	NaN	0.12255	0.2079	0.35211	0.14306	NaN	0.17123	NaN	0.16393	0.87719	0.19724	0.066181	0.25707
C32	AZ628	48	0.316	4	0.29155	1.6949	NaN	0.13928	0.21231	0.60606	NaN	0.10428	NaN	0.12151	0.20747	0.49751	0.21186	NaN	0.17271	NaN	0.17271	0.98039	0.11236	0.10438	0.35211
C32	AZ628	48	0.316	5	NaN	NaN	NaN	NaN	NaN	NaN	NaN	NaN	NaN	NaN	NaN	NaN	NaN	NaN	NaN	NaN	NaN	NaN	NaN	NaN	NaN
C32	AZ628	48	0.316	6	NaN	NaN	NaN	NaN	NaN	NaN	NaN	NaN	NaN	NaN	NaN	NaN	NaN	NaN	NaN	NaN	NaN	NaN	NaN	NaN	NaN
C32	AZ628	48	0.316	7	NaN	NaN	NaN	NaN	NaN	NaN	NaN	NaN	NaN	NaN	NaN	NaN	NaN	NaN	NaN	NaN	NaN	NaN	NaN	NaN	NaN
C32	AZ628	48	0.316	8	NaN	NaN	NaN	NaN	NaN	NaN	NaN	NaN	NaN	NaN	NaN	NaN	NaN	NaN	NaN	NaN	NaN	NaN	NaN	NaN	NaN
C32	AZ628	48	1	1	NaN	NaN	NaN	NaN	NaN	NaN	NaN	NaN	NaN	NaN	NaN	NaN	NaN	NaN	NaN	NaN	NaN	NaN	NaN	NaN	NaN
C32	AZ628	48	1	2	0.24155	1.4286	NaN	0.090992	0.20367	0.3663	NaN	0.14684	NaN	0.053821	0.24272	0.34602	0.11038	NaN	0.11161	NaN	0.12422	0.62893	0.31746	0.11779	0.22472
C32	AZ628	48	1	3	0.10504	1.1628	NaN	0.19268	0.18797	0.3937	NaN	0.16807	NaN	0.11161	0.33557	0.33784	0.11299	NaN	0.22173	NaN	1.7241	0.76336	0.30675	0.025714	0.5814
C32	AZ628	48	1	4	0.2445	1.6393	NaN	0.055006	0.18939	0.46083	NaN	0.060132	NaN	0.11074	0.29762	0.36765	0.12392	NaN	0.13459	NaN	0.096618	0.72993	0.1287	0.15083	0.31348
C32	AZ628	48	1	5	NaN	NaN	NaN	NaN	NaN	NaN	NaN	NaN	NaN	NaN	NaN	NaN	NaN	NaN	NaN	NaN	NaN	NaN	NaN	NaN	NaN
C32	AZ628	48	1	6	NaN	NaN	NaN	NaN	NaN	NaN	NaN	NaN	NaN	NaN	NaN	NaN	NaN	NaN	NaN	NaN	NaN	NaN	NaN	NaN	NaN
C32	AZ628	48	1	7	NaN	NaN	NaN	NaN	NaN	NaN	NaN	NaN	NaN	NaN	NaN	NaN	NaN	NaN	NaN	NaN	NaN	NaN	NaN	NaN	NaN
C32	AZ628	48	1	8	NaN	NaN	NaN	NaN	NaN	NaN	NaN	NaN	NaN	NaN	NaN	NaN	NaN	NaN	NaN	NaN	NaN	NaN	NaN	NaN	NaN
C32	AZ628	48	3.16	1	0.075586	2.0408	NaN	0.052083	0.32154	0.369	NaN	0.086881	NaN	0.018379	0.18315	0.34602	0.063573	NaN	0.065104	NaN	0.11641	0.33113	0.27701	1.0526	0.21413
C32	AZ628	48	3.16	2	0.14728	1.0526	NaN	0.072411	0.19569	0.33003	NaN	0.16181	NaN	0.056085	0.13947	0.35714	0.13316	NaN	0.13298	NaN	0.10776	0.73529	0.39216	0.11933	0.21097
C32	AZ628	48	3.16	3	NaN	NaN	NaN	NaN	NaN	NaN	NaN	NaN	NaN	NaN	NaN	NaN	NaN	NaN	NaN	NaN	NaN	NaN	NaN	NaN	NaN
C32	AZ628	48	3.16	4	0.10504	1.0204	NaN	0.010344	0.20964	0.38168	NaN	0.04268	NaN	0.035638	0.14903	0.29674	0.086806	NaN	0.052411	NaN	0.12165	0.1385	0.1199	0.17794	0.24155
C32	AZ628	48	3.16	5	NaN	NaN	NaN	NaN	NaN	NaN	NaN	NaN	NaN	NaN	NaN	NaN	NaN	NaN	NaN	NaN	NaN	NaN	NaN	NaN	NaN
C32	AZ628	48	3.16	6	NaN	NaN	NaN	NaN	NaN	NaN	NaN	NaN	NaN	NaN	NaN	NaN	NaN	NaN	NaN	NaN	NaN	NaN	NaN	NaN	NaN
C32	AZ628	48	3.16	7	NaN	NaN	NaN	NaN	NaN	NaN	NaN	NaN	NaN	NaN	NaN	NaN	NaN	NaN	NaN	NaN	NaN	NaN	NaN	NaN	NaN
C32	AZ628	48	3.16	8	NaN	NaN	NaN	NaN	NaN	NaN	NaN	NaN	NaN	NaN	NaN	NaN	NaN	NaN	NaN	NaN	NaN	NaN	NaN	NaN	NaN
C32	Selumetinib	48	0.00316	1	0.34483	4.1667	NaN	0.060205	0.11494	0.51282	NaN	0.16556	NaN	0.22321	0.088731	0.31153	0.14493	NaN	0.083542	NaN	0.18762	0.33445	0.069832	0.45872	0.16181
C32	Selumetinib	48	0.00316	2	0.34247	4.5455	NaN	0.064558	0.11614	0.45662	NaN	0.20202	NaN	0.24331	0.081301	0.41152	0.1692	NaN	0.13928	NaN	0.18248	0.34247	0.067114	0.5	0.15674
C32	Selumetinib	48	0.00316	3	0.35461	5	NaN	0.095969	0.13889	0.54945	NaN	0.21142	NaN	0.2611	0.11962	0.4065	0.17889	NaN	0.11561	NaN	0.15552	0.33784	0.087413	0.54945	0.11299
C32	Selumetinib	48	0.00316	4	0.37175	5	NaN	0.082781	0.13298	0.5102	NaN	0.23364	NaN	0.24814	0.11364	0.44248	0.17762	NaN	0.12706	NaN	0.20964	0.45662	0.10173	0.5618	0.14556
C32	Selumetinib	48	0.00316	5	NaN	NaN	NaN	NaN	NaN	NaN	NaN	NaN	NaN	NaN	NaN	NaN	NaN	NaN	NaN	NaN	NaN	NaN	NaN	NaN	NaN
C32	Selumetinib	48	0.00316	6	NaN	NaN	NaN	NaN	NaN	NaN	NaN	NaN	NaN	NaN	NaN	NaN	NaN	NaN	NaN	NaN	NaN	NaN	NaN	NaN	NaN
C32	Selumetinib	48	0.00316	7	NaN	NaN	NaN	NaN	NaN	NaN	NaN	NaN	NaN	NaN	NaN	NaN	NaN	NaN	NaN	NaN	NaN	NaN	NaN	NaN	NaN
C32	Selumetinib	48	0.00316	8	NaN	NaN	NaN	NaN	NaN	NaN	NaN	NaN	NaN	NaN	NaN	NaN	NaN	NaN	NaN	NaN	NaN	NaN	NaN	NaN	NaN
C32	Selumetinib	48	0.01	1	0.24814	3.8462	NaN	0.084175	0.12579	0.5848	NaN	0.15267	NaN	0.18868	0.10834	0.34602	0.17889	NaN	0.14006	NaN	0.18315	0.34843	0.085911	0.51282	0.14514
C32	Selumetinib	48	0.01	2	0.40486	5.5556	NaN	0.064935	0.12771	0.59172	NaN	0.1845	NaN	0.20576	0.11299	0.43103	0.16155	NaN	0.12255	NaN	0.21413	0.37736	0.13831	0.57471	0.1845
C32	Selumetinib	48	0.01	3	0.48077	4.7619	NaN	0.057405	0.12255	0.6135	NaN	0.1938	NaN	0.19685	0.10905	0.44843	0.17794	NaN	0.1032	NaN	0.17953	0.47847	0.089767	0.54645	0.14065
C32	Selumetinib	48	0.01	4	0.33898	5.5556	NaN	0.05571	0.17699	0.60241	NaN	0.20747	NaN	0.16611	0.11587	0.45872	0.16051	NaN	0.13774	NaN	0.18657	0.5	0.10121	0.54348	0.13193
C32	Selumetinib	48	0.01	5	NaN	NaN	NaN	NaN	NaN	NaN	NaN	NaN	NaN	NaN	NaN	NaN	NaN	NaN	NaN	NaN	NaN	NaN	NaN	NaN	NaN
C32	Selumetinib	48	0.01	6	NaN	NaN	NaN	NaN	NaN	NaN	NaN	NaN	NaN	NaN	NaN	NaN	NaN	NaN	NaN	NaN	NaN	NaN	NaN	NaN	NaN
C32	Selumetinib	48	0.01	7	NaN	NaN	NaN	NaN	NaN	NaN	NaN	NaN	NaN	NaN	NaN	NaN	NaN	NaN	NaN	NaN	NaN	NaN	NaN	NaN	NaN
C32	Selumetinib	48	0.01	8	NaN	NaN	NaN	NaN	NaN	NaN	NaN	NaN	NaN	NaN	NaN	NaN	NaN	NaN	NaN	NaN	NaN	NaN	NaN	NaN	NaN
C32	Selumetinib	48	0.0316	1	0.19685	3.2258	NaN	0.046232	0.10858	0.56497	NaN	0.14347	NaN	0.14409	0.10718	0.25063	0.19455	NaN	0.11351	NaN	0.20161	0.35336	0.080645	0.54645	0.14245
C32	Selumetinib	48	0.0316	2	0.2584	3.8462	NaN	0.032584	0.11614	0.53476	NaN	0.14085	NaN	0.10929	0.091408	0.30395	0.15823	NaN	0.093721	NaN	0.19194	0.50505	0.06605	0.33557	0.12121
C32	Selumetinib	48	0.0316	3	0.28986	4.1667	NaN	0.047461	0.078431	0.64935	NaN	0.18116	NaN	0.17857	0.15267	0.43103	0.18832	NaN	0.10309	NaN	0.14556	0.56818	0.11442	0.40161	0.15748
C32	Selumetinib	48	0.0316	4	0.31646	4.7619	NaN	0.043668	0.14556	0.61728	NaN	0.17668	NaN	0.15175	0.1328	0.47393	0.19802	NaN	0.12136	NaN	0.2045	0.50505	0.0777	0.40984	0.13141
C32	Selumetinib	48	0.0316	5	NaN	NaN	NaN	NaN	NaN	NaN	NaN	NaN	NaN	NaN	NaN	NaN	NaN	NaN	NaN	NaN	NaN	NaN	NaN	NaN	NaN
C32	Selumetinib	48	0.0316	6	NaN	NaN	NaN	NaN	NaN	NaN	NaN	NaN	NaN	NaN	NaN	NaN	NaN	NaN	NaN	NaN	NaN	NaN	NaN	NaN	NaN
C32	Selumetinib	48	0.0316	7	NaN	NaN	NaN	NaN	NaN	NaN	NaN	NaN	NaN	NaN	NaN	NaN	NaN	NaN	NaN	NaN	NaN	NaN	NaN	NaN	NaN
C32	Selumetinib	48	0.0316	8	NaN	NaN	NaN	NaN	NaN	NaN	NaN	NaN	NaN	NaN	NaN	NaN	NaN	NaN	NaN	NaN	NaN	NaN	NaN	NaN	NaN
C32	Selumetinib	48	0.1	1	0.2907	0.3367	NaN	0.084818	0.10204	0.43668	NaN	0.19608	NaN	0.34014	0.13812	0.20243	0.15699	NaN	0.11561	NaN	0.20619	0.26525	0.070472	0.32154	0.12674
C32	Selumetinib	48	0.1	2	0.38168	0.7874	NaN	0.038911	0.10764	0.3876	NaN	0.14535	NaN	0.35971	0.13569	0.22321	0.16694	NaN	0.1171	NaN	0.24631	0.34843	0.063573	0.38023	0.12285
C32	Selumetinib	48	0.1	3	0.34602	2.7027	NaN	0.063171	0.26525	0.66225	NaN	0.1355	NaN	0.080972	0.24272	0.41667	0.2193	NaN	0.1218	NaN	0.27027	0.67568	0.15576	0.15798	0.23041
C32	Selumetinib	48	0.1	4	0.40323	2.8571	NaN	0.057013	0.1443	0.57803	NaN	0.15221	NaN	0.10627	0.16584	0.4065	0.22779	NaN	0.14684	NaN	0.23419	0.74627	0.13717	0.16807	0.22573
C32	Selumetinib	48	0.1	5	NaN	NaN	NaN	NaN	NaN	NaN	NaN	NaN	NaN	NaN	NaN	NaN	NaN	NaN	NaN	NaN	NaN	NaN	NaN	NaN	NaN
C32	Selumetinib	48	0.1	6	NaN	NaN	NaN	NaN	NaN	NaN	NaN	NaN	NaN	NaN	NaN	NaN	NaN	NaN	NaN	NaN	NaN	NaN	NaN	NaN	NaN
C32	Selumetinib	48	0.1	7	NaN	NaN	NaN	NaN	NaN	NaN	NaN	NaN	NaN	NaN	NaN	NaN	NaN	NaN	NaN	NaN	NaN	NaN	NaN	NaN	NaN
C32	Selumetinib	48	0.1	8	NaN	NaN	NaN	NaN	NaN	NaN	NaN	NaN	NaN	NaN	NaN	NaN	NaN	NaN	NaN	NaN	NaN	NaN	NaN	NaN	NaN
C32	Selumetinib	48	0.316	1	0.17668	1.3333	NaN	0.13928	0.18519	0.65359	NaN	0.21186	NaN	0.17825	0.17889	0.34965	0.17762	NaN	0.19455	NaN	0.27548	0.49261	0.15748	0.067659	0.2809
C32	Selumetinib	48	0.316	2	0.41841	1.5385	NaN	0.10121	0.19417	0.57143	NaN	0.1073	NaN	0.11442	0.19724	0.5	0.20964	NaN	0.18416	NaN	0.18519	0.76923	0.11236	0.11211	0.36101
C32	Selumetinib	48	0.316	3	0.36765	1.7241	NaN	0.057571	0.21739	0.55556	NaN	0.098232	NaN	0.07148	0.20408	0.49505	0.18484	NaN	0.15773	NaN	0.20964	1.1765	0.25575	0.083963	0.1992
C32	Selumetinib	48	0.316	4	0.80645	1.8182	NaN	0.094429	0.20492	0.64935	NaN	0.16	NaN	0.1065	0.19011	0.55249	0.22624	NaN	0.19455	NaN	0.23474	0.86207	0.23095	0.1387	0.3268
C32	Selumetinib	48	0.316	5	NaN	NaN	NaN	NaN	NaN	NaN	NaN	NaN	NaN	NaN	NaN	NaN	NaN	NaN	NaN	NaN	NaN	NaN	NaN	NaN	NaN
C32	Selumetinib	48	0.316	6	NaN	NaN	NaN	NaN	NaN	NaN	NaN	NaN	NaN	NaN	NaN	NaN	NaN	NaN	NaN	NaN	NaN	NaN	NaN	NaN	NaN
C32	Selumetinib	48	0.316	7	NaN	NaN	NaN	NaN	NaN	NaN	NaN	NaN	NaN	NaN	NaN	NaN	NaN	NaN	NaN	NaN	NaN	NaN	NaN	NaN	NaN
C32	Selumetinib	48	0.316	8	NaN	NaN	NaN	NaN	NaN	NaN	NaN	NaN	NaN	NaN	NaN	NaN	NaN	NaN	NaN	NaN	NaN	NaN	NaN	NaN	NaN
C32	Selumetinib	48	1	1	0.2849	1.2658	NaN	0.18975	0.17483	0.41841	NaN	0.18519	NaN	0.2193	1.3699	0.3367	0.13089	NaN	0.2451	NaN	1.2821	4.7619	0.125	0.048309	0.93458
C32	Selumetinib	48	1	2	0.39841	1.7544	NaN	0.055991	0.24213	0.4717	NaN	0.13333	NaN	0.082102	0.1912	0.42735	0.12563	NaN	0.13038	NaN	0.15015	0.5291	0.14085	0.12469	0.29499
C32	Selumetinib	48	1	3	0.57471	1.6393	NaN	0.028417	0.2381	0.56818	NaN	0.10081	NaN	0.045935	0.36496	0.37879	0.14225	NaN	0.098619	NaN	0.12346	0.84746	0.44053	0.064977	0.15649
C32	Selumetinib	48	1	4	0.32573	1.6949	NaN	0.06105	0.36765	0.47393	NaN	0.10638	NaN	0.045809	0.1845	0.49751	0.21413	NaN	0.15773	NaN	0.14409	0.77519	0.28329	0.63694	0.24331
C32	Selumetinib	48	1	5	NaN	NaN	NaN	NaN	NaN	NaN	NaN	NaN	NaN	NaN	NaN	NaN	NaN	NaN	NaN	NaN	NaN	NaN	NaN	NaN	NaN
C32	Selumetinib	48	1	6	NaN	NaN	NaN	NaN	NaN	NaN	NaN	NaN	NaN	NaN	NaN	NaN	NaN	NaN	NaN	NaN	NaN	NaN	NaN	NaN	NaN
C32	Selumetinib	48	1	7	NaN	NaN	NaN	NaN	NaN	NaN	NaN	NaN	NaN	NaN	NaN	NaN	NaN	NaN	NaN	NaN	NaN	NaN	NaN	NaN	NaN
C32	Selumetinib	48	1	8	NaN	NaN	NaN	NaN	NaN	NaN	NaN	NaN	NaN	NaN	NaN	NaN	NaN	NaN	NaN	NaN	NaN	NaN	NaN	NaN	NaN
C32	Selumetinib	48	3.16	1	NaN	NaN	NaN	NaN	NaN	NaN	NaN	NaN	NaN	NaN	NaN	NaN	NaN	NaN	NaN	NaN	NaN	NaN	NaN	NaN	NaN
C32	Selumetinib	48	3.16	2	0.20161	0.95238	NaN	0.038745	0.16694	0.3367	NaN	0.074963	NaN	0.038865	0.12804	0.23697	0.062854	NaN	0.11173	NaN	0.084602	0.63694	0.14225	0.067843	0.24096
C32	Selumetinib	48	3.16	3	0.30303	1.087	NaN	0.036711	0.21186	0.31646	NaN	0.035753	NaN	0.032584	0.20243	0.24752	0.06135	NaN	0.041	NaN	0.047015	0.70922	0.42918	0.048008	0.14164
C32	Selumetinib	48	3.16	4	0.20284	1.1236	NaN	0.017114	0.11086	0.33898	NaN	0.071124	NaN	0.041754	0.11211	0.35336	0.067295	NaN	0.12255	NaN	0.05685	0.5848	0.34364	0.125	0.18692
C32	Selumetinib	48	3.16	5	NaN	NaN	NaN	NaN	NaN	NaN	NaN	NaN	NaN	NaN	NaN	NaN	NaN	NaN	NaN	NaN	NaN	NaN	NaN	NaN	NaN
C32	Selumetinib	48	3.16	6	NaN	NaN	NaN	NaN	NaN	NaN	NaN	NaN	NaN	NaN	NaN	NaN	NaN	NaN	NaN	NaN	NaN	NaN	NaN	NaN	NaN
C32	Selumetinib	48	3.16	7	NaN	NaN	NaN	NaN	NaN	NaN	NaN	NaN	NaN	NaN	NaN	NaN	NaN	NaN	NaN	NaN	NaN	NaN	NaN	NaN	NaN
C32	Selumetinib	48	3.16	8	NaN	NaN	NaN	NaN	NaN	NaN	NaN	NaN	NaN	NaN	NaN	NaN	NaN	NaN	NaN	NaN	NaN	NaN	NaN	NaN	NaN
C32	Vemurafenib	48	0.00316	1	0.36765	5.5556	NaN	0.074627	0.13158	0.54054	NaN	0.21882	NaN	0.25445	0.10449	0.46083	0.16611	NaN	0.13405	NaN	0.18149	0.33333	0.078125	0.45662	0.12987
C32	Vemurafenib	48	0.00316	2	0.36232	5.2632	NaN	0.085251	0.13123	0.51282	NaN	0.22075	NaN	0.24213	0.10787	0.45455	0.15625	NaN	0.1328	NaN	0.19493	0.33445	0.10111	0.49261	0.15823
C32	Vemurafenib	48	0.00316	3	0.31847	5	NaN	0.061728	0.14451	0.5618	NaN	0.18484	NaN	0.2457	0.10471	0.3937	0.17182	NaN	0.093197	NaN	0.18657	0.2907	0.089286	0.49505	0.13643
C32	Vemurafenib	48	0.00316	4	0.37594	5.2632	NaN	0.073475	0.12837	0.48544	NaN	0.19841	NaN	0.24814	0.098912	0.44643	0.1626	NaN	0.1368	NaN	0.19268	0.33223	0.093633	0.50505	0.13605
C32	Vemurafenib	48	0.00316	5	NaN	NaN	NaN	NaN	NaN	NaN	NaN	NaN	NaN	NaN	NaN	NaN	NaN	NaN	NaN	NaN	NaN	NaN	NaN	NaN	NaN
C32	Vemurafenib	48	0.00316	6	NaN	NaN	NaN	NaN	NaN	NaN	NaN	NaN	NaN	NaN	NaN	NaN	NaN	NaN	NaN	NaN	NaN	NaN	NaN	NaN	NaN
C32	Vemurafenib	48	0.00316	7	NaN	NaN	NaN	NaN	NaN	NaN	NaN	NaN	NaN	NaN	NaN	NaN	NaN	NaN	NaN	NaN	NaN	NaN	NaN	NaN	NaN
C32	Vemurafenib	48	0.00316	8	NaN	NaN	NaN	NaN	NaN	NaN	NaN	NaN	NaN	NaN	NaN	NaN	NaN	NaN	NaN	NaN	NaN	NaN	NaN	NaN	NaN
C32	Vemurafenib	48	0.01	1	0.34965	5.5556	NaN	0.052056	0.1385	0.5988	NaN	0.18939	NaN	0.19841	0.10235	0.43103	0.13298	NaN	0.1269	NaN	0.19417	0.35971	0.067204	0.56818	0.10246
C32	Vemurafenib	48	0.01	2	0.31646	5.8824	NaN	0.076982	0.13423	0.56818	NaN	0.22523	NaN	0.18149	0.11123	0.4	0.14245	NaN	0.12723	NaN	0.17544	0.32787	0.076864	0.56497	0.12165
C32	Vemurafenib	48	0.01	3	0.27855	5	NaN	0.052411	0.13141	0.60606	NaN	0.1634	NaN	0.19724	0.11669	0.38314	0.14903	NaN	0.12136	NaN	0.18797	0.3663	0.08881	0.5988	0.14164
C32	Vemurafenib	48	0.01	4	0.34602	6.6667	NaN	0.052604	0.12563	0.58824	NaN	0.17794	NaN	0.18282	0.10834	0.42553	0.12937	NaN	0.1171	NaN	0.18553	0.32154	0.062972	0.62893	0.11136
C32	Vemurafenib	48	0.01	5	NaN	NaN	NaN	NaN	NaN	NaN	NaN	NaN	NaN	NaN	NaN	NaN	NaN	NaN	NaN	NaN	NaN	NaN	NaN	NaN	NaN
C32	Vemurafenib	48	0.01	6	NaN	NaN	NaN	NaN	NaN	NaN	NaN	NaN	NaN	NaN	NaN	NaN	NaN	NaN	NaN	NaN	NaN	NaN	NaN	NaN	NaN
C32	Vemurafenib	48	0.01	7	NaN	NaN	NaN	NaN	NaN	NaN	NaN	NaN	NaN	NaN	NaN	NaN	NaN	NaN	NaN	NaN	NaN	NaN	NaN	NaN	NaN
C32	Vemurafenib	48	0.01	8	NaN	NaN	NaN	NaN	NaN	NaN	NaN	NaN	NaN	NaN	NaN	NaN	NaN	NaN	NaN	NaN	NaN	NaN	NaN	NaN	NaN
C32	Vemurafenib	48	0.0316	1	0.23474	5.5556	NaN	0.045914	0.12953	0.64103	NaN	0.20325	NaN	0.1845	0.11848	0.38911	0.14771	NaN	0.096712	NaN	0.20576	0.36496	0.079239	0.55866	0.10101
C32	Vemurafenib	48	0.0316	2	0.28169	5	NaN	0.067797	0.14577	0.62112	NaN	0.21834	NaN	0.2008	0.125	0.41322	0.20367	NaN	0.12837	NaN	0.16835	0.3861	0.083752	0.57803	0.1443
C32	Vemurafenib	48	0.0316	3	0.17094	4.3478	NaN	0.047664	0.10616	0.58824	NaN	0.17153	NaN	0.17857	0.098912	0.28011	0.1497	NaN	0.077882	NaN	0.16892	0.27027	0.07734	0.49751	0.10101
C32	Vemurafenib	48	0.0316	4	0.18868	4.7619	NaN	0.029621	0.10549	0.55249	NaN	0.1506	NaN	0.12626	0.089686	0.27473	0.12107	NaN	0.085106	NaN	0.17301	0.2331	0.055648	0.5	0.07837
C32	Vemurafenib	48	0.0316	5	NaN	NaN	NaN	NaN	NaN	NaN	NaN	NaN	NaN	NaN	NaN	NaN	NaN	NaN	NaN	NaN	NaN	NaN	NaN	NaN	NaN
C32	Vemurafenib	48	0.0316	6	NaN	NaN	NaN	NaN	NaN	NaN	NaN	NaN	NaN	NaN	NaN	NaN	NaN	NaN	NaN	NaN	NaN	NaN	NaN	NaN	NaN
C32	Vemurafenib	48	0.0316	7	NaN	NaN	NaN	NaN	NaN	NaN	NaN	NaN	NaN	NaN	NaN	NaN	NaN	NaN	NaN	NaN	NaN	NaN	NaN	NaN	NaN
C32	Vemurafenib	48	0.0316	8	NaN	NaN	NaN	NaN	NaN	NaN	NaN	NaN	NaN	NaN	NaN	NaN	NaN	NaN	NaN	NaN	NaN	NaN	NaN	NaN	NaN
C32	Vemurafenib	48	0.1	1	0.21978	3.8462	NaN	0.031867	0.13774	0.62893	NaN	0.17422	NaN	0.16584	0.1387	0.32895	0.22727	NaN	0.10616	NaN	0.24814	0.45045	0.081967	0.39526	0.11779
C32	Vemurafenib	48	0.1	2	0.24938	2.5641	NaN	0.067935	0.14837	0.63291	NaN	0.19802	NaN	0.17422	0.13889	0.33557	0.24691	NaN	0.13514	NaN	0.21277	0.5	0.0998	0.41494	0.15601
C32	Vemurafenib	48	0.1	3	0.17794	0.67114	NaN	0.06215	0.11547	0.42194	NaN	0.15552	NaN	0.31056	0.13387	0.26316	0.16026	NaN	0.12034	NaN	0.24752	0.32573	0.07722	0.36496	0.15267
C32	Vemurafenib	48	0.1	4	0.23095	1.4925	NaN	0.035125	0.11312	0.39062	NaN	0.15267	NaN	0.32051	0.11862	0.30395	0.16103	NaN	0.13986	NaN	0.27248	0.36496	0.08058	0.39683	0.13661
C32	Vemurafenib	48	0.1	5	NaN	NaN	NaN	NaN	NaN	NaN	NaN	NaN	NaN	NaN	NaN	NaN	NaN	NaN	NaN	NaN	NaN	NaN	NaN	NaN	NaN
C32	Vemurafenib	48	0.1	6	NaN	NaN	NaN	NaN	NaN	NaN	NaN	NaN	NaN	NaN	NaN	NaN	NaN	NaN	NaN	NaN	NaN	NaN	NaN	NaN	NaN
C32	Vemurafenib	48	0.1	7	NaN	NaN	NaN	NaN	NaN	NaN	NaN	NaN	NaN	NaN	NaN	NaN	NaN	NaN	NaN	NaN	NaN	NaN	NaN	NaN	NaN
C32	Vemurafenib	48	0.1	8	NaN	NaN	NaN	NaN	NaN	NaN	NaN	NaN	NaN	NaN	NaN	NaN	NaN	NaN	NaN	NaN	NaN	NaN	NaN	NaN	NaN
C32	Vemurafenib	48	0.316	1	0.18939	2.0833	NaN	0.061538	0.17699	0.68966	NaN	0.14859	NaN	0.13495	0.18116	0.5618	0.21008	NaN	0.16807	NaN	0.20877	0.71942	0.095602	0.13298	0.23364
C32	Vemurafenib	48	0.316	2	0.17575	1.8182	NaN	0.07734	0.18182	0.63694	NaN	0.15848	NaN	0.12361	0.19802	0.5291	0.18182	NaN	0.19011	NaN	0.24331	0.64103	0.17953	0.15974	0.25253
C32	Vemurafenib	48	0.316	3	0.14265	1.8868	NaN	0.055741	0.09901	0.66667	NaN	0.10593	NaN	0.1626	0.18868	0.43103	0.1497	NaN	0.091996	NaN	0.15823	0.80645	0.11641	0.12516	0.25445
C32	Vemurafenib	48	0.316	4	0.17241	1.8868	NaN	0.066225	0.18382	0.65789	NaN	0.14881	NaN	0.12723	0.2584	0.57471	0.21459	NaN	0.18416	NaN	0.22371	0.72464	0.13387	0.15898	0.24155
C32	Vemurafenib	48	0.316	5	NaN	NaN	NaN	NaN	NaN	NaN	NaN	NaN	NaN	NaN	NaN	NaN	NaN	NaN	NaN	NaN	NaN	NaN	NaN	NaN	NaN
C32	Vemurafenib	48	0.316	6	NaN	NaN	NaN	NaN	NaN	NaN	NaN	NaN	NaN	NaN	NaN	NaN	NaN	NaN	NaN	NaN	NaN	NaN	NaN	NaN	NaN
C32	Vemurafenib	48	0.316	7	NaN	NaN	NaN	NaN	NaN	NaN	NaN	NaN	NaN	NaN	NaN	NaN	NaN	NaN	NaN	NaN	NaN	NaN	NaN	NaN	NaN
C32	Vemurafenib	48	0.316	8	NaN	NaN	NaN	NaN	NaN	NaN	NaN	NaN	NaN	NaN	NaN	NaN	NaN	NaN	NaN	NaN	NaN	NaN	NaN	NaN	NaN
C32	Vemurafenib	48	1	1	0.15361	1.8868	NaN	0.045249	0.18657	0.65359	NaN	0.098328	NaN	0.073206	0.22371	0.54348	0.1065	NaN	0.14472	NaN	0.17065	1.25	0.14599	0.075472	0.21739
C32	Vemurafenib	48	1	2	0.15723	1.6129	NaN	0.059701	0.22371	0.6993	NaN	0.11561	NaN	0.082919	0.24155	0.5	0.13624	NaN	0.15552	NaN	0.17483	0.84034	0.26247	0.10672	0.27778
C32	Vemurafenib	48	1	3	0.13793	1.3514	NaN	0.15601	0.20619	0.5848	NaN	0.15361	NaN	0.026631	0.12937	0.36232	0.12853	NaN	0.18149	NaN	0.20619	0.87719	0.31746	0.06215	0.2809
C32	Vemurafenib	48	1	4	0.22573	2	NaN	0.04207	0.21692	0.65789	NaN	0.10152	NaN	0.075873	0.24691	0.49261	0.16313	NaN	0.15456	NaN	0.17544	0.89286	0.12804	0.079745	0.28409
C32	Vemurafenib	48	1	5	NaN	NaN	NaN	NaN	NaN	NaN	NaN	NaN	NaN	NaN	NaN	NaN	NaN	NaN	NaN	NaN	NaN	NaN	NaN	NaN	NaN
C32	Vemurafenib	48	1	6	NaN	NaN	NaN	NaN	NaN	NaN	NaN	NaN	NaN	NaN	NaN	NaN	NaN	NaN	NaN	NaN	NaN	NaN	NaN	NaN	NaN
C32	Vemurafenib	48	1	7	NaN	NaN	NaN	NaN	NaN	NaN	NaN	NaN	NaN	NaN	NaN	NaN	NaN	NaN	NaN	NaN	NaN	NaN	NaN	NaN	NaN
C32	Vemurafenib	48	1	8	NaN	NaN	NaN	NaN	NaN	NaN	NaN	NaN	NaN	NaN	NaN	NaN	NaN	NaN	NaN	NaN	NaN	NaN	NaN	NaN	NaN
C32	Vemurafenib	48	3.16	1	0.07148	1.6129	NaN	0.0019462	0.22676	0.44643	NaN	0.078431	NaN	0.056022	0.19493	0.42918	0.0066823	NaN	0.07764	NaN	0.12438	0.70922	0.22727	0.045249	0.20202
C32	Vemurafenib	48	3.16	2	0.15198	1.3514	NaN	0.10493	0.21834	0.45045	NaN	0.089686	NaN	0.085106	0.2004	0.44843	0.10373	NaN	0.17575	NaN	0.12469	0.32787	0.21008	0.11655	0.34602
C32	Vemurafenib	48	3.16	3	0.069638	1.087	NaN	0.059067	0.14663	0.45045	NaN	0.1912	NaN	0.01432	0.15504	0.26954	0.060314	NaN	0.18553	NaN	0.17794	0.75188	0.44053	0.053619	0.2681
C32	Vemurafenib	48	3.16	4	0.15649	1.2658	NaN	0.062775	0.17391	0.47619	NaN	0.086207	NaN	0.078431	0.17271	0.37175	0.062539	NaN	0.10235	NaN	0.13661	0.65789	0.22222	0.097466	0.24155
C32	Vemurafenib	48	3.16	5	NaN	NaN	NaN	NaN	NaN	NaN	NaN	NaN	NaN	NaN	NaN	NaN	NaN	NaN	NaN	NaN	NaN	NaN	NaN	NaN	NaN
C32	Vemurafenib	48	3.16	6	NaN	NaN	NaN	NaN	NaN	NaN	NaN	NaN	NaN	NaN	NaN	NaN	NaN	NaN	NaN	NaN	NaN	NaN	NaN	NaN	NaN
C32	Vemurafenib	48	3.16	7	NaN	NaN	NaN	NaN	NaN	NaN	NaN	NaN	NaN	NaN	NaN	NaN	NaN	NaN	NaN	NaN	NaN	NaN	NaN	NaN	NaN
C32	Vemurafenib	48	3.16	8	NaN	NaN	NaN	NaN	NaN	NaN	NaN	NaN	NaN	NaN	NaN	NaN	NaN	NaN	NaN	NaN	NaN	NaN	NaN	NaN	NaN
C32	PLX4720	48	0.00316	1	0.35211	5.8824	NaN	0.068634	0.13624	0.55249	NaN	0.22075	NaN	0.30675	0.11628	0.4329	0.17094	NaN	0.11792	NaN	0.17483	0.34965	0.10881	0.53476	0.11442
C32	PLX4720	48	0.00316	2	0.35842	5.8824	NaN	0.083472	0.13793	0.51813	NaN	0.23148	NaN	0.27322	0.11534	0.46296	0.16584	NaN	0.13717	NaN	0.17212	0.39062	0.10604	0.53476	0.15748
C32	PLX4720	48	0.00316	3	0.4	5.8824	NaN	0.073368	0.13193	0.51813	NaN	0.22883	NaN	0.28986	0.10823	0.47619	0.17483	NaN	0.13661	NaN	0.18116	0.31847	0.069638	0.51282	0.12547
C32	PLX4720	48	0.00316	4	0.36765	5.5556	NaN	0.088889	0.1355	0.51546	NaN	0.22573	NaN	0.26178	0.11198	0.48544	0.16529	NaN	0.13947	NaN	0.17986	0.35461	0.10493	0.53191	0.14045
C32	PLX4720	48	0.00316	5	NaN	NaN	NaN	NaN	NaN	NaN	NaN	NaN	NaN	NaN	NaN	NaN	NaN	NaN	NaN	NaN	NaN	NaN	NaN	NaN	NaN
C32	PLX4720	48	0.00316	6	NaN	NaN	NaN	NaN	NaN	NaN	NaN	NaN	NaN	NaN	NaN	NaN	NaN	NaN	NaN	NaN	NaN	NaN	NaN	NaN	NaN
C32	PLX4720	48	0.00316	7	NaN	NaN	NaN	NaN	NaN	NaN	NaN	NaN	NaN	NaN	NaN	NaN	NaN	NaN	NaN	NaN	NaN	NaN	NaN	NaN	NaN
C32	PLX4720	48	0.00316	8	NaN	NaN	NaN	NaN	NaN	NaN	NaN	NaN	NaN	NaN	NaN	NaN	NaN	NaN	NaN	NaN	NaN	NaN	NaN	NaN	NaN
C32	PLX4720	48	0.01	1	0.32362	5.8824	NaN	0.053763	0.15898	0.6135	NaN	0.18762	NaN	0.22173	0.26247	0.43668	0.15267	NaN	0.099602	NaN	0.18018	0.39841	0.090009	0.56818	0.12887
C32	PLX4720	48	0.01	2	0.31153	6.6667	NaN	0.05322	0.15528	0.6135	NaN	0.21786	NaN	0.18939	0.10256	0.44843	0.15038	NaN	0.13123	NaN	0.18832	0.40323	0.083752	0.54054	0.11947
C32	PLX4720	48	0.01	3	0.3268	6.25	NaN	0.056243	0.14006	0.55866	NaN	0.18484	NaN	0.23753	0.10549	0.45662	0.15432	NaN	0.11161	NaN	0.18975	0.42017	0.067659	0.62112	0.097371
C32	PLX4720	48	0.01	4	0.30488	6.25	NaN	0.070077	0.13966	0.59172	NaN	0.22676	NaN	0.19569	0.10941	0.40816	0.14859	NaN	0.125	NaN	0.16584	0.32362	0.078864	0.55866	0.13106
C32	PLX4720	48	0.01	5	NaN	NaN	NaN	NaN	NaN	NaN	NaN	NaN	NaN	NaN	NaN	NaN	NaN	NaN	NaN	NaN	NaN	NaN	NaN	NaN	NaN
C32	PLX4720	48	0.01	6	NaN	NaN	NaN	NaN	NaN	NaN	NaN	NaN	NaN	NaN	NaN	NaN	NaN	NaN	NaN	NaN	NaN	NaN	NaN	NaN	NaN
C32	PLX4720	48	0.01	7	NaN	NaN	NaN	NaN	NaN	NaN	NaN	NaN	NaN	NaN	NaN	NaN	NaN	NaN	NaN	NaN	NaN	NaN	NaN	NaN	NaN
C32	PLX4720	48	0.01	8	NaN	NaN	NaN	NaN	NaN	NaN	NaN	NaN	NaN	NaN	NaN	NaN	NaN	NaN	NaN	NaN	NaN	NaN	NaN	NaN	NaN
C32	PLX4720	48	0.0316	1	0.22371	5.2632	NaN	0.046992	0.1368	0.68493	NaN	0.22523	NaN	0.22222	0.12853	0.42017	0.19569	NaN	0.15129	NaN	0.18382	0.52356	0.10604	0.55249	0.14706
C32	PLX4720	48	0.0316	2	0.23148	5.8824	NaN	0.047893	0.16556	0.65359	NaN	0.21231	NaN	0.19531	0.13369	0.43478	0.19048	NaN	0.1497	NaN	0.18116	0.35714	0.072886	0.54945	0.12563
C32	PLX4720	48	0.0316	3	0.20833	5.8824	NaN	0.036846	0.13889	0.66667	NaN	0.19569	NaN	0.18692	0.13158	0.43668	0.18657	NaN	0.10718	NaN	0.21645	0.3937	0.086059	0.48077	0.10438
C32	PLX4720	48	0.0316	4	0.2445	5.2632	NaN	0.067889	0.14164	0.63291	NaN	0.21552	NaN	0.22523	0.12563	0.44444	0.22624	NaN	0.13333	NaN	0.17513	0.39841	0.057078	0.5	0.13089
C32	PLX4720	48	0.0316	5	NaN	NaN	NaN	NaN	NaN	NaN	NaN	NaN	NaN	NaN	NaN	NaN	NaN	NaN	NaN	NaN	NaN	NaN	NaN	NaN	NaN
C32	PLX4720	48	0.0316	6	NaN	NaN	NaN	NaN	NaN	NaN	NaN	NaN	NaN	NaN	NaN	NaN	NaN	NaN	NaN	NaN	NaN	NaN	NaN	NaN	NaN
C32	PLX4720	48	0.0316	7	NaN	NaN	NaN	NaN	NaN	NaN	NaN	NaN	NaN	NaN	NaN	NaN	NaN	NaN	NaN	NaN	NaN	NaN	NaN	NaN	NaN
C32	PLX4720	48	0.0316	8	NaN	NaN	NaN	NaN	NaN	NaN	NaN	NaN	NaN	NaN	NaN	NaN	NaN	NaN	NaN	NaN	NaN	NaN	NaN	NaN	NaN
C32	PLX4720	48	0.1	1	0.19342	3.125	NaN	0.046404	0.19084	0.65359	NaN	0.1642	NaN	0.11641	0.040601	0.39062	0.23923	NaN	0.1171	NaN	0.2445	0.67568	0.14265	0.22573	0.1642
C32	PLX4720	48	0.1	2	0.21277	3.4483	NaN	0.055928	0.15129	0.60606	NaN	0.16835	NaN	0.11136	0.062933	0.40323	0.24631	NaN	0.16207	NaN	0.25575	0.65359	0.10858	0.23041	0.16556
C32	PLX4720	48	0.1	3	0.18416	3.3333	NaN	0.021119	0.15601	0.64103	NaN	0.15823	NaN	0.10638	0.15408	0.36496	0.2439	NaN	0.10929	NaN	0.2584	0.51282	0.095329	0.22779	0.13624
C32	PLX4720	48	0.1	4	0.22272	3.3333	NaN	0.065876	0.16077	0.65359	NaN	0.17825	NaN	0.14663	0.16639	0.37313	0.25445	NaN	0.14306	NaN	0.21786	0.5618	0.086133	0.25126	0.18553
C32	PLX4720	48	0.1	5	NaN	NaN	NaN	NaN	NaN	NaN	NaN	NaN	NaN	NaN	NaN	NaN	NaN	NaN	NaN	NaN	NaN	NaN	NaN	NaN	NaN
C32	PLX4720	48	0.1	6	NaN	NaN	NaN	NaN	NaN	NaN	NaN	NaN	NaN	NaN	NaN	NaN	NaN	NaN	NaN	NaN	NaN	NaN	NaN	NaN	NaN
C32	PLX4720	48	0.1	7	NaN	NaN	NaN	NaN	NaN	NaN	NaN	NaN	NaN	NaN	NaN	NaN	NaN	NaN	NaN	NaN	NaN	NaN	NaN	NaN	NaN
C32	PLX4720	48	0.1	8	NaN	NaN	NaN	NaN	NaN	NaN	NaN	NaN	NaN	NaN	NaN	NaN	NaN	NaN	NaN	NaN	NaN	NaN	NaN	NaN	NaN
C32	PLX4720	48	0.316	1	0.15674	1.9231	NaN	0.058207	0.21978	0.69444	NaN	0.12594	NaN	0.068213	0.19724	0.4878	0.24213	NaN	0.11561	NaN	0.20121	0.7874	0.19608	0.096154	0.1996
C32	PLX4720	48	0.316	2	0.17331	1.7857	NaN	0.080775	0.20964	0.65359	NaN	0.16502	NaN	0.12723	0.20202	0.53476	0.18904	NaN	0.16502	NaN	0.28409	1.0309	0.20833	0.13089	0.2849
C32	PLX4720	48	0.316	3	0.18282	1.8868	NaN	0.062814	0.18416	0.69444	NaN	0.13405	NaN	0.13316	0.20921	0.54054	0.22272	NaN	0.15456	NaN	0.20367	0.72993	0.10917	0.11587	0.23419
C32	PLX4720	48	0.316	4	0.14164	1.7241	NaN	0.092166	0.20202	0.67568	NaN	0.15221	NaN	0.10604	0.1996	0.55866	0.18484	NaN	0.17513	NaN	0.21834	0.71429	0.17986	0.12594	0.26954
C32	PLX4720	48	0.316	5	NaN	NaN	NaN	NaN	NaN	NaN	NaN	NaN	NaN	NaN	NaN	NaN	NaN	NaN	NaN	NaN	NaN	NaN	NaN	NaN	NaN
C32	PLX4720	48	0.316	6	NaN	NaN	NaN	NaN	NaN	NaN	NaN	NaN	NaN	NaN	NaN	NaN	NaN	NaN	NaN	NaN	NaN	NaN	NaN	NaN	NaN
C32	PLX4720	48	0.316	7	NaN	NaN	NaN	NaN	NaN	NaN	NaN	NaN	NaN	NaN	NaN	NaN	NaN	NaN	NaN	NaN	NaN	NaN	NaN	NaN	NaN
C32	PLX4720	48	0.316	8	NaN	NaN	NaN	NaN	NaN	NaN	NaN	NaN	NaN	NaN	NaN	NaN	NaN	NaN	NaN	NaN	NaN	NaN	NaN	NaN	NaN
C32	PLX4720	48	1	1	0.47847	1.7857	NaN	0.047371	0.1773	0.63694	NaN	0.10953	NaN	0.068446	0.63291	0.47393	0.16234	NaN	0.15385	NaN	0.15083	1.0204	0.27027	0.082102	0.24814
C32	PLX4720	48	1	2	0.21142	2.3256	NaN	0.041356	0.23753	0.60976	NaN	0.11161	NaN	0.070621	0.25063	0.54645	0.15244	NaN	0.15576	NaN	0.16155	0.76923	0.25381	0.10549	0.2457
C32	PLX4720	48	1	3	0.16556	1.6949	NaN	0.034072	0.19455	0.6993	NaN	0.11848	NaN	0.094787	0.12771	0.53763	0.1642	NaN	0.15198	NaN	0.17212	0.8547	0.13587	0.052493	0.21786
C32	PLX4720	48	1	4	0.16892	1.5873	NaN	0.061996	0.23697	0.66225	NaN	0.1321	NaN	0.099404	0.24938	0.53191	0.13717	NaN	0.16502	NaN	0.15083	0.93458	0.22321	0.098717	0.27322
C32	PLX4720	48	1	5	NaN	NaN	NaN	NaN	NaN	NaN	NaN	NaN	NaN	NaN	NaN	NaN	NaN	NaN	NaN	NaN	NaN	NaN	NaN	NaN	NaN
C32	PLX4720	48	1	6	NaN	NaN	NaN	NaN	NaN	NaN	NaN	NaN	NaN	NaN	NaN	NaN	NaN	NaN	NaN	NaN	NaN	NaN	NaN	NaN	NaN
C32	PLX4720	48	1	7	NaN	NaN	NaN	NaN	NaN	NaN	NaN	NaN	NaN	NaN	NaN	NaN	NaN	NaN	NaN	NaN	NaN	NaN	NaN	NaN	NaN
C32	PLX4720	48	1	8	NaN	NaN	NaN	NaN	NaN	NaN	NaN	NaN	NaN	NaN	NaN	NaN	NaN	NaN	NaN	NaN	NaN	NaN	NaN	NaN	NaN
C32	PLX4720	48	3.16	1	0.18215	1.3158	NaN	0.046882	0.2045	0.4902	NaN	0.10718	NaN	0.067797	0.23202	0.35211	0.10977	NaN	0.090253	NaN	0.092507	0.79365	0.39841	0.071276	0.16863
C32	PLX4720	48	3.16	2	0.13072	1.0753	NaN	0.037879	0.1642	0.5814	NaN	0.080906	NaN	0.053277	0.23697	0.43103	0.10152	NaN	0.12821	NaN	0.093284	0.68966	0.30211	0.078125	0.22989
C32	PLX4720	48	3.16	3	0.093985	1.3699	NaN	0.019732	0.18149	0.59524	NaN	0.094607	NaN	0.061614	0.25316	0.4329	0.10834	NaN	0.10194	NaN	0.13055	0.84746	0.12165	0.05184	0.17762
C32	PLX4720	48	3.16	4	0.14025	1.2346	NaN	0.072098	0.19841	0.55249	NaN	0.12788	NaN	0.089286	0.22222	0.43103	0.14993	NaN	0.16502	NaN	0.12422	0.84034	0.31546	0.095694	0.2611
C32	PLX4720	48	3.16	5	NaN	NaN	NaN	NaN	NaN	NaN	NaN	NaN	NaN	NaN	NaN	NaN	NaN	NaN	NaN	NaN	NaN	NaN	NaN	NaN	NaN
C32	PLX4720	48	3.16	6	NaN	NaN	NaN	NaN	NaN	NaN	NaN	NaN	NaN	NaN	NaN	NaN	NaN	NaN	NaN	NaN	NaN	NaN	NaN	NaN	NaN
C32	PLX4720	48	3.16	7	NaN	NaN	NaN	NaN	NaN	NaN	NaN	NaN	NaN	NaN	NaN	NaN	NaN	NaN	NaN	NaN	NaN	NaN	NaN	NaN	NaN
C32	PLX4720	48	3.16	8	NaN	NaN	NaN	NaN	NaN	NaN	NaN	NaN	NaN	NaN	NaN	NaN	NaN	NaN	NaN	NaN	NaN	NaN	NaN	NaN	NaN
C32	SB590885	48	0.00316	1	0.31646	5	NaN	0.068681	0.13889	0.54054	NaN	0.17637	NaN	0.2331	0.10288	0.37879	0.18149	NaN	0.089445	NaN	0.17452	0.33898	0.076453	0.4902	0.14085
C32	SB590885	48	0.00316	2	0.35714	5.2632	NaN	0.075988	0.13387	0.4878	NaN	0.20921	NaN	0.26738	0.10235	0.45662	0.16949	NaN	0.14184	NaN	0.18692	0.28986	0.085179	0.51813	0.15649
C32	SB590885	48	0.00316	3	0.36101	5.8824	NaN	0.06435	0.13441	0.55249	NaN	0.22676	NaN	0.29762	0.12453	0.44843	0.17986	NaN	0.12563	NaN	0.18519	0.34364	0.093985	0.49751	0.1218
C32	SB590885	48	0.00316	4	0.36364	5.8824	NaN	0.0815	0.1368	0.50505	NaN	0.22075	NaN	0.24691	0.11038	0.46083	0.17606	NaN	0.14706	NaN	0.20921	0.38911	0.097656	0.5	0.14368
C32	SB590885	48	0.00316	5	NaN	NaN	NaN	NaN	NaN	NaN	NaN	NaN	NaN	NaN	NaN	NaN	NaN	NaN	NaN	NaN	NaN	NaN	NaN	NaN	NaN
C32	SB590885	48	0.00316	6	NaN	NaN	NaN	NaN	NaN	NaN	NaN	NaN	NaN	NaN	NaN	NaN	NaN	NaN	NaN	NaN	NaN	NaN	NaN	NaN	NaN
C32	SB590885	48	0.00316	7	NaN	NaN	NaN	NaN	NaN	NaN	NaN	NaN	NaN	NaN	NaN	NaN	NaN	NaN	NaN	NaN	NaN	NaN	NaN	NaN	NaN
C32	SB590885	48	0.00316	8	NaN	NaN	NaN	NaN	NaN	NaN	NaN	NaN	NaN	NaN	NaN	NaN	NaN	NaN	NaN	NaN	NaN	NaN	NaN	NaN	NaN
C32	SB590885	48	0.01	1	0.27624	4	NaN	0.066934	0.13966	0.5814	NaN	0.15974	NaN	0.20877	0.1287	0.37736	0.18382	NaN	0.13532	NaN	0.18939	0.40161	0.093197	0.5618	0.14535
C32	SB590885	48	0.01	2	0.36232	7.1429	NaN	0.059382	0.13986	0.5988	NaN	0.19724	NaN	0.19531	0.11669	0.45872	0.14881	NaN	0.1287	NaN	0.20964	0.39216	0.070077	0.5988	0.11962
C32	SB590885	48	0.01	3	0.32787	5.8824	NaN	0.050075	0.14837	0.60606	NaN	0.18083	NaN	0.20534	0.10417	0.43478	0.15723	NaN	0.10449	NaN	0.088261	0.36765	0.078864	0.52083	0.11891
C32	SB590885	48	0.01	4	0.31949	6.25	NaN	0.053163	0.15552	0.5618	NaN	0.20704	NaN	0.17007	0.1105	0.44643	0.1385	NaN	0.12706	NaN	0.18587	0.3367	0.090171	0.55249	0.11765
C32	SB590885	48	0.01	5	NaN	NaN	NaN	NaN	NaN	NaN	NaN	NaN	NaN	NaN	NaN	NaN	NaN	NaN	NaN	NaN	NaN	NaN	NaN	NaN	NaN
C32	SB590885	48	0.01	6	NaN	NaN	NaN	NaN	NaN	NaN	NaN	NaN	NaN	NaN	NaN	NaN	NaN	NaN	NaN	NaN	NaN	NaN	NaN	NaN	NaN
C32	SB590885	48	0.01	7	NaN	NaN	NaN	NaN	NaN	NaN	NaN	NaN	NaN	NaN	NaN	NaN	NaN	NaN	NaN	NaN	NaN	NaN	NaN	NaN	NaN
C32	SB590885	48	0.01	8	NaN	NaN	NaN	NaN	NaN	NaN	NaN	NaN	NaN	NaN	NaN	NaN	NaN	NaN	NaN	NaN	NaN	NaN	NaN	NaN	NaN
C32	SB590885	48	0.0316	1	0.17513	4.7619	NaN	0.047125	0.10893	0.60606	NaN	0.16807	NaN	0.18282	0.1032	0.24691	0.15504	NaN	0.098232	NaN	0.16807	0.2809	0.079936	0.4717	0.11806
C32	SB590885	48	0.0316	2	0.20325	5.2632	NaN	0.033704	0.10582	0.54945	NaN	0.1642	NaN	0.13228	0.093721	0.29326	0.14493	NaN	0.086806	NaN	0.18904	0.2994	0.067249	0.48309	0.083612
C32	SB590885	48	0.0316	3	0.2551	5.5556	NaN	0.050659	0.14881	0.66225	NaN	0.20408	NaN	0.20534	0.13587	0.40323	0.17123	NaN	0.053079	NaN	0.18975	0.37879	0.0998	0.5814	0.10373
C32	SB590885	48	0.0316	4	0.25974	5.8824	NaN	0.051282	0.12484	0.60976	NaN	0.20325	NaN	0.17794	0.14065	0.44843	0.18587	NaN	0.13175	NaN	0.17699	0.37736	0.072254	0.58824	0.10989
C32	SB590885	48	0.0316	5	NaN	NaN	NaN	NaN	NaN	NaN	NaN	NaN	NaN	NaN	NaN	NaN	NaN	NaN	NaN	NaN	NaN	NaN	NaN	NaN	NaN
C32	SB590885	48	0.0316	6	NaN	NaN	NaN	NaN	NaN	NaN	NaN	NaN	NaN	NaN	NaN	NaN	NaN	NaN	NaN	NaN	NaN	NaN	NaN	NaN	NaN
C32	SB590885	48	0.0316	7	NaN	NaN	NaN	NaN	NaN	NaN	NaN	NaN	NaN	NaN	NaN	NaN	NaN	NaN	NaN	NaN	NaN	NaN	NaN	NaN	NaN
C32	SB590885	48	0.0316	8	NaN	NaN	NaN	NaN	NaN	NaN	NaN	NaN	NaN	NaN	NaN	NaN	NaN	NaN	NaN	NaN	NaN	NaN	NaN	NaN	NaN
C32	SB590885	48	0.1	1	0.2004	0.71429	NaN	0.05988	0.10627	0.4065	NaN	0.19881	NaN	0.28329	0.16611	0.28571	0.17182	NaN	0.13605	NaN	0.25253	0.43103	0.082305	0.38314	0.14837
C32	SB590885	48	0.1	2	0.23095	1.4925	NaN	0.0392	0.1227	0.40161	NaN	0.1321	NaN	0.33898	0.15106	0.32362	0.17391	NaN	0.13263	NaN	0.28571	0.44053	0.052274	0.40161	0.14948
C32	SB590885	48	0.1	3	0.21598	3.8462	NaN	0.038625	0.16639	0.66225	NaN	0.16779	NaN	0.14245	0.1642	0.35461	0.23474	NaN	0.10718	NaN	0.25189	0.51546	0.10331	0.2994	0.18083
C32	SB590885	48	0.1	4	0.24272	4	NaN	0.056915	0.18587	0.60976	NaN	0.16639	NaN	0.13908	0.13351	0.39841	0.23202	NaN	0.1462	NaN	0.25063	0.49261	0.097943	0.2907	0.15221
C32	SB590885	48	0.1	5	NaN	NaN	NaN	NaN	NaN	NaN	NaN	NaN	NaN	NaN	NaN	NaN	NaN	NaN	NaN	NaN	NaN	NaN	NaN	NaN	NaN
C32	SB590885	48	0.1	6	NaN	NaN	NaN	NaN	NaN	NaN	NaN	NaN	NaN	NaN	NaN	NaN	NaN	NaN	NaN	NaN	NaN	NaN	NaN	NaN	NaN
C32	SB590885	48	0.1	7	NaN	NaN	NaN	NaN	NaN	NaN	NaN	NaN	NaN	NaN	NaN	NaN	NaN	NaN	NaN	NaN	NaN	NaN	NaN	NaN	NaN
C32	SB590885	48	0.1	8	NaN	NaN	NaN	NaN	NaN	NaN	NaN	NaN	NaN	NaN	NaN	NaN	NaN	NaN	NaN	NaN	NaN	NaN	NaN	NaN	NaN
C32	SB590885	48	0.316	1	0.13072	1.7857	NaN	0.10493	0.1996	0.72993	NaN	0.09542	NaN	0.086281	0.21645	0.42735	0.12903	NaN	0.10616	NaN	0.18215	0.74074	0.14599	0.11249	0.26385
C32	SB590885	48	0.316	2	0.21505	1.8519	NaN	0.070771	0.16393	0.68027	NaN	0.15267	NaN	0.13643	0.20243	0.55249	0.20833	NaN	0.16978	NaN	0.21834	0.76923	0.11001	0.12821	0.27027
C32	SB590885	48	0.316	3	0.17986	1.9608	NaN	0.046041	0.1845	0.74074	NaN	0.14728	NaN	0.09434	0.16529	0.51546	0.17762	NaN	0.12005	NaN	0.20576	0.77519	0.19724	0.13055	0.18116
C32	SB590885	48	0.316	4	0.18315	2.0408	NaN	0.088731	0.20833	0.67114	NaN	0.16313	NaN	0.1297	0.21692	0.55866	0.2381	NaN	0.17036	NaN	0.26385	0.84034	0.25575	0.1443	0.22624
C32	SB590885	48	0.316	5	NaN	NaN	NaN	NaN	NaN	NaN	NaN	NaN	NaN	NaN	NaN	NaN	NaN	NaN	NaN	NaN	NaN	NaN	NaN	NaN	NaN
C32	SB590885	48	0.316	6	NaN	NaN	NaN	NaN	NaN	NaN	NaN	NaN	NaN	NaN	NaN	NaN	NaN	NaN	NaN	NaN	NaN	NaN	NaN	NaN	NaN
C32	SB590885	48	0.316	7	NaN	NaN	NaN	NaN	NaN	NaN	NaN	NaN	NaN	NaN	NaN	NaN	NaN	NaN	NaN	NaN	NaN	NaN	NaN	NaN	NaN
C32	SB590885	48	0.316	8	NaN	NaN	NaN	NaN	NaN	NaN	NaN	NaN	NaN	NaN	NaN	NaN	NaN	NaN	NaN	NaN	NaN	NaN	NaN	NaN	NaN
C32	SB590885	48	1	1	0.18657	1.2987	NaN	0.16393	0.19569	0.54945	NaN	0.17094	NaN	0.02576	1.5152	0.31949	0.15106	NaN	0.19841	NaN	0.19724	1.9608	0.32787	0.048356	0.38023
C32	SB590885	48	1	2	0.18868	1.8519	NaN	0.081566	0.19011	0.6135	NaN	0.13643	NaN	0.076046	0.22779	0.46729	0.10267	NaN	0.14684	NaN	0.17182	0.9434	0.15244	0.07722	0.23529
C32	SB590885	48	1	3	0.16287	1.7241	NaN	0.028011	0.17094	0.67114	NaN	0.092937	NaN	0.070225	0.24938	0.43103	0.091827	NaN	0.068729	NaN	0.1002	0.87719	0.17544	0.044366	0.18975
C32	SB590885	48	1	4	0.17762	1.4925	NaN	0.040274	0.18587	0.51813	NaN	0.11561	NaN	0.076746	0.19841	0.46512	0.07776	NaN	0.17094	NaN	0.1506	0.86207	0.29412	0.080192	0.25974
C32	SB590885	48	1	5	NaN	NaN	NaN	NaN	NaN	NaN	NaN	NaN	NaN	NaN	NaN	NaN	NaN	NaN	NaN	NaN	NaN	NaN	NaN	NaN	NaN
C32	SB590885	48	1	6	NaN	NaN	NaN	NaN	NaN	NaN	NaN	NaN	NaN	NaN	NaN	NaN	NaN	NaN	NaN	NaN	NaN	NaN	NaN	NaN	NaN
C32	SB590885	48	1	7	NaN	NaN	NaN	NaN	NaN	NaN	NaN	NaN	NaN	NaN	NaN	NaN	NaN	NaN	NaN	NaN	NaN	NaN	NaN	NaN	NaN
C32	SB590885	48	1	8	NaN	NaN	NaN	NaN	NaN	NaN	NaN	NaN	NaN	NaN	NaN	NaN	NaN	NaN	NaN	NaN	NaN	NaN	NaN	NaN	NaN
C32	SB590885	48	3.16	1	NaN	NaN	NaN	NaN	NaN	NaN	NaN	NaN	NaN	NaN	NaN	NaN	NaN	NaN	NaN	NaN	NaN	NaN	NaN	NaN	NaN
C32	SB590885	48	3.16	2	NaN	NaN	NaN	NaN	NaN	NaN	NaN	NaN	NaN	NaN	NaN	NaN	NaN	NaN	NaN	NaN	NaN	NaN	NaN	NaN	NaN
C32	SB590885	48	3.16	3	NaN	NaN	NaN	NaN	NaN	NaN	NaN	NaN	NaN	NaN	NaN	NaN	NaN	NaN	NaN	NaN	NaN	NaN	NaN	NaN	NaN
C32	SB590885	48	3.16	4	NaN	NaN	NaN	NaN	NaN	NaN	NaN	NaN	NaN	NaN	NaN	NaN	NaN	NaN	NaN	NaN	NaN	NaN	NaN	NaN	NaN
C32	SB590885	48	3.16	5	NaN	NaN	NaN	NaN	NaN	NaN	NaN	NaN	NaN	NaN	NaN	NaN	NaN	NaN	NaN	NaN	NaN	NaN	NaN	NaN	NaN
C32	SB590885	48	3.16	6	NaN	NaN	NaN	NaN	NaN	NaN	NaN	NaN	NaN	NaN	NaN	NaN	NaN	NaN	NaN	NaN	NaN	NaN	NaN	NaN	NaN
C32	SB590885	48	3.16	7	NaN	NaN	NaN	NaN	NaN	NaN	NaN	NaN	NaN	NaN	NaN	NaN	NaN	NaN	NaN	NaN	NaN	NaN	NaN	NaN	NaN
C32	SB590885	48	3.16	8	NaN	NaN	NaN	NaN	NaN	NaN	NaN	NaN	NaN	NaN	NaN	NaN	NaN	NaN	NaN	NaN	NaN	NaN	NaN	NaN	NaN
COLO858	DMSO control	1	NaN	1	0.026042	0.36364	0.0030979	0.0029042	0.0062925	0.0060383	0.0056815	0.010711	0.057571	0.31447	0.06192	0.0028629	0.015385	0.007529	0.016116	0.0075947	0.042662	0.0099542	0.0089119	0.060827	0.012948
COLO858	DMSO control	1	NaN	2	0.02891	0.45872	0.0032759	0.0028355	0.0063804	0.0062921	0.0061024	0.01224	0.060423	0.28249	0.071531	0.0023765	0.017062	0.0068833	0.025176	0.0078573	0.042735	0.008494	0.0073524	0.072727	0.014176
COLO858	DMSO control	1	NaN	3	0.046992	0.26316	0.0042553	0.0030634	0.0070616	0.0074416	0.0080574	0.014699	0.059207	0.26042	0.072254	0.0031489	0.012314	0.0060485	0.017581	0.0071469	0.031417	0.0086073	0.004923	0.050813	0.023015
COLO858	DMSO control	1	NaN	4	0.048828	0.29762	0.0047524	0.0049826	0.008325	0.0085653	0.0083375	0.015559	0.062344	0.23923	0.072622	0.0035461	0.014984	0.0068686	0.025753	0.0057293	0.029394	0.012429	0.0039857	0.05814	0.031807
COLO858	DMSO control	1	NaN	5	0.048876	0.27933	0.0043182	0.0056218	0.010158	0.0090001	0.013793	0.016155	0.098717	0.29412	0.11765	0.0043973	0.01278	0.0064675	0.013587	0.0065794	0.041186	0.014053	0.0074644	0.048544	0.019677
COLO858	DMSO control	1	NaN	6	0.055835	0.38462	NaN	0.0068861	0.010555	0.011652	0.015828	0.020859	0.11223	0.27624	0.10449	0.0056893	0.014382	0.0064396	0.019566	0.0084717	0.043611	0.015593	0.0065617	0.056818	0.024661
COLO858	DMSO control	1	NaN	7	0.048544	0.40984	0.0039165	0.003484	0.0073394	0.0092902	0.0093712	0.016669	0.058685	0.2584	0.051414	0.0028546	0.017668	0.0071829	0.024913	0.0067078	0.025465	0.0088417	0.0044502	0.039604	0.010192
COLO858	DMSO control	1	NaN	8	0.050736	0.39841	0.0050287	0.0040127	0.0077676	0.011395	0.010749	0.018843	0.068399	0.271	0.068027	0.0039452	0.019802	NaN	0.029577	0.007397	0.023524	0.010977	0.0046533	0.044603	0.011967
COLO858	DMSO control	1	NaN	1	0.024438	0.3663	0.0034467	0.0026739	0.0071043	0.0068658	0.0055667	0.010599	0.05	0.45662	0.067159	0.0025422	0.016513	0.0081083	0.01553	0.0079045	0.052029	0.011581	0.0092876	0.090498	0.012552
COLO858	DMSO control	1	NaN	2	0.026674	0.39216	0.0033466	0.0025238	0.0090785	0.0074934	0.0064901	0.0097182	0.057045	0.41152	0.066181	0.0028662	0.017618	0.0073137	0.01856	0.0049315	0.052383	0.01199	0.01038	0.10787	0.013342
COLO858	DMSO control	1	NaN	3	0.046275	0.34843	0.0042382	0.0027514	0.0077441	0.0065053	0.0079064	0.01228	0.067613	0.26455	0.060024	0.0032278	0.017334	0.0066159	0.018433	0.0057954	0.035174	0.0079796	0.0055891	0.067705	0.021815
COLO858	DMSO control	1	NaN	4	0.04662	0.3663	0.0041021	0.0032448	0.008244	0.0081387	0.0088339	0.014835	0.064103	0.24814	0.07215	0.0037226	0.019837	0.0075706	0.023321	0.0064931	0.03198	0.0087627	0.0047717	0.069832	0.01932
COLO858	DMSO control	1	NaN	5	0.033456	0.31348	0.0035929	0.0025334	0.0075942	0.0070274	0.0066243	0.011806	0.069638	0.46948	0.075188	0.0029626	0.013437	0.005993	0.012892	0.0056054	0.060864	0.010628	0.0094082	0.075643	0.017053
COLO858	DMSO control	1	NaN	6	0.036765	0.32258	0.0034607	0.0029757	0.0084839	0.0083661	0.0072543	0.01291	0.078309	0.4329	0.072046	0.0043172	0.014986	0.0060121	0.018093	0.0067755	0.068074	0.011265	0.0069319	0.092851	0.021834
COLO858	DMSO control	1	NaN	7	0.045517	0.3937	0.0042733	0.0043439	NaN	0.0095795	0.010151	0.014952	0.061996	0.24876	0.04852	0.0029838	0.017553	0.0070872	0.019489	0.005612	0.026469	0.011168	0.0047313	0.042301	0.011662
COLO858	DMSO control	1	NaN	8	0.051099	0.4	0.0051616	0.0044496	0.0079001	NaN	0.012408	0.019135	0.062933	0.26385	0.056054	0.004089	0.018954	0.0084381	0.026205	0.0077393	0.025113	0.011012	0.0050785	0.045351	0.01331
COLO858	DMSO control	1	NaN	1	0.027678	0.29499	0.0038389	0.0029401	0.0087283	0.0081354	0.0068799	0.012811	0.07278	0.3096	0.066979	0.0030801	0.013463	0.0080665	0.012728	0.0088637	0.043141	0.012781	0.0079688	0.076453	0.018615
COLO858	DMSO control	1	NaN	2	0.030221	0.29499	0.0049744	0.0028637	0.0089182	0.0088028	0.0081268	0.011913	0.062267	0.271	0.05685	0.0028901	0.01381	0.0067159	0.012732	0.0060379	0.044863	0.011507	0.008661	0.094429	0.013684
COLO858	DMSO control	1	NaN	3	0.047438	0.25907	0.0043482	0.0032572	0.0054564	0.0057026	0.0079764	0.012335	0.061087	0.22573	0.05152	0.0032197	0.015763	0.0054831	0.013742	0.0081413	0.027203	0.0079352	0.0047159	0.055617	0.026469
COLO858	DMSO control	1	NaN	4	0.044903	0.28653	0.004218	0.0030326	0.0064247	0.0069473	0.0087207	0.014401	0.058685	0.20747	0.053533	0.003457	0.016969	0.0054552	0.016636	0.0064754	0.026212	0.0089405	0.0050302	0.060386	0.029949
COLO858	DMSO control	1	NaN	5	0.02745	0.29674	0.0046055	0.0029573	0.0061633	0.0061433	0.007516	0.0097399	0.073855	0.46948	0.068966	0.0028402	0.013193	0.0060757	0.012366	0.0065278	0.064893	0.0069906	0.010967	0.095329	0.015878
COLO858	DMSO control	1	NaN	6	0.029886	0.29586	0.0037001	0.0028452	0.0054292	0.0069013	0.008272	0.010989	0.066181	0.4386	0.07728	0.0031683	0.014059	0.0065608	0.013408	0.00589	0.06502	0.01349	0.011979	0.10834	0.013746
COLO858	DMSO control	1	NaN	7	0.048852	0.4386	0.0037847	0.0031799	0.0065854	0.0091299	0.0092166	0.012593	0.0612	0.25316	0.069735	0.002737	0.021697	0.0076587	0.021944	0.0054195	0.023031	0.0084424	0.0046555	0.046795	0.012513
COLO858	DMSO control	1	NaN	8	0.052301	0.45045	0.0050659	NaN	0.0067632	0.01008	NaN	0.016739	0.063735	0.24814	0.070972	0.0036295	0.023708	0.0083879	0.02265	0.0064842	0.023202	0.0097456	0.0050885	0.048077	0.012042
COLO858	DMSO control	1	NaN	1	0.027964	0.3125	0.0031345	0.0027972	0.0087943	0.0071551	0.0066247	0.010314	0.079491	0.30395	0.066269	0.0025794	0.014282	0.0071695	0.013748	0.0082898	0.051151	0.015696	0.0079719	0.080386	0.029815
COLO858	DMSO control	1	NaN	2	0.027809	0.32051	0.0039443	0.0029737	0.0088708	0.0080199	0.0074267	0.010062	0.064516	0.28571	0.064683	0.0028712	0.01483	0.0066908	0.013378	0.006236	0.052798	0.011861	0.008436	0.099701	0.010955
COLO858	DMSO control	1	NaN	3	0.046296	0.26455	0.0048288	0.0032434	0.0066015	0.0059634	0.0079994	0.014229	0.075586	0.23202	0.067069	0.0036342	0.015316	0.006177	0.015711	0.0094598	0.037481	0.012905	0.013554	0.060533	0.019022
COLO858	DMSO control	1	NaN	4	0.043917	0.27322	0.0045535	0.0036809	0.0067449	0.0071849	0.0083928	0.016152	0.0757	0.23474	0.064433	0.0041904	0.015637	0.0081004	0.015501	0.0080425	0.037202	0.010934	0.018904	0.064185	0.034626
COLO858	DMSO control	1	NaN	5	0.041288	0.25974	0.0042952	0.0030741	0.0068653	0.0070897	0.010627	0.010585	0.08285	0.52632	0.067935	0.0036499	0.015038	0.0060408	0.012164	0.0056889	0.053533	0.012729	0.00911	0.091324	0.030211
COLO858	DMSO control	1	NaN	6	0.0392	0.25	0.0039922	0.003981	0.0077549	0.0078784	0.013506	0.010762	0.080515	0.5291	0.062696	0.0044575	0.012994	0.0054765	0.011233	0.0058228	0.059277	0.015533	0.010425	0.10881	0.032457
COLO858	DMSO control	1	NaN	7	0.055371	0.46729	0.0046494	0.0035027	0.0069565	0.0093188	0.0094402	0.015058	0.066445	0.24331	0.055991	0.0038117	0.022386	0.0075896	0.024225	0.0079327	0.0249	0.0099641	0.004523	0.045914	0.022614
COLO858	DMSO control	1	NaN	8	0.05277	0.44843	0.0051862	0.0036246	0.008136	0.010663	0.010351	0.01856	0.061013	0.25575	0.049727	0.0040609	0.023579	0.0093694	0.023164	0.0071597	0.02281	0.0092208	0.0045825	0.04686	0.012536
COLO858	DMSO control	1	NaN	1	0.027732	0.23585	0.0035122	0.0030628	0.0085179	0.006605	0.0074566	0.011271	0.057471	0.32573	0.068587	0.0025433	0.012255	0.011882	0.011999	0.0075064	0.046468	NaN	0.0078728	0.078125	0.012601
COLO858	DMSO control	1	NaN	2	0.026882	0.29499	0.0031425	0.0031223	0.0095265	0.0089977	0.0063869	0.011525	0.060716	0.26738	0.069638	0.0024098	0.013273	0.0059137	0.017352	0.0075092	0.047551	0.01229	0.0077906	0.094877	0.012463
COLO858	DMSO control	1	NaN	3	0.042955	0.4	0.0040235	0.0035587	0.0071597	0.0092481	0.0078253	0.014558	0.052329	0.24938	0.035511	0.0029599	0.020231	0.0086229	0.0251	0.0067709	0.029976	0.0097647	0.0047749	0.064267	0.010157
COLO858	DMSO control	1	NaN	4	0.047642	0.46296	0.0037177	0.0035334	0.0074934	0.0094634	0.0094688	0.014154	0.053591	0.22321	0.041632	0.0031768	0.021436	0.0093782	0.025259	0.0058941	0.027933	0.011608	0.0042019	0.069979	0.01247
COLO858	DMSO control	1	NaN	5	0.028297	0.23148	NaN	0.0027912	0.0060669	0.0065223	0.0052924	0.0082217	0.07837	0.4329	0.066269	0.0025862	0.012547	0.0065377	0.011141	0.0053149	0.071531	0.0080561	0.011758	0.094162	0.011151
COLO858	DMSO control	1	NaN	6	0.028902	0.32468	0.0029127	0.0029319	0.0060397	0.007295	0.0065036	0.0079669	0.084602	0.42553	0.087413	0.0028597	0.013179	0.0060957	0.017209	0.0055525	0.06592	0.0084062	0.011296	0.10965	0.013033
COLO858	DMSO control	1	NaN	7	0.047371	0.44843	0.0040685	0.0031582	0.0077543	0.0089437	0.0093171	0.015701	0.06605	0.26954	0.046882	0.0029581	0.022691	0.0080574	0.024697	0.005688	0.02348	0.010014	0.0046024	0.042159	0.012012
COLO858	DMSO control	1	NaN	8	0.050454	0.48544	0.0044865	0.0040636	0.0084388	0.011257	0.010172	0.016736	0.063816	0.2849	0.053763	0.0035204	0.02419	0.0082836	0.030321	0.0077387	0.02263	0.010624	0.0040672	0.045126	0.012489
COLO858	DMSO control	1	NaN	1	0.033047	0.33445	0.0030635	0.0034607	0.0057333	0.0058969	0.009214	0.012267	0.079365	0.31646	0.065876	0.0031602	0.018667	0.00809	0.016126	0.0082338	0.046642	0.0086753	0.0067622	0.071225	0.015926
COLO858	DMSO control	1	NaN	2	0.034795	0.3937	0.0029477	0.0042079	0.0063291	0.0070205	0.010397	0.014243	0.080906	0.2809	0.080645	0.0034771	0.020056	0.0076476	0.018136	0.0064214	0.044984	0.0079637	0.0075609	0.085179	0.018983
COLO858	DMSO control	1	NaN	3	0.048876	0.29326	0.004044	0.0028683	0.0076476	0.0073584	0.0097012	0.014658	0.067159	0.21882	0.045537	0.0027881	0.015186	0.0066814	0.015094	0.0083264	0.029472	0.0087222	0.0050015	0.059032	0.010428
COLO858	DMSO control	1	NaN	4	0.047483	0.29326	0.0040575	0.0034233	0.0064037	0.008476	0.0091491	0.013706	0.0612	0.21142	0.048379	0.0031219	0.016428	0.0064412	0.018786	0.0060842	0.02978	0.0099552	0.0042079	0.064475	0.012112
COLO858	DMSO control	1	NaN	5	0.032584	0.26247	0.0034369	0.0032675	0.0069128	0.007238	0.0072301	0.011409	0.097561	0.26525	0.072833	0.0032336	0.015848	0.0076622	0.014017	0.0073115	0.035002	0.01008	0.0054215	0.055249	0.020133
COLO858	DMSO control	1	NaN	6	0.033875	0.28571	0.005475	0.0033563	0.0072759	0.0081248	0.0080749	0.011283	0.073153	0.23923	0.070922	0.0035973	0.016578	0.0066631	0.016636	0.0058507	0.035448	0.0084818	0.0043598	0.068353	0.021268
COLO858	DMSO control	1	NaN	7	0.049383	0.3937	0.004279	0.0029291	0.0072072	0.0092842	0.0091075	0.013261	0.060643	0.28571	0.041597	0.0030876	0.016218	0.0071139	0.013761	0.0059039	0.029087	0.01174	0.0052438	0.049727	0.011697
COLO858	DMSO control	1	NaN	8	0.051733	0.33113	0.004193	0.0036634	0.0066168	0.0109	0.01082	0.017238	0.0612	0.3003	0.04529	0.0035398	0.020255	0.0068204	NaN	0.0070008	0.030534	0.010564	0.0045463	0.062035	0.012837
COLO858	DMSO control	1	NaN	1	0.0392	0.28653	0.0046024	0.003637	0.006117	0.0059144	0.0070621	0.012442	0.070028	0.23148	0.060386	0.0028233	0.016173	0.0076447	0.014626	0.0078425	0.027056	0.0072119	0.0053827	0.04583	0.022681
COLO858	DMSO control	1	NaN	2	0.047778	0.30769	0.0042026	0.0026106	0.0062166	0.0064608	0.007471	0.011013	0.068027	0.21413	0.063131	0.002891	0.016026	0.0071546	0.015172	0.0075781	0.028944	0.006711	0.0056587	0.060569	0.022427
COLO858	DMSO control	1	NaN	3	0.053763	0.4	0.0042203	0.0029188	0.0066436	0.0085077	0.0088355	0.014126	0.066711	0.22779	0.039494	0.0031073	0.021659	0.0074388	0.020572	0.0082427	0.027933	0.010003	0.0044209	0.050277	0.013674
COLO858	DMSO control	1	NaN	4	0.04817	0.42017	0.0045941	0.0029284	0.006897	0.0088402	0.0098824	0.015586	0.060533	0.2331	0.041118	0.003204	0.023041	0.0073943	0.022563	0.0063159	0.021901	0.010334	0.004727	0.051653	0.010798
COLO858	DMSO control	1	NaN	5	0.038506	0.32258	0.0050125	0.0028455	0.0053367	0.0066348	0.010084	0.010716	0.068446	0.27027	0.05872	0.0028822	0.017908	0.0073223	0.016537	0.0057061	0.037258	0.0065854	0.0059898	0.054437	0.025661
COLO858	DMSO control	1	NaN	6	0.038358	0.33223	0.0041708	0.0029872	0.0049853	0.0067632	0.0077954	0.010691	0.057339	0.25974	0.057637	0.0029468	0.018688	NaN	0.017838	0.00565	0.038008	0.0089342	0.0073725	0.068587	0.026575
COLO858	DMSO control	1	NaN	7	0.054675	0.45872	0.0043002	0.0030355	0.0071989	0.0099236	0.0089912	0.014132	0.068918	0.3268	0.042265	0.0040463	0.023463	0.0070592	0.024975	0.008225	0.02745	0.0096984	0.0054404	0.047893	0.022095
COLO858	DMSO control	1	NaN	8	0.054945	0.48077	0.0042759	0.0035515	0.0062704	0.010733	0.010769	0.017349	0.061463	0.30864	0.036298	NaN	0.022815	0.0075896	0.025195	0.0066565	0.02343	0.010272	0.0040029	0.06502	0.01688
COLO858	AZ628	1	0.00316	1	0.029189	0.54348	0.0039938	0.0038272	0.012569	0.0095905	0.0078235	0.01648	0.047125	0.41667	0.060277	0.0033208	0.022952	0.014863	0.021848	0.0075375	0.05534	0.022973	0.013184	0.098328	0.018519
COLO858	AZ628	1	0.00316	2	0.029053	0.71429	0.0036227	0.0039102	0.011386	0.011461	0.0087604	0.015676	0.056915	0.39216	0.063452	0.0032847	0.023759	0.0084696	0.035373	0.0076482	0.062617	0.020589	0.01397	0.12285	0.017999
COLO858	AZ628	1	0.00316	3	0.035014	0.70423	0.0041818	0.0044371	0.017765	0.016385	0.012261	0.024301	0.054735	0.67114	0.070274	0.0043852	0.02845	0.0092885	0.029412	0.0079416	0.093897	0.030618	NaN	0.17637	0.020768
COLO858	AZ628	1	0.00316	4	0.036456	0.8547	0.0043956	0.0062046	0.021195	0.021124	0.015387	0.024366	0.066622	0.64516	0.078864	0.0054795	0.03034	0.01162	0.036075	0.0054541	0.090253	0.040016	0.012636	NaN	0.028289
COLO858	AZ628	1	0.00316	5	0.02924	0.57143	0.0029657	0.0039165	0.013346	0.013484	0.0085866	0.015451	0.045208	0.48544	0.060241	0.0036418	0.022406	0.0095831	0.022376	0.0063403	0.08489	0.023855	0.01295	0.10684	0.018471
COLO858	AZ628	1	0.00316	6	0.030377	0.80645	0.0031103	0.0036719	0.014501	0.015778	0.0092807	0.015741	0.050429	0.46083	0.063291	0.0035705	0.025407	0.0095694	0.033772	0.0043039	0.084104	0.019904	0.013408	0.12195	0.019508
COLO858	AZ628	1	0.00316	7	0.035474	0.74627	0.0040091	0.0047651	0.018918	0.021949	0.012432	0.022619	NaN	0.62893	0.084104	0.0043693	0.02661	0.0088082	0.03096	0.007758	0.083333	0.028353	0.014438	0.11655	0.023663
COLO858	AZ628	1	0.00316	8	NaN	0.74074	0.005129	0.0076005	0.026497	0.028058	0.017337	0.025927	0.057013	0.61728	0.08881	0.0069459	0.028082	0.011392	0.039604	0.0064885	0.085837	0.041442	0.014138	0.1221	0.02805
COLO858	AZ628	1	0.01	1	0.022376	0.38314	0.0037153	0.0036809	0.013184	0.012095	0.0085778	0.015058	0.040766	0.50761	0.051125	0.0033731	0.024033	NaN	0.019948	0.0077471	0.062933	0.022553	0.014011	0.12422	0.018315
COLO858	AZ628	1	0.01	2	0.023305	0.40486	0.0034711	0.0036027	0.013937	0.015521	0.0088558	0.015186	0.056338	0.46083	0.055928	0.0037354	0.024907	0.0092123	0.021552	0.0043232	0.066269	0.022558	0.014027	0.14684	0.016801
COLO858	AZ628	1	0.01	3	0.027375	0.37594	0.0037856	0.0046064	0.017931	0.018149	0.011357	0.020016	0.0625	0.52356	0.064144	0.0044201	0.024919	0.01141	0.019312	0.010363	0.076104	0.026413	0.01584	0.17762	0.020458
COLO858	AZ628	1	0.01	4	0.02896	0.3937	0.004342	0.0056622	0.018929	0.021887	0.014784	0.024021	0.054855	0.49505	0.067024	0.0057293	0.027739	0.010445	0.025	0.0045517	0.074516	0.032175	0.011308	0.18587	0.023918
COLO858	AZ628	1	0.01	5	0.022351	0.46296	0.0037341	0.0039242	0.01621	0.019486	0.010839	0.016469	0.041528	0.72993	0.057803	0.0049184	0.026089	0.0099364	0.021173	0.0067898	0.08489	0.031888	0.015793	0.14684	0.022952
COLO858	AZ628	1	0.01	6	0.023175	0.49505	0.0038493	0.0041432	0.019802	0.023821	0.012086	0.018716	0.043956	0.69444	0.057471	0.0052151	0.028265	0.010419	0.020803	0.0048105	0.090171	NaN	0.010601	0.17606	0.022232
COLO858	AZ628	1	0.01	7	0.025387	0.46512	0.0037769	0.0035386	0.021372	0.025088	0.012167	0.015694	0.052938	0.60976	0.073692	0.0040813	0.0251	0.0091391	0.018674	0.015249	0.079554	0.030012	0.013793	0.17094	0.020153
COLO858	AZ628	1	0.01	8	0.028498	0.48077	NaN	0.0064754	0.0246	0.030798	0.016377	0.023646	0.051948	0.60976	0.076046	0.0065295	0.030184	0.010324	NaN	0.0070338	0.082781	0.035537	0.012511	0.17857	0.025465
COLO858	AZ628	1	0.0316	1	0.015209	0.1443	0.0034068	0.0038488	0.014088	0.014259	0.0092584	0.014859	0.049628	0.27778	0.046882	0.0036933	0.019298	0.0094742	0.011776	0.0074041	0.054289	0.022635	0.013179	0.088731	0.020479
COLO858	AZ628	1	0.0316	2	0.016565	0.15552	0.0035185	0.0037424	0.013565	0.016	0.010238	0.014607	0.041894	0.26954	0.045851	0.0038354	0.019566	0.0086964	0.010864	0.0043275	0.057372	0.019467	0.011194	0.11494	0.016576
COLO858	AZ628	1	0.0316	3	0.018965	0.16556	0.0039194	0.0045579	0.016537	0.017569	0.010879	0.015941	0.046904	0.42194	0.045475	0.0042757	0.022497	0.009512	0.013757	0.0066212	0.087413	0.023031	0.018295	0.16892	0.02784
COLO858	AZ628	1	0.0316	4	NaN	0.17065	NaN	0.0050426	0.020547	0.019051	0.014061	NaN	0.04417	0.41667	0.048567	0.0052768	0.025329	0.010727	0.015652	0.0054028	0.085763	0.032446	0.019029	0.18248	0.020921
COLO858	AZ628	1	0.0316	5	0.013908	0.19417	0.0033109	0.0032788	0.010135	0.011936	0.0083445	0.011747	0.043668	0.44643	0.057837	0.0033024	0.022831	0.0091667	0.014039	0.0068833	0.078186	0.012734	0.016935	0.16	0.022543
COLO858	AZ628	1	0.0316	6	0.013893	0.21008	0.0036306	0.0029438	0.0079321	0.013303	0.010551	0.013862	0.037244	0.43668	0.051975	0.003512	0.023624	0.0096265	0.014939	0.0043863	0.082576	0.016804	0.016502	0.1912	0.019324
COLO858	AZ628	1	0.0316	7	0.011109	0.22883	0.0030519	0.0025869	0.013499	0.016044	0.0091651	0.0098736	0.037793	0.4386	0.047985	0.0031103	0.024492	0.009585	0.016041	0.0043563	0.081967	0.015193	0.016075	0.17036	0.012453
COLO858	AZ628	1	0.0316	8	0.014201	0.24155	0.0035363	0.0041293	0.011301	0.018208	0.012324	0.014142	0.050891	0.44053	0.053792	0.0048754	0.029197	0.010144	0.016998	0.0053784	0.091575	0.019249	0.015523	0.19194	0.012228
COLO858	AZ628	1	0.1	1	0.010148	0.087566	0.0034017	0.0036839	0.012517	0.011939	0.0086066	0.013373	0.042918	0.31546	0.048193	0.0052474	0.018567	0.009044	0.0096656	0.0082939	0.069686	0.028409	0.012306	0.11299	0.033003
COLO858	AZ628	1	0.1	2	0.010817	0.087566	0.0036049	0.0040687	0.014265	0.013182	0.0098795	0.012237	0.036258	0.30211	0.04415	0.003592	0.019736	0.0090139	0.0098561	0.0050304	0.074738	0.016801	0.013398	0.15924	0.016271
COLO858	AZ628	1	0.1	3	0.0099354	0.090744	0.0033439	0.0037277	0.01443	0.013947	0.0086828	0.011294	0.046361	0.30769	0.078802	0.0029012	0.021636	0.010552	0.011264	0.003989	0.081037	0.027345	0.014497	0.12837	0.018403
COLO858	AZ628	1	0.1	4	0.010874	0.091324	0.0035916	0.0040748	0.014037	0.015305	0.0093782	0.014329	0.046992	0.33557	0.069541	0.004129	0.024667	0.009532	0.010455	0.0051835	0.073801	0.021048	NaN	0.14728	0.028265
COLO858	AZ628	1	0.1	5	0.0083209	0.071276	0.0035046	0.0027799	0.011049	0.011888	0.0077718	0.010196	0.045065	0.37037	0.085106	0.0028292	0.018322	0.0088292	0.0093914	0.0035737	0.064185	0.024062	0.010931	0.125	0.029682
COLO858	AZ628	1	0.1	6	0.0093994	0.069013	0.003414	0.0034118	0.013016	0.01487	0.0090334	0.010275	0.042445	0.38462	0.094877	0.0033465	0.018238	0.0072301	NaN	0.002517	0.0668	0.018139	0.012012	0.16103	0.018612
COLO858	AZ628	1	0.1	7	0.01052	0.087873	0.0035653	0.0041312	0.016263	0.018678	0.011042	0.012842	NaN	0.33445	0.054289	0.0042292	0.021782	0.0086723	0.010851	0.010197	0.068634	0.029206	0.011695	0.12376	0.016431
COLO858	AZ628	1	0.1	8	0.0098804	0.091912	0.0038316	NaN	0.019109	0.021496	0.013017	0.01795	0.047281	0.34483	0.055648	0.0060408	0.02686	0.01018	0.010933	0.0053677	0.073638	0.030469	0.010593	0.14556	0.021354
COLO858	AZ628	1	0.316	1	0.0063553	0.035224	0.0030814	0.0038005	0.012958	0.0098222	0.0078076	0.011541	0.04995	0.29412	0.059488	0.0033575	0.016606	NaN	0.0082298	0.0067313	0.057803	0.022153	0.016018	0.10204	0.015142
COLO858	AZ628	1	0.316	2	0.0066463	0.032982	0.0032718	0.0029736	0.015375	0.014057	0.008086	0.010903	NaN	0.26525	0.049727	0.0030006	0.017721	0.0077405	0.0086304	0.0067006	0.071582	0.015035	0.01459	0.13316	0.014732
COLO858	AZ628	1	0.316	3	0.0092353	0.036127	0.0049704	0.0067209	0.018758	0.0204	0.011188	0.016714	0.044366	0.4329	0.058207	0.0052455	0.018525	0.0086483	0.0078734	NaN	0.093809	0.032	0.017262	0.20121	0.017235
COLO858	AZ628	1	0.316	4	0.0098145	0.04902	0.0047414	0.0075228	0.021645	0.024492	0.012329	0.016008	0.050403	0.41494	0.044287	0.0063759	0.02019	0.0098135	0.011596	0.0078889	0.094877	0.03827	0.019577	0.2551	0.022282
COLO858	AZ628	1	0.316	5	0.0049556	0.034746	0.0022372	0.0025083	0.009981	0.011014	0.005762	0.008274	0.042955	0.40816	0.055897	0.0027833	0.017334	0.010452	0.0085638	0.00582	0.081235	0.015094	0.015708	0.14684	0.011189
COLO858	AZ628	1	0.316	6	0.0050559	0.038329	0.0027149	0.0030007	0.0099236	0.013026	0.0070323	0.0079821	0.049432	0.39683	0.046533	0.0030007	0.018322	0.0090261	0.015768	0.0036554	0.085397	0.012096	0.015504	0.18832	0.011128
COLO858	AZ628	1	0.316	7	0.0069682	0.042735	0.0027966	0.0034454	0.015878	0.018512	0.0089702	0.012317	0.04085	0.46296	0.046296	0.0038592	0.021678	0.0091424	0.0099295	0.0060234	0.09542	0.020991	0.016784	0.17606	0.014706
COLO858	AZ628	1	0.316	8	0.0077477	0.04914	0.0034007	0.0044859	0.01912	0.023294	0.011408	0.013058	0.039386	0.4386	0.052854	0.004345	0.023202	0.011059	0.018702	0.0045941	0.096805	0.032258	0.01447	0.2079	0.018012
COLO858	AZ628	1	1	1	0.0046698	0.015718	0.0027438	0.0026946	0.012063	0.011471	0.0064103	0.0088543	0.062305	0.2681	0.064893	0.0025846	0.01171	0.0079694	0.0051446	0.0080366	0.053305	0.014539	0.011344	0.10537	0.013883
COLO858	AZ628	1	1	2	0.00445	0.012096	NaN	0.002138	0.012452	0.015056	0.0068601	0.0083043	0.055006	0.23697	0.055741	0.0027958	0.011721	NaN	0.0047701	0.0057544	0.058309	0.013226	0.010884	0.14124	0.013215
COLO858	AZ628	1	1	3	0.005624	0.01806	0.0027896	0.002841	0.014489	0.016548	0.0080444	0.0096768	0.035112	0.35211	0.047529	0.0030011	0.015207	0.0075855	0.0060474	0.0089807	0.071378	0.020157	NaN	0.13316	0.014259
COLO858	AZ628	1	1	4	0.0055337	0.01795	0.0029251	0.0033044	0.016617	0.01919	0.008489	0.010824	0.05071	0.34602	0.057307	0.0037564	0.016958	NaN	0.0061305	0.002237	0.071685	0.023958	0.012461	0.15198	0.015205
COLO858	AZ628	1	1	5	0.0047105	0.013074	0.002851	0.0030419	0.011273	0.014355	0.0067385	0.0081241	0.051626	0.34965	0.055835	0.0026906	0.011046	0.0077226	0.0041681	0.0080103	0.063012	0.016667	0.010584	0.11338	0.012883
COLO858	AZ628	1	1	6	0.0049184	0.012197	0.0029009	0.0029398	0.011446	0.015758	0.007347	0.0080347	0.055157	0.33003	0.055679	0.0030385	0.01165	0.0076699	0.0041288	0.0053565	0.068399	0.017437	0.011247	0.14144	0.012604
COLO858	AZ628	1	1	7	0.0042976	0.015106	0.0028015	0.0026266	0.013486	0.01615	0.0075233	0.0076976	0.036941	0.35842	0.052438	0.0028579	0.011673	0.0072422	0.0040101	0.0040594	0.062854	0.016915	0.01074	0.12642	0.0099138
COLO858	AZ628	1	1	8	0.0054127	0.015605	NaN	0.0031959	0.01333	0.018372	0.010404	0.010708	0.034317	0.34722	0.047081	0.0043172	0.013058	0.0075273	0.0086685	0.0048565	0.067204	0.015763	0.0091609	0.13624	0.010607
COLO858	AZ628	1	3.16	1	0.0043193	0.0078253	0.0033843	0.002497	0.0091971	0.011565	0.0060577	0.0083459	0.044072	0.13947	0.061576	0.0026772	0.011515	NaN	0.0047145	NaN	0.037495	0.010861	0.0085361	0.06135	0.012987
COLO858	AZ628	1	3.16	2	0.0051015	0.0076243	0.0030427	0.0024181	0.011761	0.012706	0.0067481	0.0075109	0.039825	0.12953	0.049261	0.0027223	0.0091912	0.0061237	0.0035214	0.0052765	0.042427	0.0089198	0.0094814	0.08569	0.013646
COLO858	AZ628	1	3.16	3	0.0045308	0.0072067	0.0035878	0.0026927	0.010286	0.013891	0.0064371	0.0073519	0.045413	0.16051	0.050659	0.0027925	0.009994	0.0057937	0.0039095	0.0058723	0.052576	0.011658	0.0098922	0.085251	0.01355
COLO858	AZ628	1	3.16	4	0.0046933	0.0080723	0.0038117	0.002817	0.011079	0.014815	0.0070018	0.0082061	0.034282	0.16181	0.045851	0.0029173	0.011212	0.005374	0.0040912	0.0047234	0.053305	0.012571	0.010008	0.098328	0.012441
COLO858	AZ628	1	3.16	5	0.0052966	NaN	0.0028581	0.0024544	0.0063654	0.010307	0.0061005	0.0069994	0.041563	0.25445	0.056754	0.0025121	0.0097475	0.0057567	0.0037793	0.0052918	0.059559	0.0062857	0.011983	0.10537	0.019077
COLO858	AZ628	1	3.16	6	0.0057264	0.0097182	0.0029357	0.00241	0.0055717	0.010651	0.0065172	0.0064918	0.036982	0.24752	0.053135	0.0025173	0.0099128	0.0064969	0.0045417	0.0044172	0.062112	0.0078198	0.012041	0.13298	0.021119
COLO858	AZ628	1	3.16	7	0.0042755	0.0074705	0.0026551	0.0020543	0.009261	0.013396	0.0071984	0.0081057	0.035663	0.18939	0.057604	0.0025388	0.010372	0.0056987	0.0036974	0.0047159	0.053533	0.0089952	0.010333	0.10482	0.011989
COLO858	AZ628	1	3.16	8	0.0059137	0.0088597	0.0032802	0.0029819	0.0079428	0.013613	0.0073025	NaN	0.035549	0.19011	0.057208	NaN	0.010929	0.0057026	0.0043027	0.0055661	0.059102	0.0087222	0.0078113	0.11481	0.011098
COLO858	Selumetinib	1	0.00316	1	0.027894	0.64103	0.0033701	0.0030716	0.013198	0.010741	0.007725	0.014124	0.056625	0.63291	0.048356	0.0028581	0.025452	0.009344	0.028563	0.0083354	0.091575	0.018968	0.015475	0.17483	0.014241
COLO858	Selumetinib	1	0.00316	2	0.029842	0.68966	0.0036067	0.0040034	0.01412	0.013134	0.010304	0.014652	0.059916	0.60241	0.056529	0.0037075	0.026645	0.011238	0.041929	0.0048988	0.088652	0.021358	0.012026	0.21008	0.018751
COLO858	Selumetinib	1	0.00316	3	0.025907	0.51813	0.0047655	0.0037846	0.012747	0.0069925	0.0084998	0.013177	0.054289	0.5291	0.056022	0.0036804	0.023154	0.01128	0.02733	0.0078351	0.062383	0.014979	0.019198	0.10616	0.01908
COLO858	Selumetinib	1	0.00316	4	0.031143	0.87719	0.0035159	0.002784	0.014791	0.0084774	0.006409	0.012067	0.04697	0.51546	0.063857	0.0026894	0.028662	0.0093432	0.039386	0.0063391	0.08881	0.010922	0.01328	0.16807	0.01295
COLO858	Selumetinib	1	0.00316	5	0.028321	0.78125	0.0033098	0.0030127	0.015731	0.015237	0.0090204	0.01648	0.03962	0.68966	0.051733	0.0030236	0.028852	0.0094661	0.036805	0.0062794	0.092166	0.019312	0.017265	0.14045	0.015581
COLO858	Selumetinib	1	0.00316	6	0.030741	0.75188	0.0042946	NaN	NaN	0.018793	0.01233	0.019004	0.050378	0.67568	0.057703	0.0046179	0.032062	0.012708	0.044984	0.0055642	0.094073	0.02524	0.016543	0.14472	0.019708
COLO858	Selumetinib	1	0.00316	7	0.026896	0.47393	0.0032608	0.0034959	0.012252	0.010521	0.0088292	0.014972	0.075815	0.5	0.066401	0.0034713	0.019786	0.009209	0.023513	0.0098961	0.058207	0.019589	0.010685	0.067385	0.018587
COLO858	Selumetinib	1	0.00316	8	0.028361	0.62893	0.003466	0.003	0.011154	0.012752	0.0071906	0.01175	NaN	0.44053	0.071531	0.0031135	0.022207	0.0066565	0.032446	0.007929	0.073746	0.014712	0.0101	0.093371	0.015632
COLO858	Selumetinib	1	0.01	1	0.027716	0.34722	0.0035887	0.0030445	0.0139	0.01286	0.0086378	0.013378	0.043917	0.4717	0.050352	0.0029767	0.021313	0.0090613	0.022371	0.0087943	0.067981	0.019198	0.01429	0.15723	0.015368
COLO858	Selumetinib	1	0.01	2	0.02845	0.35336	0.0037139	0.004019	0.012698	0.014388	0.01058	0.016126	0.050684	0.46296	0.0516	0.0042351	0.024734	0.009995	0.038241	0.0047393	0.070972	0.023386	0.010414	0.1642	0.022207
COLO858	Selumetinib	1	0.01	3	0.025075	0.19881	0.0033095	0.0054107	0.011386	0.011127	0.0081873	0.014738	0.057078	0.33223	0.064433	0.0035613	0.014393	0.007761	0.014407	0.006908	0.054555	0.02116	0.014156	0.094073	0.012002
COLO858	Selumetinib	1	0.01	4	0.02578	0.25063	0.0033182	0.0028987	0.011596	0.012633	0.0083942	0.012568	0.090253	0.33333	0.058582	0.0029171	0.016332	0.0071464	0.016192	0.0050546	0.077042	0.015209	0.011481	0.15625	0.014174
COLO858	Selumetinib	1	0.01	5	0.023397	0.46729	0.0030881	0.0026541	0.013883	0.01447	0.0079334	0.01025	0.055371	0.6993	0.048733	0.0029232	0.025407	0.0091508	0.023838	0.0049099	0.078989	0.020534	0.014335	0.15267	0.012644
COLO858	Selumetinib	1	0.01	6	0.025132	0.47847	0.0038088	0.0041379	0.011225	0.017018	0.0097895	0.01432	0.055928	0.59172	0.054142	0.0041649	0.031387	0.010212	0.043995	0.0068134	0.082713	0.021101	0.01365	0.15456	0.016356
COLO858	Selumetinib	1	0.01	7	0.018751	0.3012	0.0023637	0.0027897	0.0092328	0.0094268	0.005863	0.0095566	0.061996	0.42918	0.062893	0.0025406	0.018804	0.0086588	0.018355	0.0087935	0.062461	0.012972	0.013776	0.087336	0.010223
COLO858	Selumetinib	1	0.01	8	0.01755	0.34843	0.0026	0.0020329	0.0091091	0.011036	0.0075007	0.0084767	NaN	0.35587	0.052549	0.0023997	0.019124	0.0076075	0.021459	0.0072548	0.068027	0.010667	0.012947	0.12077	0.0084147
COLO858	Selumetinib	1	0.0316	1	0.032279	0.13966	0.0037972	0.0047989	0.018083	0.0174	0.011114	0.016316	0.058651	0.34483	0.043215	0.0053172	0.017734	0.008142	0.017094	0.0084168	0.073099	0.02151	0.013177	0.13387	0.022158
COLO858	Selumetinib	1	0.0316	2	0.032499	0.13774	0.004221	0.0050358	0.018815	0.01965	NaN	0.0203	0.05767	0.34014	0.048709	0.0052899	0.020214	0.0080959	0.019417	0.0062806	0.074571	NaN	0.016036	0.14771	0.021566
COLO858	Selumetinib	1	0.0316	3	0.024313	0.07776	0.0033917	0.0056686	0.011486	0.013135	0.0091962	0.015664	0.051361	0.25445	0.050891	0.00338	0.01178	0.0071388	0.011637	0.0044823	0.049603	0.018893	0.011963	0.073046	0.02193
COLO858	Selumetinib	1	0.0316	4	0.025667	0.087951	0.0034363	0.0028792	0.011074	0.014382	0.0083375	0.010715	0.048591	0.2451	NaN	0.0030358	0.012718	0.0061222	0.011929	0.0044697	0.067114	0.019146	0.0091491	0.11299	0.014503
COLO858	Selumetinib	1	0.0316	5	0.023414	0.20661	0.0027325	0.0025002	0.011511	0.01099	0.0064057	0.0083029	0.050201	0.42194	0.04686	0.0026588	0.023256	0.0087481	0.023502	0.0042544	0.080128	0.012344	0.016407	0.15267	0.011545
COLO858	Selumetinib	1	0.0316	6	0.02686	0.21277	0.003378	0.0036925	0.0095896	0.012349	0.0093205	0.010266	0.043403	0.44053	0.050251	0.0034814	0.027732	0.010156	0.025419	0.0052997	0.082237	0.013928	0.015721	0.17483	0.013264
COLO858	Selumetinib	1	0.0316	7	0.022841	0.13966	0.0030981	0.0030234	0.010462	0.011025	0.0071245	0.012558	0.066934	0.41494	0.056754	0.0029017	0.015921	0.0099512	0.018116	0.0090884	0.060096	0.018232	0.019497	0.090744	0.016526
COLO858	Selumetinib	1	0.0316	8	0.029674	0.15015	0.0032235	0.003037	0.01101	0.01317	0.0074555	0.0098571	NaN	0.36496	0.054825	0.0028054	0.015179	0.008242	0.016625	0.00702	0.072939	0.013928	NaN	0.12407	0.01442
COLO858	Selumetinib	1	0.1	1	0.026709	0.046795	0.0034561	0.0032787	0.014826	0.013165	0.0083549	0.011251	0.091575	0.25907	0.071942	0.0030703	0.016639	0.0080691	0.016753	0.0060343	0.0693	0.027894	0.018322	0.11136	0.015124
COLO858	Selumetinib	1	0.1	2	0.026385	0.047148	0.0035135	0.0042633	0.013275	0.016404	0.0093249	0.013725	0.063776	0.27473	0.085251	0.0041899	0.018755	0.0077113	0.015652	0.0045015	0.063371	0.021386	NaN	0.11876	0.023557
COLO858	Selumetinib	1	0.1	3	0.023513	0.035398	0.0030985	0.0041888	0.0085463	0.011013	0.0076022	0.011068	0.073855	0.25316	0.050684	0.0098912	0.013084	0.0079847	0.012968	0.0083292	0.048031	0.017553	0.0097982	0.080386	0.017215
COLO858	Selumetinib	1	0.1	4	0.028321	0.040274	0.0033069	0.0034425	0.0089928	0.011531	0.0081215	0.013785	0.08881	0.23364	0.042176	0.0037553	0.014057	0.0076728	0.014249	0.011486	0.069735	0.025013	0.009298	0.12453	0.01387
COLO858	Selumetinib	1	0.1	5	0.03296	0.052056	NaN	0.0032487	0.023143	0.018339	0.01026	0.013421	0.072939	0.31056	0.064267	0.0050166	0.019802	0.0082271	0.020542	0.0074655	0.067385	0.026695	0.011012	0.12034	0.01599
COLO858	Selumetinib	1	0.1	6	0.031586	0.05685	0.0048008	NaN	0.025426	0.019763	NaN	NaN	0.05048	0.33557	0.060386	0.0059709	0.023697	NaN	0.020812	0.0050633	0.072359	0.027617	0.010598	0.13831	0.021299
COLO858	Selumetinib	1	0.1	7	0.023563	0.048239	0.0034497	0.0030193	0.0091558	0.011192	0.0087207	0.012232	0.063171	0.3367	0.061312	0.0091971	0.014073	0.008307	0.015608	0.0076911	0.056915	0.024426	0.010611	0.090171	0.017879
COLO858	Selumetinib	1	0.1	8	0.024931	0.04697	0.0039615	0.0035053	0.0099463	0.01415	0.0091726	0.011018	0.072202	0.31153	0.050429	0.0035221	0.014142	0.0074113	0.016915	0.0076935	0.061501	0.012185	0.01138	0.12453	0.013723
COLO858	Selumetinib	1	0.316	1	0.026178	0.021772	0.0028091	0.0039333	0.016263	0.017702	0.0089302	0.014457	0.038476	0.44248	0.052056	0.003574	0.018744	0.0087997	0.019294	0.0064533	0.083682	0.025714	0.015418	0.17153	0.016776
COLO858	Selumetinib	1	0.316	2	0.02733	0.033681	0.0029449	0.0045527	0.018512	0.021772	0.010481	0.015535	0.0409	0.42017	0.03659	0.004192	0.020272	0.0095066	0.024795	0.0045407	0.090992	0.031716	0.017358	0.2045	0.019459
COLO858	Selumetinib	1	0.316	3	0.022889	0.016892	0.004556	0.0057934	0.011498	0.010513	0.0085933	0.014676	0.057013	0.23641	0.047483	0.0046838	0.015011	0.00797	0.013434	0.0088121	0.052029	0.020695	0.017724	0.098039	0.018587
COLO858	Selumetinib	1	0.316	4	0.026954	0.014358	0.0027124	0.0039679	0.012317	0.014741	0.0072286	0.011193	0.067069	0.30211	0.039888	0.0031091	0.014339	0.0072823	0.01979	0.0083668	0.071124	0.01759	0.010014	0.13263	0.013286
COLO858	Selumetinib	1	0.316	5	0.028027	0.025927	0.0030764	0.003503	0.018389	0.018005	0.0092404	0.011784	0.04085	0.44843	0.055586	0.0035147	0.02061	0.0089791	0.025208	0.0047909	0.091324	0.018804	0.018392	0.16393	0.015439
COLO858	Selumetinib	1	0.316	6	0.030248	0.03951	0.0035907	0.004511	0.020619	0.019131	0.010953	0.014201	0.049776	0.45249	0.068074	0.0040201	0.022198	0.010594	0.034235	0.005086	0.09009	0.027181	0.012999	0.18904	0.017727
COLO858	Selumetinib	1	0.316	7	0.021896	0.0162	0.0036926	0.0031318	0.010764	0.010844	0.0077435	0.010046	0.052576	0.33445	0.07278	0.0028679	0.012972	0.010437	0.013957	0.0077286	0.057937	0.016658	0.014407	0.094518	0.013389
COLO858	Selumetinib	1	0.316	8	0.022533	0.011539	0.0024852	0.0027686	0.0099167	0.012538	0.006222	0.0083452	0.053447	0.33557	0.068166	0.002751	0.014459	0.0062984	0.018605	0.0069915	0.077459	0.015586	0.010534	0.13774	0.010925
COLO858	Selumetinib	1	1	1	0.025368	0.010576	0.002789	0.0033472	0.011929	0.011308	0.0065261	0.0091241	0.056625	0.35088	0.039952	0.0035407	0.013793	0.0070432	0.013222	0.0062775	0.069784	0.014284	0.011681	0.13423	0.013231
COLO858	Selumetinib	1	1	2	0.025323	0.01178	0.0026987	0.002896	0.011692	0.01234	0.0076476	0.010636	0.049776	0.3413	0.045893	0.0031036	0.015815	0.0077537	0.014355	0.0070492	0.069493	0.017535	0.0081954	0.1506	0.013082
COLO858	Selumetinib	1	1	3	NaN	0.010272	0.0042562	NaN	0.0087558	0.0085295	0.0075449	0.0114	0.055866	0.33223	0.059809	0.0033817	0.010667	0.0068889	0.010647	0.0060205	0.064392	0.014732	NaN	0.10173	0.01744
COLO858	Selumetinib	1	1	4	0.026295	0.0081387	0.0045413	0.0029354	0.009659	0.011142	0.0072098	0.0087192	0.051256	0.3876	0.054975	0.0033051	0.012387	0.0063139	0.011844	0.0065872	0.088261	0.010299	0.015253	0.18587	0.012821
COLO858	Selumetinib	1	1	5	0.025608	0.007776	0.0028037	0.0026366	0.01146	0.013019	0.0076834	0.0079898	0.052247	0.32573	0.049628	0.0028694	0.011233	0.0066609	0.011469	0.005347	0.063532	0.014959	0.0099226	0.1297	0.011324
COLO858	Selumetinib	1	1	6	0.026947	0.009802	0.0031703	0.0031344	0.0097733	0.016236	0.0090416	0.010392	0.049529	0.31646	0.043573	0.0035569	0.01284	0.0061113	0.017832	0.0065876	0.06592	0.013881	0.0085977	0.13908	0.013186
COLO858	Selumetinib	1	1	7	0.025329	0.0073255	0.0029993	0.0028576	0.0078715	0.0079955	0.0054834	0.0079688	0.05711	0.20619	0.069156	0.0027097	0.0092678	0.0063561	0.008707	0.0040705	0.040177	0.0081773	0.0079378	0.055371	0.009044
COLO858	Selumetinib	1	1	8	0.02584	0.0049965	0.0040453	0.0022503	0.0071515	0.0092225	0.0059485	0.0065458	NaN	0.17513	0.064267	0.0024204	0.0098883	0.0055698	0.010354	0.0055264	0.050684	0.007295	0.007934	0.085911	0.0080665
COLO858	Selumetinib	1	3.16	1	0.041374	0.0063119	NaN	0.0025924	0.0080528	0.0087245	0.0061858	0.0099	0.046211	0.18622	0.046926	0.0026599	0.0099246	0.0058214	0.0093994	0.0058005	0.054318	0.01026	0.008025	0.078064	0.019865
COLO858	Selumetinib	1	3.16	2	0.038805	0.0070363	0.0032864	0.0028452	0.0079612	0.009181	0.0067673	0.0097003	0.04268	0.19268	0.046642	0.0027184	0.011461	0.0053735	0.0097371	0.0051353	0.055157	0.010288	0.0092404	0.089767	0.019893
COLO858	Selumetinib	1	3.16	3	0.032415	0.010143	0.0037406	0.0056048	0.0057998	NaN	0.010244	0.01586	0.081169	0.16667	0.061312	0.0039403	0.013373	0.0070602	0.013021	0.0072469	0.03202	0.0091475	0.0088747	0.051546	0.029568
COLO858	Selumetinib	1	3.16	4	0.038941	0.0073481	0.0029327	0.0034655	0.0069735	0.0086498	NaN	0.011919	0.072411	0.19011	0.044092	0.0046	0.014912	0.0068227	0.013062	0.0064529	0.048309	0.0064454	0.0070731	0.095602	0.021268
COLO858	Selumetinib	1	3.16	5	0.026123	0.0059407	0.0026181	0.0024807	0.0057541	0.0083459	0.0060346	0.0083271	0.045893	0.22422	0.057372	0.002421	0.01436	0.0053422	0.012984	0.0044922	0.05184	0.0058841	0.0073926	0.089286	0.0091752
COLO858	Selumetinib	1	3.16	6	0.030139	0.011446	0.0031403	0.0027844	0.0055794	0.0089517	0.0072265	0.0093292	0.041964	0.21186	0.051573	0.002863	0.015477	0.0056472	0.010319	0.0055365	0.054496	0.0066782	0.0057907	0.092336	0.010118
COLO858	Selumetinib	1	3.16	7	0.038168	0.0086678	0.0030098	0.0039771	0.0078204	0.0087904	0.0089342	0.014995	0.11086	0.23866	0.068823	0.0037464	0.014712	0.0077077	0.013296	0.0059552	0.037864	0.0094251	0.011343	0.059172	0.015711
COLO858	Selumetinib	1	3.16	8	0.03867	0.0064658	0.0032555	0.0039659	0.0079955	0.0094643	0.010547	0.014118	0.14306	0.22272	0.065104	0.0050385	0.014314	0.0060842	0.012917	NaN	0.05596	0.0080522	NaN	0.094607	0.020786
COLO858	Vemurafenib	1	0.00316	1	0.034638	0.28329	0.0044767	0.0050756	0.0068856	0.0056208	0.0099275	0.017892	0.076923	0.2611	0.058038	NaN	0.015711	0.0080541	0.017334	0.0083773	0.023403	0.0082305	0.0054624	0.034483	0.023057
COLO858	Vemurafenib	1	0.00316	2	0.037908	0.4386	0.0032572	0.004249	0.0067595	0.0079859	0.0084381	0.016565	0.067889	0.26385	0.055617	0.0032477	0.018109	0.0068587	0.024343	0.0085903	0.029744	0.0068083	0.0049833	0.047461	0.023507
COLO858	Vemurafenib	1	0.00316	3	0.026903	0.35587	0.0045979	0.0032238	0.0077244	0.0065867	0.007993	0.012142	0.060205	0.39062	0.047939	0.0026924	0.015085	NaN	0.015603	0.0083195	0.05685	NaN	0.012015	0.073099	0.014609
COLO858	Vemurafenib	1	0.00316	4	0.026226	0.44444	0.0040399	0.0033183	0.0077149	NaN	0.0064847	0.010793	0.07657	0.34483	0.056915	0.0025611	0.015736	0.0068852	0.023923	0.0069974	0.064061	0.010072	0.0088059	0.093545	0.014824
COLO858	Vemurafenib	1	0.00316	5	0.032457	0.36364	0.0033821	0.0041174	0.0061958	0.0063484	0.0088496	0.017238	0.068587	0.3003	0.069444	0.0034948	0.020153	0.0076941	0.020125	0.0079183	0.026824	0.0077779	0.005712	0.030769	0.024808
COLO858	Vemurafenib	1	0.00316	6	0.033135	0.52356	0.0028833	0.0032304	0.0063028	0.0068208	0.0079014	0.015305	0.065833	0.26738	0.072254	0.0034105	0.021834	0.0064152	0.029248	0.0071633	0.04042	0.0084846	0.0051856	0.043459	0.024697
COLO858	Vemurafenib	1	0.00316	7	0.023337	0.37175	0.0025099	0.0029265	0.0063311	0.006234	0.0076453	0.012572	0.063816	0.35211	0.051948	0.0028435	0.015916	0.0073416	0.015024	0.0070756	0.07657	0.0090131	0.0092098	0.059277	0.0098357
COLO858	Vemurafenib	1	0.00316	8	0.0249	0.49751	0.0027152	0.0028467	0.0065776	0.0069852	0.0078388	0.011208	0.065488	0.33113	0.060277	0.0031603	0.016472	0.0072432	0.022548	0.0056041	0.071582	0.0092302	0.0090236	0.06435	0.010984
COLO858	Vemurafenib	1	0.01	1	0.03427	0.2551	0.0047581	NaN	0.0063593	0.0063343	0.0090098	0.015773	0.07758	0.24631	0.057339	0.0033223	0.014622	0.008371	0.015342	0.0069469	0.017587	0.0098068	0.0047778	0.027964	0.024746
COLO858	Vemurafenib	1	0.01	2	0.037908	0.3125	0.007533	0.0031774	0.0068918	0.0077202	0.0083935	0.013312	0.087642	0.25575	0.057307	0.0034104	0.016883	0.0071979	0.017343	0.007201	0.023175	0.0074655	0.0045708	0.046598	0.024963
COLO858	Vemurafenib	1	0.01	3	0.026212	0.25316	0.0034231	0.003138	0.0089134	0.0089087	0.0060938	0.010976	0.068074	0.34014	0.065617	0.0025895	0.012324	0.0066756	0.010837	NaN	0.048497	0.015598	0.0079624	0.074627	0.01353
COLO858	Vemurafenib	1	0.01	4	0.026903	0.27548	0.0030505	0.0028425	0.0092894	0.010002	0.0067146	0.010726	0.064309	0.30675	0.066756	0.0027928	0.012051	0.0060449	0.013567	0.0054431	0.05152	0.015147	0.0082919	0.084674	0.012553
COLO858	Vemurafenib	1	0.01	5	0.02956	0.41322	0.009802	0.003329	0.0065134	0.0059319	0.0075409	0.012819	0.076394	0.32895	0.074349	0.003014	0.019701	0.0076307	0.016287	0.0057727	0.037722	0.0075809	0.0069891	0.043011	0.019238
COLO858	Vemurafenib	1	0.01	6	0.030637	0.48077	0.0032118	0.0027867	0.0052632	0.0066823	0.008494	0.012089	NaN	0.27778	0.084531	0.0029983	0.018399	0.0074388	0.019976	0.0069046	0.045025	0.0065458	0.0071271	0.062189	0.015593
COLO858	Vemurafenib	1	0.01	7	0.029762	0.5291	0.0032641	0.002558	0.0090736	0.0088277	0.0068264	0.010867	0.070922	0.68027	0.051573	0.0029904	0.021768	0.0090934	0.019305	0.005779	0.07758	0.014797	NaN	0.10384	0.016647
COLO858	Vemurafenib	1	0.01	8	0.031046	0.54945	0.0033201	0.0028716	0.0094118	0.0099552	0.0073438	0.011132	0.067204	0.64103	0.052493	0.003133	0.021768	0.0075047	0.019631	0.0050541	0.081833	0.015906	0.0081169	0.12077	0.015878
COLO858	Vemurafenib	1	0.0316	1	0.038595	0.20619	0.003947	NaN	0.0087199	0.0077256	0.0078585	0.013812	0.09542	0.20121	0.070126	0.0034162	0.013701	0.0068705	0.011278	0.008935	0.017194	0.0087789	0.0051626	0.028177	NaN
COLO858	Vemurafenib	1	0.0316	2	0.042644	0.2551	0.0038662	0.0025603	0.0082474	0.0082522	0.0072176	0.011421	0.079177	0.19608	0.071531	0.0032519	0.015368	0.0061128	0.012503	0.0076283	0.022889	0.0064637	0.0052645	0.052549	0.022563
COLO858	Vemurafenib	1	0.0316	3	0.024771	0.22222	0.0030073	0.0028025	0.0094251	0.0077694	0.006302	0.010758	0.062461	0.3096	0.05685	0.0026067	0.012158	0.008476	0.0090802	0.0093318	0.049826	NaN	0.0077839	0.10846	0.015903
COLO858	Vemurafenib	1	0.0316	4	0.028377	0.2331	0.0032178	0.002715	0.0094985	0.0089262	0.0068074	0.010319	0.056022	0.27624	0.047125	0.0027261	0.011569	0.0060998	0.0089807	0.0058052	0.052411	0.011011	0.0086237	0.082988	0.013252
COLO858	Vemurafenib	1	0.0316	5	0.031797	0.27473	0.0033116	0.0030886	0.0059154	0.0066769	0.0082994	0.014041	0.073368	0.2809	0.07734	0.0034055	0.015977	0.008436	0.012483	0.0050216	0.02942	0.0080167	0.0088597	0.038865	0.02208
COLO858	Vemurafenib	1	0.0316	6	0.032331	0.30675	0.0030035	0.0027361	0.007226	0.0073244	0.0082871	0.012115	0.11261	0.24331	0.057604	0.0033282	0.016329	0.0055819	0.01269	0.0064583	0.037665	0.0075838	0.0098619	0.058548	0.023469
COLO858	Vemurafenib	1	0.0316	7	0.023929	0.3876	0.0030928	0.0024826	0.0059007	0.0066155	0.0062054	0.008866	0.054915	0.53476	0.050813	0.0025708	0.019417	0.0081533	0.015251	0.004662	0.07446	0.0069387	0.01411	0.1233	0.017538
COLO858	Vemurafenib	1	0.0316	8	0.024038	0.39683	0.0032636	0.0025462	0.0048497	0.0069813	0.0069633	0.009467	0.053706	0.51282	0.078802	0.0025981	0.01879	0.0067317	0.015042	0.0052263	0.073529	0.007991	0.01476	0.14706	0.014512
COLO858	Vemurafenib	1	0.1	1	0.038447	0.17513	0.0044379	0.0042088	NaN	0.0078995	0.0083077	0.016943	0.091743	0.17241	0.065104	NaN	0.014734	0.0070656	0.012483	0.01059	0.020475	0.010939	0.0048149	0.031888	0.040634
COLO858	Vemurafenib	1	0.1	2	0.042427	0.20576	0.004091	0.0034964	0.0065928	0.0073351	0.0090629	0.015216	0.078927	0.18018	0.064935	0.0037182	0.015535	0.006217	0.013046	0.0074377	0.026788	0.013719	0.0049618	0.053706	0.027278
COLO858	Vemurafenib	1	0.1	3	0.02809	0.16639	0.0034021	0.0036709	0.0066591	0.0062563	0.010096	0.018195	0.072254	0.2551	0.065488	0.0048773	0.011356	0.0065236	0.0084509	0.0096025	0.059952	0.01131	0.0071922	0.069589	0.040355
COLO858	Vemurafenib	1	0.1	4	0.031299	0.17182	0.003395	0.004233	0.0068644	0.0067778	0.0096367	0.014144	0.063857	0.24096	0.05015	0.0045397	0.011225	0.0061683	0.0074766	0.0070862	0.05767	0.0076611	0.008466	0.086281	0.021478
COLO858	Vemurafenib	1	0.1	5	0.027739	0.27624	0.0037422	0.0034214	0.0060555	0.0064704	0.0066133	0.011711	0.076161	0.3268	NaN	0.0046402	0.017781	0.0073975	0.013648	0.0088968	0.04386	0.01123	0.0083991	0.060314	0.027345
COLO858	Vemurafenib	1	0.1	6	0.029994	0.30864	0.0040243	0.0039327	0.0063115	0.0072041	0.0079891	0.011869	0.066489	0.28011	0.058241	0.0028561	0.020125	0.007121	0.011906	0.0087093	0.049579	0.0067096	0.0077208	0.083126	0.022852
COLO858	Vemurafenib	1	0.1	7	0.030039	0.21552	0.0034882	0.0026053	0.0067664	0.0071495	0.0094868	0.0082617	0.07622	0.49505	0.062189	0.002513	0.016455	0.0076823	0.010158	0.0048207	0.065703	0.011957	0.0096712	0.10225	0.037341
COLO858	Vemurafenib	1	0.1	8	0.030998	0.20325	0.0037706	0.0038509	0.0070008	0.0074289	0.011808	0.0082345	0.064851	0.49505	0.04529	0.0029612	0.015733	0.0067641	0.010127	0.0052233	0.068399	0.0086964	0.010818	0.12121	0.029078
COLO858	Vemurafenib	1	0.316	1	0.025183	0.13908	0.0054882	0.0053262	0.01026	0.0077036	0.011296	0.0174	0.063171	0.15576	0.052659	0.0045966	0.022227	0.009494	0.016273	0.0081633	0.019845	0.01066	0.006217	0.038506	0.023326
COLO858	Vemurafenib	1	0.316	2	0.028177	0.19084	0.0033763	0.0034835	0.0080366	0.0083535	0.0073861	0.013914	0.068027	0.18657	0.053648	0.0034256	0.025543	0.0089831	0.020305	0.0073497	0.026567	0.0079656	0.0046973	0.064725	0.015047
COLO858	Vemurafenib	1	0.316	3	0.024143	0.12903	0.0029996	0.0046142	0.0083167	0.005873	0.012702	0.015392	0.066979	0.24876	0.051921	0.0039724	0.015511	0.010642	0.0095575	0.0077863	0.050378	0.01071	0.0096479	0.078309	0.029019
COLO858	Vemurafenib	1	0.316	4	0.026504	0.1221	0.0048158	0.0055115	0.0094769	0.0091929	0.011582	0.015908	NaN	0.21598	0.052687	0.0038091	0.015124	0.0071927	0.012464	NaN	0.058207	0.0091366	0.0084488	0.099602	0.038212
COLO858	Vemurafenib	1	0.316	5	0.024213	0.087719	0.005322	0.0035287	0.013877	0.0097324	0.0074671	0.013473	0.061501	0.22936	0.069013	0.0033529	0.015526	0.012217	0.010493	0.0073325	0.032787	0.010923	0.0070902	0.043141	0.043725
COLO858	Vemurafenib	1	0.316	6	0.024313	0.14706	0.0033259	0.0027148	0.013426	0.010118	0.0068653	0.011357	0.070126	0.21598	0.069735	0.0034206	0.016578	0.0062708	0.012469	0.0071048	0.04845	0.010227	0.0062798	0.067613	0.039139
COLO858	Vemurafenib	1	0.316	7	0.013937	0.097847	0.0025807	0.0034148	0.0060456	0.0069204	0.0084438	0.011231	0.07215	0.44248	0.065488	0.0032721	0.011867	0.0094491	0.013053	0.0083132	0.080906	0.0078592	0.016098	0.11312	0.014368
COLO858	Vemurafenib	1	0.316	8	0.01553	0.12547	0.0029463	0.0035723	0.0057971	0.0073883	0.0088605	0.010368	0.070274	0.41494	0.074405	0.0030341	0.016835	0.0086964	0.014934	0.0079434	0.085543	0.0066116	0.014478	0.14925	0.016031
COLO858	Vemurafenib	1	1	1	0.012763	0.036403	0.0033136	NaN	NaN	0.0085412	0.0088897	0.015385	0.05698	0.11976	0.056306	0.0039062	0.016686	0.0089718	0.01165	NaN	0.02442	0.0087474	0.0057254	0.030003	0.020016
COLO858	Vemurafenib	1	1	2	0.014828	0.044843	0.0034255	0.0028847	0.0079942	0.0090114	0.0081057	0.01175	0.053135	0.13717	0.053277	0.0031028	0.018386	0.0075723	0.012019	0.0061736	0.024691	0.0085704	0.0044285	0.053735	0.013765
COLO858	Vemurafenib	1	1	3	0.012293	0.035791	0.0031764	0.0034888	0.0065505	NaN	0.0075369	0.013203	0.058789	0.17857	0.041528	0.0034636	0.012574	0.0076734	0.0070681	0.0076622	0.04344	0.0082734	0.0075081	0.063251	0.033411
COLO858	Vemurafenib	1	1	4	0.012332	0.030451	0.0027646	0.0033346	0.0070631	0.0086259	0.008009	0.012174	0.053277	0.15083	0.045935	0.003133	0.012358	0.0069847	0.010232	0.0065062	0.047596	0.0078076	0.0083928	0.0815	0.046189
COLO858	Vemurafenib	1	1	5	0.011252	0.034341	0.003739	0.003704	0.0068353	0.0085572	0.0069281	0.013949	0.070922	0.15337	0.051308	0.0029726	0.015959	0.0085572	0.012279	0.0071134	0.023026	0.0078802	0.005758	0.033956	0.016644
COLO858	Vemurafenib	1	1	6	0.012183	0.042445	0.0028523	0.0031403	0.0066432	0.009402	0.0066326	0.010672	0.077942	0.1321	0.057703	0.0031084	0.01734	0.0080135	0.015253	0.0074211	0.032185	0.0067245	0.0055741	0.056117	0.014835
COLO858	Vemurafenib	1	1	7	0.0096609	0.044783	0.0028175	0.0031545	0.0068287	0.0079271	0.008196	0.010082	0.092336	0.26954	0.057438	0.0031506	0.017322	0.0088449	0.0083126	0.0076173	0.051125	0.0083815	0.0094162	0.083195	0.02264
COLO858	Vemurafenib	1	1	8	0.010487	0.046577	0.0031038	0.0029724	0.006994	0.0091183	0.009442	0.010377	0.060277	0.24331	0.056948	0.0034807	0.017153	0.007874	0.0087093	0.005129	0.056243	0.009542	0.0094056	0.10695	0.025284
COLO858	Vemurafenib	1	3.16	1	0.0075626	0.01198	0.0037085	NaN	0.0078827	0.0096163	0.0089799	0.016992	0.063251	0.10582	0.037202	0.0036717	0.01451	0.0049611	0.0076225	NaN	0.023969	0.012553	0.0069469	0.039714	0.010727
COLO858	Vemurafenib	1	3.16	2	0.0087192	0.014754	0.0028405	0.003189	0.0076775	0.012048	0.0091659	0.013011	0.049213	0.12121	0.037467	0.0044924	0.015803	0.0052258	0.0073681	0.0076254	0.03413	0.010284	0.0058689	0.067295	0.01325
COLO858	Vemurafenib	1	3.16	3	0.0078889	0.014901	0.0036386	0.0033422	0.0063303	0.0076173	0.006734	0.015328	0.050994	0.0815	0.032144	0.0033048	0.016678	0.0087428	0.0099069	0.008919	0.03003	0.0097504	0.0090408	0.041051	0.018225
COLO858	Vemurafenib	1	3.16	4	0.0098503	0.014112	0.0033739	0.003075	0.0068658	0.0087443	0.0075381	0.011563	0.052029	0.080128	0.035336	0.0030674	0.015974	0.0078691	0.0091525	0.0071613	0.033467	0.012781	0.0062434	0.056883	0.016399
COLO858	Vemurafenib	1	3.16	5	0.0070661	0.017343	0.0032171	0.0031255	0.0075064	0.010396	0.0092997	0.013492	0.0499	0.092081	0.049603	0.0031846	0.016176	0.0076371	0.012179	0.0063115	0.019558	0.010827	0.0054597	0.029028	0.012483
COLO858	Vemurafenib	1	3.16	6	0.006781	0.018222	0.0033796	0.0028099	0.0069906	0.010885	0.008752	0.011865	NaN	0.080257	0.054645	0.0037945	0.017328	0.006943	0.011222	0.0063231	0.027886	0.01018	NaN	0.047348	0.013714
COLO858	Vemurafenib	1	3.16	7	0.006664	0.012311	NaN	0.0030829	0.0053732	0.0070681	0.0069896	0.0098193	0.042123	0.13141	0.057307	0.0029407	0.013337	0.0082311	0.010142	0.0071449	0.060864	0.0060798	0.0087935	0.071891	0.015408
COLO858	Vemurafenib	1	3.16	8	0.0067774	0.012111	0.0038436	0.0032338	0.0046995	0.0073067	0.0071772	0.010423	0.04268	0.12788	0.057971	NaN	0.014569	0.0069614	0.0077531	0.0052356	0.061843	0.0055353	0.0095429	0.092507	0.015466
COLO858	PLX4720	1	0.00316	1	0.029377	0.5102	NaN	0.0045998	0.014885	0.015434	0.010743	0.019873	0.052938	0.4	0.071174	0.0042282	0.022065	0.010149	0.023469	0.0081268	0.048333	0.025126	0.01327	0.079618	0.025853
COLO858	PLX4720	1	0.00316	2	0.035174	0.84034	0.0038116	0.0033541	0.016998	0.014921	0.0094438	0.018119	0.062073	0.43478	0.071327	0.0036743	0.026504	0.0086775	0.033933	0.0074649	0.072622	0.019873	0.010774	0.11198	0.015853
COLO858	PLX4720	1	0.00316	3	0.033124	0.68493	0.0039521	0.0035665	0.013805	0.010734	0.0086625	0.019194	0.056402	0.41494	NaN	0.0038098	0.025687	0.010191	0.026151	0.0080412	0.065703	0.023759	0.015256	0.1	0.02263
COLO858	PLX4720	1	0.00316	4	0.036523	0.88496	0.0035948	0.0044629	0.013222	0.013303	0.009476	0.016841	0.055928	0.39062	0.070028	0.0035721	0.027181	0.0093467	0.040128	0.0077351	0.06605	0.022528	0.015446	0.12887	0.01972
COLO858	PLX4720	1	0.00316	5	0.038008	0.80645	0.0044076	0.0053533	0.023776	0.021739	0.015674	0.026738	0.052002	0.66667	0.06993	NaN	0.032425	0.010469	0.0351	0.0074399	0.070077	0.038986	0.017224	0.080321	0.031656
COLO858	PLX4720	1	0.00316	6	0.037779	1.1111	0.0042669	0.00421	0.022022	0.023838	0.012837	0.023229	NaN	0.625	NaN	0.0043152	0.034317	0.0089365	0.048008	0.0063759	0.092937	0.032531	0.012692	0.11086	0.02291
COLO858	PLX4720	1	0.00316	7	0.030248	0.83333	0.0031908	0.0036841	0.013463	0.011104	0.0080906	0.016062	0.048996	0.62893	0.0668	0.0035309	0.029612	0.010192	0.029577	0.0043592	0.092336	0.019964	0.017712	0.11723	0.01662
COLO858	PLX4720	1	0.00316	8	0.032584	1.2048	0.0027061	0.0037767	0.015579	0.014203	0.0095429	0.015736	0.051046	0.5988	0.070028	0.0038591	0.033659	0.010934	0.04415	0.0058875	0.090498	0.020028	0.019666	0.14451	0.017221
COLO858	PLX4720	1	0.01	1	0.031309	0.48077	NaN	NaN	0.018639	0.015106	0.012353	NaN	0.047687	0.625	0.068027	0.0042751	0.023964	0.011639	0.020764	0.0080743	0.065488	0.029744	0.023579	0.11628	0.016935
COLO858	PLX4720	1	0.01	2	0.033322	0.68027	0.0047642	0.0036626	0.017325	0.018136	0.011047	0.018932	0.059952	0.64516	0.064641	0.003941	0.028027	0.0087873	0.023975	0.0062434	0.092251	0.021711	0.018139	0.20325	0.018713
COLO858	PLX4720	1	0.01	3	0.032916	0.58824	0.0043923	0.0039612	0.015083	0.013589	0.0089638	0.018136	0.046062	0.51813	0.059916	0.0039538	0.025853	0.010098	0.022836	0.0071597	0.062854	0.024894	0.013308	0.11136	0.021381
COLO858	PLX4720	1	0.01	4	0.032289	0.64935	0.0042059	0.0043139	0.014773	0.015632	0.010769	0.017902	0.051653	0.47393	0.061614	0.0043535	0.027473	0.0096145	0.026295	0.0049525	0.063654	0.027255	0.01362	0.13774	0.019794
COLO858	PLX4720	1	0.01	5	0.030921	0.65359	0.0030637	0.0039314	0.0166	0.016228	0.0094011	0.018382	0.047985	0.62893	NaN	0.0042246	0.029172	0.010658	0.025265	0.0078481	0.075415	0.027632	0.019253	0.10471	0.023111
COLO858	PLX4720	1	0.01	6	NaN	0.72993	0.0047134	0.0028513	0.0178	0.019124	0.011901	0.016179	NaN	0.53476	0.067204	0.0036256	0.028719	0.0091988	0.027412	0.0072844	0.08881	0.025113	0.019186	0.14793	0.017781
COLO858	PLX4720	1	0.01	7	0.030321	0.74074	0.003754	0.0036421	0.018433	0.018772	0.010644	0.017044	0.043995	0.80645	0.064309	0.005606	0.031289	0.0102	0.026731	0.0074123	0.093545	0.033333	0.016064	0.15129	0.022065
COLO858	PLX4720	1	0.01	8	0.031172	0.76923	0.0040469	0.004447	0.019527	0.020855	0.01239	0.017743	0.042355	0.76336	0.067476	0.0049051	0.033069	0.010965	0.025342	0.0044797	0.09901	0.035486	0.010284	0.18116	0.021115
COLO858	PLX4720	1	0.0316	1	0.026738	0.25381	0.0039906	0.0067336	0.01553	0.01378	0.01105	0.020734	0.058893	0.41841	0.052383	0.0042637	0.015399	0.0086964	0.013569	0.0044342	0.059666	0.024067	0.018543	0.095147	0.035791
COLO858	PLX4720	1	0.0316	2	0.027579	0.30864	0.0042706	0.0034001	0.014415	0.016383	0.010202	0.015664	0.054025	0.43103	0.039573	0.0046992	0.017256	0.0072876	0.013151	0.0052549	0.084602	0.021496	0.013702	0.16529	0.018474
COLO858	PLX4720	1	0.0316	3	0.031837	0.39216	0.0045457	0.0046922	0.018339	0.018038	0.012877	0.020113	0.04985	0.34722	0.050916	0.0049012	0.022282	0.011378	0.01734	0.0078902	0.056148	0.028794	0.011432	0.097182	0.028265
COLO858	PLX4720	1	0.0316	4	0.0344	0.41667	0.0048969	0.0049685	0.017301	0.019893	0.015004	0.021501	0.052938	0.31746	0.053648	0.0050813	0.022878	0.0092413	0.017077	0.0051629	0.057143	0.024184	0.012768	0.12005	0.021944
COLO858	PLX4720	1	0.0316	5	0.03391	0.58824	0.0047649	0.0050223	0.022978	0.020329	0.012412	0.019826	0.10799	0.61728	0.0819	0.0057884	0.02805	0.012809	0.025031	0.0090424	0.068446	0.036738	0.030257	0.12005	0.035714
COLO858	PLX4720	1	0.0316	6	0.040209	0.60976	0.0044749	0.0047542	0.022563	0.022732	0.013663	0.01872	0.091324	0.57803	0.08058	0.0043103	0.02694	0.0098971	0.021115	0.0065677	0.094073	0.035448	0.022031	0.1692	0.029533
COLO858	PLX4720	1	0.0316	7	0.022578	0.56818	0.0035126	0.0028606	0.0068923	0.0081175	0.010725	0.010091	0.04042	0.625	0.046339	0.0027544	0.029878	0.0099532	0.023469	0.0038513	0.089286	0.0083174	0.021441	0.17637	0.020145
COLO858	PLX4720	1	0.0316	8	0.022915	0.5988	0.0033129	0.0030335	0.0058813	0.008667	0.0086873	0.010286	0.037313	0.62112	0.047619	0.0030446	0.031696	0.010898	0.02576	0.0040833	0.089206	0.015126	0.021464	0.20619	0.016493
COLO858	PLX4720	1	0.1	1	0.018857	0.19569	0.0040112	0.0055188	0.010782	0.013043	0.0093318	0.015623	0.053191	0.34965	0.047348	0.012344	0.018282	0.0094189	0.015475	0.007829	0.062578	0.025006	NaN	0.10616	0.024021
COLO858	PLX4720	1	0.1	2	0.02064	0.2439	0.0037243	0.0038171	0.011992	0.015591	0.011284	0.014476	NaN	0.35971	0.04223	0.0034678	0.019505	0.008859	0.016526	0.0065725	0.085251	0.035162	0.014868	0.16207	0.018639
COLO858	PLX4720	1	0.1	3	0.020048	0.22222	0.0034996	0.0038413	0.013259	0.012256	0.0098804	0.015044	0.055741	0.32051	0.044111	0.0054783	0.018954	0.00911	0.015511	0.0067815	0.076628	0.029647	0.013626	0.098425	0.023164
COLO858	PLX4720	1	0.1	4	0.020786	0.21834	0.0040596	0.0046913	0.014972	0.013845	0.010937	0.014004	0.042034	0.32154	0.04845	0.0037084	0.021008	0.0091651	0.016461	0.0047799	0.075075	0.019724	0.014382	0.12706	0.017687
COLO858	PLX4720	1	0.1	5	0.021782	0.22573	0.003895	0.0048137	0.017535	0.017947	0.01285	0.017156	0.04384	0.46729	0.064851	0.012232	0.022712	0.010125	0.018021	0.0069871	0.06592	0.039108	0.013132	0.098232	0.032134
COLO858	PLX4720	1	0.1	6	0.025478	0.23981	NaN	0.0053482	0.01879	NaN	0.014663	0.01626	0.052056	0.4329	0.059773	0.0049843	0.022946	0.0080476	0.017001	0.0075838	0.071023	0.025471	0.01485	0.12937	0.025589
COLO858	PLX4720	1	0.1	7	0.021668	0.2611	0.0037794	0.0041473	0.017161	0.014543	0.010976	0.013652	0.056243	0.45872	0.056593	0.0034363	0.020657	0.00883	0.017699	0.004157	0.070721	0.031319	0.011729	0.11574	0.031646
COLO858	PLX4720	1	0.1	8	0.023764	0.25063	0.0038748	0.0049244	0.017976	0.016348	0.012079	0.013644	0.045167	0.47619	0.078678	0.0043459	0.021664	0.0075053	0.014993	0.0031012	0.075815	0.023447	0.013219	0.14205	0.024814
COLO858	PLX4720	1	0.316	1	0.01086	0.058997	0.0048902	NaN	0.017768	0.016396	0.011288	0.019066	0.059809	0.27701	0.049092	NaN	0.017966	0.009044	0.014116	0.0083703	0.057637	0.032404	0.018185	0.10823	NaN
COLO858	PLX4720	1	0.316	2	0.012217	0.083752	0.0028848	0.0043758	0.018639	0.023906	0.009646	0.016279	0.060569	0.3663	0.037566	0.0037137	0.019577	0.0088378	0.018713	0.0080691	0.082919	0.02633	0.013023	0.16155	0.01681
COLO858	PLX4720	1	0.316	3	0.011316	0.082576	0.0034587	0.0063056	0.015389	0.010796	0.0088889	0.01371	0.05211	0.30395	0.039698	0.0035916	0.019767	NaN	0.016166	0.0066858	0.057537	0.025316	0.016316	0.10504	0.016941
COLO858	PLX4720	1	0.316	4	0.011505	0.094518	0.0034292	0.0039612	0.016088	0.017021	0.0085077	0.012593	NaN	0.28249	0.040816	0.0032139	0.019681	0.0083654	0.019324	0.008414	0.069686	0.020231	0.016236	0.14641	0.016447
COLO858	PLX4720	1	0.316	5	0.012867	0.085106	0.0045693	0.0047549	0.017969	0.014178	0.010672	0.013723	0.041667	0.53191	0.072674	0.003904	0.021519	0.013403	0.018481	0.0069906	0.072098	0.029061	0.016926	0.10929	0.020687
COLO858	PLX4720	1	0.316	6	0.011711	0.10627	0.0024309	0.0033408	0.018034	0.021263	0.0085288	0.012791	0.055804	0.45662	0.095694	0.0038797	0.024021	0.0071179	0.022022	0.0069396	0.095602	0.02742	0.012786	0.16155	0.014854
COLO858	PLX4720	1	0.316	7	NaN	0.095329	0.0026219	0.0030162	0.012481	0.010917	0.0065351	0.0094003	0.042626	0.45249	0.055679	0.0030535	0.021349	0.0097561	0.018396	0.0059242	0.090744	0.018282	0.016562	0.13193	0.025044
COLO858	PLX4720	1	0.316	8	0.013333	NaN	0.0059751	0.0030828	0.0099246	0.012472	0.010386	0.0093738	0.04697	0.44843	0.051787	0.0031331	0.022306	0.010094	0.025233	0.0038168	0.093633	0.01027	0.017957	0.15385	0.011163
COLO858	PLX4720	1	1	1	0.0067659	0.024414	0.0044348	NaN	0.012744	0.012806	0.0082481	0.01341	0.055991	0.32787	0.047529	NaN	0.01297	0.0081347	0.008646	0.0054268	0.065274	0.018918	NaN	0.10132	0.017953
COLO858	PLX4720	1	1	2	0.0068809	0.028994	0.0027989	0.003012	0.013106	0.015601	0.0073486	0.010378	0.060241	0.40161	0.035137	0.0030794	0.014968	0.007215	0.0088464	0.005161	NaN	0.013328	0.015591	0.18116	0.013365
COLO858	PLX4720	1	1	3	0.00755	0.02907	0.0031045	0.003864	0.015149	0.013693	0.0073746	0.011307	0.037693	0.34247	0.041806	0.0030799	0.016912	0.008397	0.010483	0.0061611	0.062422	0.021358	0.012416	0.10627	0.0172
COLO858	PLX4720	1	1	4	0.0070136	0.023447	0.0027167	0.0029941	0.015309	NaN	0.007767	0.010941	0.043687	0.31056	0.040502	0.0032882	0.01701	0.0077166	0.011296	0.0047112	0.068399	0.020951	0.012255	0.13021	0.01443
COLO858	PLX4720	1	1	5	0.0057541	0.0181	0.0029842	0.003693	0.010896	0.012677	0.0067467	0.0091642	0.047037	0.27548	0.049044	0.0031551	0.011853	NaN	0.0096665	0.0072338	NaN	0.014172	0.01252	0.082988	0.0097314
COLO858	PLX4720	1	1	6	0.0054171	0.017007	0.0047217	0.0025694	0.00978	0.01413	0.0062096	0.0076699	0.064641	0.24631	0.04384	0.0025921	0.012587	0.0066072	0.0084055	0.0060423	0.067889	0.012318	0.010702	0.12063	0.0084147
COLO858	PLX4720	1	1	7	0.0061645	0.019531	0.0026327	0.0030458	0.010365	0.01208	0.0066037	0.0086125	0.03701	0.34965	0.049188	0.0027246	0.012421	0.0063776	0.0089485	0.0066832	0.066357	0.015368	0.010637	0.12151	0.013607
COLO858	PLX4720	1	1	8	0.00644	0.019658	0.0028774	0.0030428	0.011099	0.013492	0.0074901	0.0082665	0.034352	0.33784	0.043271	0.0031601	0.013435	0.0073497	0.0088984	0.0045775	0.069493	0.015635	0.012645	0.15552	0.013351
COLO858	PLX4720	1	3.16	1	0.0050635	0.0088067	0.0042684	NaN	0.0080425	0.0081116	0.0062956	NaN	0.059701	0.17182	0.046577	0.0029114	0.0091525	0.0055844	0.0055209	0.0057693	0.047483	0.011095	0.014607	0.0693	NaN
COLO858	PLX4720	1	3.16	2	0.0052149	0.0086445	0.0030153	0.0023706	0.0082734	0.00966	0.0056673	0.0073003	0.045851	0.21692	0.03882	0.0032701	0.010629	0.0055537	0.0053138	0.0055175	0.07593	0.0088308	0.010095	0.1218	0.011592
COLO858	PLX4720	1	3.16	3	0.0047724	0.0098155	0.0042907	0.0027686	0.0081579	0.0088449	0.0059694	0.0088881	0.048309	0.17361	0.046404	0.0026034	0.010295	0.0061482	0.0058421	0.0089238	0.042355	0.0104	0.0078027	0.070822	0.013139
COLO858	PLX4720	1	3.16	4	0.0055365	0.0091954	0.0044207	0.0024986	0.0079208	0.0096432	0.0063914	0.0079315	0.044425	0.16529	0.043975	0.0025979	0.0097542	0.0057205	0.0052975	0.0056211	0.047778	0.0090785	0.0088098	0.097371	0.012502
COLO858	PLX4720	1	3.16	5	0.0048445	0.01059	0.0034793	0.0026068	0.0089686	0.0097116	0.0057667	0.0078131	0.045809	0.2611	0.045746	0.0027978	0.010394	NaN	0.007023	0.0075786	0.048123	0.01159	0.017596	0.10204	0.010667
COLO858	PLX4720	1	3.16	6	0.0051348	0.0088818	0.0030165	0.0021554	0.0082672	0.010677	0.0059873	0.0062739	NaN	0.25063	0.046468	0.002433	0.01071	0.0057927	0.0068343	NaN	0.071685	0.0092242	0.016689	0.14388	0.011955
COLO858	PLX4720	1	3.16	7	0.0047342	0.0099751	0.0029001	0.0025967	0.0063532	0.0085383	0.0064358	0.0072166	0.044984	0.23202	0.043649	0.0025665	NaN	0.0059513	0.0068781	0.0044197	0.068918	0.0069546	0.01277	0.10764	0.013631
COLO858	PLX4720	1	3.16	8	0.004896	0.010564	0.0029296	0.0026285	0.0054555	0.0086244	0.0066952	0.0072155	0.042772	0.23981	0.039984	0.0028986	0.011235	0.0059938	0.0068804	0.005381	0.072569	0.0097135	0.013891	0.1368	0.012367
COLO858	SB590885	1	0.00316	1	0.026364	0.70423	0.0031128	0.0030648	0.014184	0.010482	0.0073801	0.014223	0.044504	0.66225	0.044189	0.0027591	0.024266	0.0093188	0.028843	0.0045618	0.092336	0.018751	0.016064	0.16807	0.013646
COLO858	SB590885	1	0.00316	2	0.027525	0.86207	0.0032798	0.0036266	0.01497	0.012404	0.0089031	0.013611	0.045935	0.61728	0.050429	0.0034469	0.025157	0.010917	0.031959	0.0048831	0.09434	0.023392	0.011976	0.17361	0.018146
COLO858	SB590885	1	0.00316	3	0.026759	0.53191	NaN	NaN	0.010691	0.0087481	0.0093572	0.01638	0.054555	0.45045	0.052138	0.0041923	0.021164	0.010958	0.023403	0.0072506	0.060569	0.021272	0.01497	0.093721	0.018847
COLO858	SB590885	1	0.00316	4	0.029112	0.84746	0.0035814	0.0032567	0.012177	0.011176	0.0076923	0.015521	0.058651	0.52356	0.04995	0.002904	0.026226	0.0085135	0.035063	0.005863	0.078186	0.016388	0.011497	0.12315	0.014512
COLO858	SB590885	1	0.00316	5	0.024894	0.66667	0.0043912	NaN	0.0085955	0.0087527	0.0064421	0.011182	0.041051	0.56497	0.048403	0.0024729	0.023036	0.0086073	0.028313	0.005401	0.089206	0.01213	0.012665	0.10953	0.012698
COLO858	SB590885	1	0.00316	6	0.026954	0.64935	0.0033879	0.0034673	0.010562	0.010662	0.0075867	0.012698	0.042445	0.56818	0.057078	0.003177	0.024925	0.010158	0.036298	0.0052648	0.083056	0.016179	0.011406	0.1105	0.015921
COLO858	SB590885	1	0.00316	7	0.027078	0.55866	0.0036281	0.0032768	0.012412	0.011414	0.0085638	0.015545	0.05848	0.48544	0.052521	0.0035377	0.023452	0.0096796	0.022696	0.0081374	0.059773	0.019751	0.012121	0.060827	0.016863
COLO858	SB590885	1	0.00316	8	0.025278	0.75188	0.0029567	0.003187	0.011983	0.013158	0.0068729	0.012055	0.064935	0.45872	0.052604	0.0027643	0.025575	0.0076005	0.033025	0.0072036	0.075301	0.019448	0.0099305	0.081566	0.013472
COLO858	SB590885	1	0.01	1	0.024795	0.42373	0.0032387	0.0031182	0.012505	0.011913	0.0076109	0.013011	0.058582	0.40323	0.047015	0.003067	0.017541	0.008194	0.019183	0.0079441	0.069832	0.020683	0.011993	0.14286	0.014453
COLO858	SB590885	1	0.01	2	0.0259	0.40816	0.0032186	0.0037186	0.012718	0.013289	0.0088558	0.013628	0.049285	0.39683	0.050454	0.003789	0.020446	0.0079643	0.023736	0.0028003	0.067385	0.021983	0.0088842	0.14749	0.015713
COLO858	SB590885	1	0.01	3	0.025349	0.42735	NaN	NaN	0.013189	0.011625	0.0093615	0.015081	0.049702	0.53476	0.052966	0.003481	0.020964	0.010492	0.020362	0.0074555	0.066934	0.02302	0.029291	0.1171	0.015489
COLO858	SB590885	1	0.01	4	0.026709	0.60976	0.0042137	0.0030337	0.013193	0.013684	0.0082399	0.013349	0.056243	0.59172	0.045851	0.003409	0.024528	0.0087283	0.025025	0.0045637	0.098717	0.016717	0.018232	0.20161	0.015015
COLO858	SB590885	1	0.01	5	0.022129	0.6993	0.0031582	0.0025256	0.012176	0.011563	0.0069123	0.0097924	0.042608	0.66225	0.04697	0.0026132	0.027571	0.0093145	0.026309	0.0044721	0.080128	0.019406	0.013592	0.17331	0.012458
COLO858	SB590885	1	0.01	6	0.024402	0.73529	0.0029844	0.003691	0.0098107	0.014686	0.008667	0.012637	0.044964	0.65789	0.044287	0.0036583	0.032669	0.010306	NaN	0.0050266	0.084818	0.019357	0.012832	0.17606	0.01489
COLO858	SB590885	1	0.01	7	0.02266	0.62112	0.0033026	0.0033928	0.013079	0.013356	0.0073714	0.014364	0.0481	0.57803	0.056786	0.0033887	0.027816	0.010493	0.027315	0.0081753	0.070522	0.019681	0.024272	0.10142	0.014988
COLO858	SB590885	1	0.01	8	0.023568	0.70922	0.0025837	0.0024697	0.011074	0.01489	0.0077381	0.011663	NaN	0.51282	0.054348	0.0027107	0.026991	0.0090367	0.030257	0.0048897	0.083752	0.015974	0.01972	0.14104	0.011601
COLO858	SB590885	1	0.0316	1	0.019577	0.20747	0.0034044	0.0034018	0.012446	0.011578	0.0071271	0.010723	0.060533	0.27855	0.044053	0.0031212	0.014556	0.0077429	0.013787	0.0084681	0.074074	0.014582	0.01065	0.11947	0.02454
COLO858	SB590885	1	0.0316	2	0.020272	0.20243	0.0034318	0.0033406	0.011773	0.012028	0.0088207	0.012539	0.054765	0.26667	0.046147	0.0036339	0.016292	0.0070686	0.015119	0.0063873	0.072622	0.018972	0.011531	0.11919	0.014999
COLO858	SB590885	1	0.0316	3	0.01926	0.19531	0.0033414	NaN	0.011361	0.011913	0.0083766	0.015131	0.052493	0.42017	0.055218	0.0033852	0.015596	0.011624	0.014424	0.0042425	0.065062	0.021035	0.02343	0.10267	0.0306
COLO858	SB590885	1	0.0316	4	0.020534	0.2445	0.0030519	0.0027328	0.011772	0.013827	0.0077065	0.011145	0.05814	0.46083	0.045746	NaN	0.018083	0.0071449	0.015818	0.0047705	0.090171	0.015473	0.017489	0.16949	0.015704
COLO858	SB590885	1	0.0316	5	NaN	0.3861	0.0025451	0.0024219	0.0080045	0.009801	0.0065963	0.0071531	0.049727	0.46083	0.050813	0.002406	0.0254	0.009573	0.027167	0.0039981	0.078989	0.0091516	0.015026	0.17007	0.010705
COLO858	SB590885	1	0.0316	6	0.019897	0.40486	0.0030101	0.0030338	0.0070982	0.0088605	NaN	0.0090139	0.046019	0.51546	0.047015	0.003517	0.02924	0.010243	0.028161	0.0058924	0.089686	0.010886	0.013271	0.17637	NaN
COLO858	SB590885	1	0.0316	7	0.020991	0.34483	0.0033177	0.0031674	0.011216	0.011655	0.0070413	0.01206	0.053135	0.48077	0.050429	0.0028774	0.022815	0.011719	0.02265	0.0069881	0.060976	0.018443	0.016075	0.12547	0.01795
COLO858	SB590885	1	0.0316	8	NaN	0.37453	0.0029011	0.0027885	0.01222	0.012809	0.0076976	0.010257	NaN	0.44843	0.045872	0.0026815	0.022104	0.008841	0.022178	0.0060049	0.083126	0.01442	0.0067577	0.17699	0.016989
COLO858	SB590885	1	0.1	1	0.011583	0.092507	0.0030252	0.0028733	0.0094357	0.0096061	0.0063894	0.0083801	0.050968	0.27624	0.095785	0.0026116	0.017001	0.009022	0.016617	0.0036466	0.073584	0.02004	0.0050992	0.10537	0.015657
COLO858	SB590885	1	0.1	2	0.011993	0.090253	0.0033272	0.0032632	0.0094056	0.010554	0.0072558	0.0096553	0.048948	0.2809	0.087184	0.0032106	0.018077	0.0073954	0.016132	0.0055661	0.069735	0.013945	0.0057435	0.11834	0.023736
COLO858	SB590885	1	0.1	3	0.010817	0.089767	NaN	0.0042742	0.008967	0.010145	0.0073298	0.011301	0.066357	0.32468	0.049261	NaN	0.017498	0.0084969	0.016147	0.0090654	0.062972	0.017403	0.017921	NaN	0.021815
COLO858	SB590885	1	0.1	4	0.01162	0.11186	0.003126	0.0031206	0.0087237	0.011459	0.0077628	0.0096488	0.061767	0.33445	0.044425	0.0029212	0.018921	0.0080257	0.018047	0.0069444	0.081367	0.02021	0.012088	0.13889	0.014765
COLO858	SB590885	1	0.1	5	0.0094224	0.10917	0.0026931	0.0024587	0.0088992	0.0089977	0.006352	0.0069358	0.068634	0.3367	0.051787	0.0025398	0.020383	0.0086595	0.020243	0.007993	0.070922	0.014919	0.0095942	0.123	0.012495
COLO858	SB590885	1	0.1	6	0.0075792	0.10989	0.0031343	0.0041434	0.0084303	0.010569	0.0070791	0.0088558	0.042937	0.3367	0.045393	0.0029966	0.022707	0.0093642	0.020492	0.0064483	0.072622	0.012076	0.0089158	0.13605	0.022831
COLO858	SB590885	1	0.1	7	0.012189	0.11723	0.0029902	0.0030867	0.0098736	0.011723	0.0074189	0.010578	0.045914	0.39841	0.04985	0.0073888	0.017221	0.0085551	0.017088	0.0071829	0.058445	0.0259	0.012612	0.1002	0.022497
COLO858	SB590885	1	0.1	8	0.014004	0.12107	0.0033205	0.0041093	NaN	0.014071	0.0080769	0.009574	0.041051	0.35211	0.052882	0.003056	0.018379	0.0072764	0.01763	0.0072696	0.063613	0.013812	0.012569	0.12887	0.015133
COLO858	SB590885	1	0.316	1	0.0067833	0.024004	0.0025386	0.002822	0.0091091	0.010544	0.006019	0.0090884	0.055617	0.40161	0.049237	0.0025205	0.011535	0.0088152	0.017609	0.0082932	0.077942	0.012671	0.015035	0.16722	0.01465
COLO858	SB590885	1	0.316	2	0.0064524	0.029789	0.0026667	0.0033219	0.010852	0.01218	0.0067953	0.0088921	0.055036	0.38911	0.04662	0.0030562	0.012399	0.0091735	0.024044	0.0056218	0.083963	0.014461	0.014207	0.21142	0.015896
COLO858	SB590885	1	0.316	3	0.0075307	0.022447	NaN	NaN	0.011569	0.0095804	0.0091516	NaN	0.054675	NaN	0.063613	NaN	0.01481	0.0095529	0.012723	0.0091802	0.060386	NaN	0.016978	0.09542	NaN
COLO858	SB590885	1	0.316	4	0.0072924	0.025361	0.0025309	0.0040381	0.012923	0.013149	0.0072796	0.01065	0.053908	0.34843	0.041982	0.002822	0.014939	0.0072961	0.019535	0.0081493	0.079618	0.016247	0.011274	0.14728	0.012019
COLO858	SB590885	1	0.316	5	0.0066525	0.024907	0.0025642	0.0026135	0.0081659	0.0096219	0.0063255	0.0078983	NaN	0.39216	0.070175	0.0023395	0.01764	0.0084839	0.021268	0.0066251	0.0815	0.0095311	0.016642	0.13699	0.012276
COLO858	SB590885	1	0.316	6	0.0072844	0.028703	0.0028041	0.0029773	0.010011	0.011843	0.0071169	0.0088168	0.051467	0.37594	0.064475	0.0029187	0.014941	0.0096145	0.02986	0.0057481	0.078555	0.013644	0.010818	0.15552	0.015487
[truncated: 14,802 more rows]
