# Supplementary material for: Systematic analysis of BRAFV600E melanomas reveals a role for JNK/c-Jun pathway in adaptive resistance to drug-induced apoptosis
Source: Mol Syst Biol. 2015 Mar 26;11(3):0797. doi: 10.15252/msb.20145877 (PMC4380931; doi:10.15252/msb.20145877)
Supplement: Supplementary file 7 [file msb0011-0797-sd7.xlsx]

## Sheet: Supplementary Dataset4
Supplementary Dataset 4. Cellular response (viability relative to DMSO-treated control and apoptosis fraction) data for 10 BRAF(V600E/D) melanoma cell lines as assayed by the single-cell imaging
Cell line	Compound	Time (hr)	Concentration (uM)	Replicate	Relative viability	Apoptosis fraction
C32	AZ628	24	0.00316	1	1.2066	0.085451
C32	AZ628	24	0.00316	2	1.2234	0.087538
C32	AZ628	24	0.00316	3	0.93546	0.092541
C32	AZ628	24	0.00316	4	0.98172	0.089056
C32	AZ628	24	0.01	1	1.1835	0.10961
C32	AZ628	24	0.01	2	1.0835	0.14779
C32	AZ628	24	0.01	3	1.1054	0.11808
C32	AZ628	24	0.01	4	1.1141	0.1351
C32	AZ628	24	0.0316	1	1.0916	0.17011
C32	AZ628	24	0.0316	2	0.8181	0.23843
C32	AZ628	24	0.0316	3	1.1592	0.14499
C32	AZ628	24	0.0316	4	1.1118	0.15435
C32	AZ628	24	0.1	1	0.96553	0.2491
C32	AZ628	24	0.1	2	0.98576	0.23986
C32	AZ628	24	0.1	3	1.1037	0.19756
C32	AZ628	24	0.1	4	1.0297	0.21783
C32	AZ628	24	0.316	1	0.8499	0.28882
C32	AZ628	24	0.316	2	0.93662	0.27614
C32	AZ628	24	0.316	3	0.87476	0.25688
C32	AZ628	24	0.316	4	0.8181	0.29777
C32	AZ628	24	1	1	0.74756	0.38516
C32	AZ628	24	1	2	0.80711	0.314
C32	AZ628	24	1	3	0.75103	0.34128
C32	AZ628	24	1	4	0.7227	0.31092
C32	AZ628	24	3.16	1	0.90135	0.2263
C32	AZ628	24	3.16	2	0.91176	0.23186
C32	AZ628	24	3.16	3	0.85394	0.26481
C32	AZ628	24	3.16	4	0.84064	0.23594
C32	Selumetinib	24	0.00316	1	1.069	0.063323
C32	Selumetinib	24	0.00316	2	1.2043	0.082783
C32	Selumetinib	24	0.00316	3	0.83255	0.090909
C32	Selumetinib	24	0.00316	4	0.98518	0.11435
C32	Selumetinib	24	0.01	1	0.87996	0.11254
C32	Selumetinib	24	0.01	2	1.0268	0.11861
C32	Selumetinib	24	0.01	3	1.0407	0.11286
C32	Selumetinib	24	0.01	4	1.1505	0.10842
C32	Selumetinib	24	0.0316	1	0.89904	0.16037
C32	Selumetinib	24	0.0316	2	1.1078	0.13849
C32	Selumetinib	24	0.0316	3	0.98865	0.12711
C32	Selumetinib	24	0.0316	4	1.0083	0.15093
C32	Selumetinib	24	0.1	1	0.80596	0.22079
C32	Selumetinib	24	0.1	2	0.9054	0.22971
C32	Selumetinib	24	0.1	3	0.88516	0.18477
C32	Selumetinib	24	0.1	4	0.96668	0.21723
C32	Selumetinib	24	0.316	1	0.87071	0.21644
C32	Selumetinib	24	0.316	2	0.96379	0.22895
C32	Selumetinib	24	0.316	3	0.94934	0.17363
C32	Selumetinib	24	0.316	4	0.96957	0.24014
C32	Selumetinib	24	1	1	0.83718	0.24505
C32	Selumetinib	24	1	2	0.9476	0.23767
C32	Selumetinib	24	1	3	0.82272	0.22368
C32	Selumetinib	24	1	4	0.83718	0.2395
C32	Selumetinib	24	3.16	1	0.72848	0.31148
C32	Selumetinib	24	3.16	2	0.736	0.3207
C32	Selumetinib	24	3.16	3	0.85972	0.23469
C32	Selumetinib	24	3.16	4	0.9187	0.21955
C32	Vemurafenib	24	0.00316	1	0.97825	0.094703
C32	Vemurafenib	24	0.00316	2	0.90309	0.09186
C32	Vemurafenib	24	0.00316	3	1.0869	0.059059
C32	Vemurafenib	24	0.00316	4	0.97998	0.07377
C32	Vemurafenib	24	0.01	1	0.95165	0.15329
C32	Vemurafenib	24	0.01	2	0.93604	0.15677
C32	Vemurafenib	24	0.01	3	1.0031	0.13337
C32	Vemurafenib	24	0.01	4	1.0875	0.11148
C32	Vemurafenib	24	0.0316	1	0.96726	0.1839
C32	Vemurafenib	24	0.0316	2	1.01	0.19083
C32	Vemurafenib	24	0.0316	3	1.069	0.15261
C32	Vemurafenib	24	0.0316	4	1.0632	0.13581
C32	Vemurafenib	24	0.1	1	0.97131	0.18644
C32	Vemurafenib	24	0.1	2	0.9291	0.17926
C32	Vemurafenib	24	0.1	3	1.006	0.1922
C32	Vemurafenib	24	0.1	4	1.0343	0.18645
C32	Vemurafenib	24	0.316	1	1.0303	0.21325
C32	Vemurafenib	24	0.316	2	1.0095	0.19017
C32	Vemurafenib	24	0.316	3	1.0499	0.19539
C32	Vemurafenib	24	0.316	4	0.8973	0.20857
C32	Vemurafenib	24	1	1	0.97247	0.16443
C32	Vemurafenib	24	1	2	0.99212	0.18169
C32	Vemurafenib	24	1	3	0.96379	0.16441
C32	Vemurafenib	24	1	4	0.7782	0.16965
C32	Vemurafenib	24	3.16	1	0.61227	0.31367
C32	Vemurafenib	24	3.16	2	0.65795	0.33098
C32	Vemurafenib	24	3.16	3	0.66026	0.30788
C32	Vemurafenib	24	3.16	4	0.61574	0.28523
C32	PLX4720	24	0.00316	1	0.99386	0.084177
C32	PLX4720	24	0.00316	2	0.96264	0.08315
C32	PLX4720	24	0.00316	3	1.032	0.085553
C32	PLX4720	24	0.00316	4	0.93084	0.096521
C32	PLX4720	24	0.01	1	0.93431	0.14633
C32	PLX4720	24	0.01	2	1.0361	0.11023
C32	PLX4720	24	0.01	3	1.0349	0.10812
C32	PLX4720	24	0.01	4	1.0072	0.11797
C32	PLX4720	24	0.0316	1	0.97189	0.15443
C32	PLX4720	24	0.0316	2	1.0551	0.12344
C32	PLX4720	24	0.0316	3	1.0771	0.11032
C32	PLX4720	24	0.0316	4	1.0569	0.089188
C32	PLX4720	24	0.1	1	0.93835	0.14893
C32	PLX4720	24	0.1	2	0.99906	0.14498
C32	PLX4720	24	0.1	3	1.08	0.16793
C32	PLX4720	24	0.1	4	1.0129	0.14827
C32	PLX4720	24	0.316	1	0.95223	0.16523
C32	PLX4720	24	0.316	2	0.94876	0.17205
C32	PLX4720	24	0.316	3	0.94471	0.19309
C32	PLX4720	24	0.316	4	0.92274	0.1644
C32	PLX4720	24	1	1	0.84411	0.24313
C32	PLX4720	24	1	2	0.81636	0.27553
C32	PLX4720	24	1	3	0.80191	0.23539
C32	PLX4720	24	1	4	0.83197	0.22676
C32	PLX4720	24	3.16	1	0.72501	0.29153
C32	PLX4720	24	3.16	2	0.68512	0.33315
C32	PLX4720	24	3.16	3	0.65506	0.25461
C32	PLX4720	24	3.16	4	0.70593	0.28261
C32	SB590885	24	0.00316	1	1.0297	0.11875
C32	SB590885	24	0.00316	2	1.0644	0.091313
C32	SB590885	24	0.00316	3	1.0921	0.081226
C32	SB590885	24	0.00316	4	1.1026	0.069302
C32	SB590885	24	0.01	1	0.97189	0.15272
C32	SB590885	24	0.01	2	1.006	0.15493
C32	SB590885	24	0.01	3	1.1448	0.11843
C32	SB590885	24	0.01	4	1.0673	0.1247
C32	SB590885	24	0.0316	1	1.006	0.1873
C32	SB590885	24	0.0316	2	1.0245	0.18341
C32	SB590885	24	0.0316	3	1.2471	0.11015
C32	SB590885	24	0.0316	4	1.0829	0.1544
C32	SB590885	24	0.1	1	0.97362	0.20529
C32	SB590885	24	0.1	2	1.1176	0.18404
C32	SB590885	24	0.1	3	1.047	0.2102
C32	SB590885	24	0.1	4	1.0667	0.17817
C32	SB590885	24	0.316	1	0.97478	0.21508
C32	SB590885	24	0.316	2	0.89094	0.25699
C32	SB590885	24	0.316	3	1.002	0.21902
C32	SB590885	24	0.316	4	1.017	0.2073
C32	SB590885	24	1	1	0.83371	0.22722
C32	SB590885	24	1	2	0.89094	0.22757
C32	SB590885	24	1	3	0.80075	0.24728
C32	SB590885	24	1	4	0.84296	0.25952
C32	SB590885	24	3.16	1	0.78109	0.27287
C32	SB590885	24	3.16	2	0.79786	0.27254
C32	SB590885	24	3.16	3	0.78456	0.2641
C32	SB590885	24	3.16	4	0.75161	0.27374
C32	AZ628	48	0.00316	1	1.1245	0.10218
C32	AZ628	48	0.00316	2	1.0719	0.094161
C32	AZ628	48	0.00316	3	1.2549	0.072302
C32	AZ628	48	0.00316	4	1.2218	0.077178
C32	AZ628	48	0.01	1	1.0505	0.096275
C32	AZ628	48	0.01	2	0.93714	0.12653
C32	AZ628	48	0.01	3	1.3639	0.086078
C32	AZ628	48	0.01	4	1.2267	0.10444
C32	AZ628	48	0.0316	1	0.92644	0.091169
C32	AZ628	48	0.0316	2	0.90892	0.10707
C32	AZ628	48	0.0316	3	1.1269	0.06988
C32	AZ628	48	0.0316	4	1.0904	0.072434
C32	AZ628	48	0.1	1	0.80041	0.2057
C32	AZ628	48	0.1	2	0.68899	0.2383
C32	AZ628	48	0.1	3	0.83691	0.20701
C32	AZ628	48	0.1	4	0.84761	0.19945
C32	AZ628	48	0.316	1	0.38099	0.5541
C32	AZ628	48	0.316	2	0.34936	0.54928
C32	AZ628	48	0.316	3	0.47246	0.48379
C32	AZ628	48	0.316	4	0.50798	0.44791
C32	AZ628	48	1	1	0.11045	0.84907
C32	AZ628	48	1	2	0.10899	0.8385
C32	AZ628	48	1	3	0.098774	0.86172
C32	AZ628	48	1	4	0.11629	0.8373
C32	AZ628	48	3.16	1	0.06958	0.91112
C32	AZ628	48	3.16	2	0.084664	0.89994
C32	AZ628	48	3.16	3	0.080285	0.8955
C32	AZ628	48	3.16	4	0.065201	0.91372
C32	Selumetinib	48	0.00316	1	1.0588	0.088013
C32	Selumetinib	48	0.00316	2	1.179	0.075191
C32	Selumetinib	48	0.00316	3	1.2821	0.081562
C32	Selumetinib	48	0.00316	4	1.4388	0.064537
C32	Selumetinib	48	0.01	1	0.68704	0.13692
C32	Selumetinib	48	0.01	2	1.0602	0.082912
C32	Selumetinib	48	0.01	3	1.1668	0.090633
C32	Selumetinib	48	0.01	4	1.4626	0.074792
C32	Selumetinib	48	0.0316	1	0.96001	0.079757
C32	Selumetinib	48	0.0316	2	1.105	0.066201
C32	Selumetinib	48	0.0316	3	1.2062	0.057056
C32	Selumetinib	48	0.0316	4	1.3206	0.051381
C32	Selumetinib	48	0.1	1	0.86902	0.10923
C32	Selumetinib	48	0.1	2	0.94931	0.11318
C32	Selumetinib	48	0.1	3	0.9313	0.10561
C32	Selumetinib	48	0.1	4	1.0865	0.099597
C32	Selumetinib	48	0.316	1	0.56491	0.3081
C32	Selumetinib	48	0.316	2	0.6705	0.2635
C32	Selumetinib	48	0.316	3	0.76927	0.2439
C32	Selumetinib	48	0.316	4	0.83447	0.23232
C32	Selumetinib	48	1	1	0.25691	0.616
C32	Selumetinib	48	1	2	0.29924	0.62316
C32	Selumetinib	48	1	3	0.35228	0.56595
C32	Selumetinib	48	1	4	0.37953	0.58752
C32	Selumetinib	48	3.16	1	0.11678	0.83607
C32	Selumetinib	48	3.16	2	0.11483	0.84774
C32	Selumetinib	48	3.16	3	0.12602	0.81901
C32	Selumetinib	48	3.16	4	0.15035	0.81845
C32	Vemurafenib	48	0.00316	1	1.0734	0.097381
C32	Vemurafenib	48	0.00316	2	0.88848	0.13868
C32	Vemurafenib	48	0.00316	3	1.2018	0.095238
C32	Vemurafenib	48	0.00316	4	1.1206	0.1084
C32	Vemurafenib	48	0.01	1	0.82036	0.17756
C32	Vemurafenib	48	0.01	2	0.67877	0.20057
C32	Vemurafenib	48	0.01	3	1.1191	0.15192
C32	Vemurafenib	48	0.01	4	0.98677	0.16198
C32	Vemurafenib	48	0.0316	1	0.72694	0.21286
C32	Vemurafenib	48	0.0316	2	0.72499	0.22274
C32	Vemurafenib	48	0.0316	3	1.1147	0.13807
C32	Vemurafenib	48	0.0316	4	0.99602	0.17025
C32	Vemurafenib	48	0.1	1	0.85637	0.14439
C32	Vemurafenib	48	0.1	2	0.85832	0.14783
C32	Vemurafenib	48	0.1	3	1.1177	0.096381
C32	Vemurafenib	48	0.1	4	1.0067	0.11807
C32	Vemurafenib	48	0.316	1	0.92206	0.10487
C32	Vemurafenib	48	0.316	2	0.86659	0.11832
C32	Vemurafenib	48	0.316	3	1.1352	0.073471
C32	Vemurafenib	48	0.316	4	1.0262	0.091731
C32	Vemurafenib	48	1	1	0.45008	0.47082
C32	Vemurafenib	48	1	2	0.50117	0.40668
C32	Vemurafenib	48	1	3	0.66223	0.35467
C32	Vemurafenib	48	1	4	0.5907	0.39662
C32	Vemurafenib	48	3.16	1	0.081258	0.88859
C32	Vemurafenib	48	3.16	2	0.091962	0.85917
C32	Vemurafenib	48	3.16	3	0.1124	0.84971
C32	Vemurafenib	48	3.16	4	0.12067	0.85212
C32	PLX4720	48	0.00316	1	1.0695	0.11335
C32	PLX4720	48	0.00316	2	1.0661	0.10315
C32	PLX4720	48	0.00316	3	1.1225	0.086698
C32	PLX4720	48	0.00316	4	1.177	0.083712
C32	PLX4720	48	0.01	1	0.60773	0.21937
C32	PLX4720	48	0.01	2	0.75905	0.14801
C32	PLX4720	48	0.01	3	1.0714	0.14319
C32	PLX4720	48	0.01	4	1.1819	0.12374
C32	PLX4720	48	0.0316	1	0.76246	0.20376
C32	PLX4720	48	0.0316	2	0.80431	0.17679
C32	PLX4720	48	0.0316	3	1.0578	0.14037
C32	PLX4720	48	0.0316	4	1.0899	0.11217
C32	PLX4720	48	0.1	1	0.87875	0.14892
C32	PLX4720	48	0.1	2	0.96147	0.10911
C32	PLX4720	48	0.1	3	1.1031	0.097172
C32	PLX4720	48	0.1	4	1.0992	0.065757
C32	PLX4720	48	0.316	1	0.76538	0.15156
C32	PLX4720	48	0.316	2	0.75516	0.16559
C32	PLX4720	48	0.316	3	0.97315	0.12587
C32	PLX4720	48	0.316	4	0.93617	0.12941
C32	PLX4720	48	1	1	0.40824	0.46149
C32	PLX4720	48	1	2	0.33866	0.55977
C32	PLX4720	48	1	3	0.56005	0.40146
C32	PLX4720	48	1	4	0.50993	0.43837
C32	PLX4720	48	3.16	1	0.14354	0.80386
C32	PLX4720	48	3.16	2	0.12067	0.81226
C32	PLX4720	48	3.16	3	0.16641	0.76299
C32	PLX4720	48	3.16	4	0.18928	0.75672
C32	SB590885	48	0.00316	1	0.98677	0.12056
C32	SB590885	48	0.00316	2	1.159	0.082435
C32	SB590885	48	0.00316	3	1.285	0.066784
C32	SB590885	48	0.00316	4	1.3833	0.062953
C32	SB590885	48	0.01	1	0.8408	0.14201
C32	SB590885	48	0.01	2	0.98385	0.10925
C32	SB590885	48	0.01	3	1.1658	0.12459
C32	SB590885	48	0.01	4	1.1653	0.11
C32	SB590885	48	0.0316	1	0.92741	0.10221
C32	SB590885	48	0.0316	2	0.85296	0.10241
C32	SB590885	48	0.0316	3	1.1434	0.090557
C32	SB590885	48	0.0316	4	1.2155	0.06196
C32	SB590885	48	0.1	1	0.9639	0.089614
C32	SB590885	48	0.1	2	0.98191	0.066173
C32	SB590885	48	0.1	3	1.1245	0.074119
C32	SB590885	48	0.1	4	1.1863	0.078261
C32	SB590885	48	0.316	1	0.79409	0.19725
C32	SB590885	48	0.316	2	0.76051	0.20539
C32	SB590885	48	0.316	3	0.90162	0.18442
C32	SB590885	48	0.316	4	0.97461	0.1706
C32	SB590885	48	1	1	0.51139	0.40011
C32	SB590885	48	1	2	0.48609	0.38257
C32	SB590885	48	1	3	0.61114	0.35623
C32	SB590885	48	1	4	0.59411	0.38177
C32	SB590885	48	3.16	1	0.35471	0.53537
C32	SB590885	48	3.16	2	0.34011	0.54757
C32	SB590885	48	3.16	3	0.44084	0.51027
C32	SB590885	48	3.16	4	0.46273	0.50183
C32	AZ628	72	0.00316	1	0.77846	0.091233
C32	AZ628	72	0.00316	2	0.90159	0.078536
C32	AZ628	72	0.00316	3	1.188	0.085993
C32	AZ628	72	0.00316	4	1.0994	0.075963
C32	AZ628	72	0.01	1	0.97712	0.065553
C32	AZ628	72	0.01	2	1.0837	0.053755
C32	AZ628	72	0.01	3	1.2186	0.045812
C32	AZ628	72	0.01	4	1.1029	0.067208
C32	AZ628	72	0.0316	1	0.88762	0.037861
C32	AZ628	72	0.0316	2	0.81776	0.039979
C32	AZ628	72	0.0316	3	1.085	0.036822
C32	AZ628	72	0.0316	4	0.99633	0.037131
C32	AZ628	72	0.1	1	0.43311	0.32471
C32	AZ628	72	0.1	2	0.42656	0.29458
C32	AZ628	72	0.1	3	0.47808	0.29763
C32	AZ628	72	0.1	4	0.4628	0.2862
C32	AZ628	72	0.316	1	0.14539	0.68526
C32	AZ628	72	0.316	2	0.13884	0.70225
C32	AZ628	72	0.316	3	0.20302	0.61916
C32	AZ628	72	0.316	4	0.16373	0.6966
C32	AZ628	72	1	1	0.058505	0.8811
C32	AZ628	72	1	2	0.051519	0.91625
C32	AZ628	72	1	3	0.072476	0.85413
C32	AZ628	72	1	4	0.053702	0.89351
C32	AZ628	72	3.16	1	0.021394	0.95315
C32	AZ628	72	3.16	2	0.025323	0.94153
C32	AZ628	72	3.16	3	0.033618	0.9256
C32	AZ628	72	3.16	4	0.027069	0.94528
C32	Selumetinib	72	0.00316	1	0.63788	0.14461
C32	Selumetinib	72	0.00316	2	0.87757	0.09296
C32	Selumetinib	72	0.00316	3	1.0094	0.080716
C32	Selumetinib	72	0.00316	4	1.0396	0.094332
C32	Selumetinib	72	0.01	1	0.89853	0.065395
C32	Selumetinib	72	0.01	2	0.95922	0.081906
C32	Selumetinib	72	0.01	3	1.0003	0.10403
C32	Selumetinib	72	0.01	4	1.1347	0.077387
C32	Selumetinib	72	0.0316	1	0.87408	0.041188
C32	Selumetinib	72	0.0316	2	0.85749	0.040547
C32	Selumetinib	72	0.0316	3	1.0339	0.041296
C32	Selumetinib	72	0.0316	4	1.0426	0.039421
C32	Selumetinib	72	0.1	1	0.668	0.089827
C32	Selumetinib	72	0.1	2	0.71996	0.096438
C32	Selumetinib	72	0.1	3	0.68154	0.12793
C32	Selumetinib	72	0.1	4	0.72258	0.11592
C32	Selumetinib	72	0.316	1	0.27026	0.46821
C32	Selumetinib	72	0.316	2	0.33051	0.39873
C32	Selumetinib	72	0.316	3	0.39469	0.38336
C32	Selumetinib	72	0.316	4	0.39338	0.36009
C32	Selumetinib	72	1	1	0.080772	0.81518
C32	Selumetinib	72	1	2	0.11526	0.7535
C32	Selumetinib	72	1	3	0.097363	0.77198
C32	Selumetinib	72	1	4	0.1563	0.69558
C32	Selumetinib	72	3.16	1	0.04497	0.89077
C32	Selumetinib	72	3.16	2	0.068547	0.84831
C32	Selumetinib	72	3.16	3	0.044534	0.88961
C32	Selumetinib	72	3.16	4	0.087757	0.81957
C32	Vemurafenib	72	0.00316	1	0.96751	0.072027
C32	Vemurafenib	72	0.00316	2	0.93346	0.074459
C32	Vemurafenib	72	0.00316	3	1.2212	0.063609
C32	Vemurafenib	72	0.00316	4	1.0404	0.094261
C32	Vemurafenib	72	0.01	1	1.0273	0.085859
C32	Vemurafenib	72	0.01	2	1.0339	0.095838
C32	Vemurafenib	72	0.01	3	1.1867	0.087
C32	Vemurafenib	72	0.01	4	1.0378	0.094131
C32	Vemurafenib	72	0.0316	1	1.0033	0.078589
C32	Vemurafenib	72	0.0316	2	1.0365	0.084458
C32	Vemurafenib	72	0.0316	3	0.9876	0.097006
C32	Vemurafenib	72	0.0316	4	1.0697	0.077213
C32	Vemurafenib	72	0.1	1	0.85356	0.069048
C32	Vemurafenib	72	0.1	2	0.8016	0.072259
C32	Vemurafenib	72	0.1	3	0.88369	0.049319
C32	Vemurafenib	72	0.1	4	0.96096	0.053333
C32	Vemurafenib	72	0.316	1	0.63962	0.10562
C32	Vemurafenib	72	0.316	2	0.64748	0.13578
C32	Vemurafenib	72	0.316	3	0.74659	0.10471
C32	Vemurafenib	72	0.316	4	0.70119	0.11173
C32	Vemurafenib	72	1	1	0.14233	0.67945
C32	Vemurafenib	72	1	2	0.13054	0.71027
C32	Vemurafenib	72	1	3	0.21044	0.58377
C32	Vemurafenib	72	1	4	0.16285	0.65748
C32	Vemurafenib	72	3.16	1	0.033618	0.92285
C32	Vemurafenib	72	3.16	2	0.015281	0.96482
C32	Vemurafenib	72	3.16	3	0.037985	0.88774
C32	Vemurafenib	72	3.16	4	0.022703	0.93484
C32	PLX4720	72	0.00316	1	0.92604	0.074607
C32	PLX4720	72	0.00316	2	0.80641	0.091043
C32	PLX4720	72	0.00316	3	1.0906	0.085317
C32	PLX4720	72	0.00316	4	1.0059	0.087525
C32	PLX4720	72	0.01	1	0.96926	0.10158
C32	PLX4720	72	0.01	2	1.1002	0.071481
C32	PLX4720	72	0.01	3	1.0946	0.081012
C32	PLX4720	72	0.01	4	1.1758	0.085569
C32	PLX4720	72	0.0316	1	1.1439	0.056536
C32	PLX4720	72	0.0316	2	1.0583	0.082166
C32	PLX4720	72	0.0316	3	1.1369	0.062635
C32	PLX4720	72	0.0316	4	1.0583	0.072331
C32	PLX4720	72	0.1	1	0.87495	0.033285
C32	PLX4720	72	0.1	2	0.96227	0.043403
C32	PLX4720	72	0.1	3	0.9697	0.034348
C32	PLX4720	72	0.1	4	0.94263	0.030534
C32	PLX4720	72	0.316	1	0.46105	0.24192
C32	PLX4720	72	0.316	2	0.50952	0.21255
C32	PLX4720	72	0.316	3	0.52567	0.22272
C32	PLX4720	72	0.316	4	0.56802	0.18125
C32	PLX4720	72	1	1	0.14757	0.63927
C32	PLX4720	72	1	2	0.17464	0.63235
C32	PLX4720	72	1	3	0.18512	0.61767
C32	PLX4720	72	1	4	0.21961	0.58737
C32	PLX4720	72	3.16	1	0.04366	0.88545
C32	PLX4720	72	3.16	2	0.082518	0.76951
C32	PLX4720	72	3.16	3	0.055449	0.85164
C32	PLX4720	72	3.16	4	0.086011	0.74679
C32	SB590885	72	0.00316	1	0.86491	0.093364
C32	SB590885	72	0.00316	2	1.0692	0.058439
C32	SB590885	72	0.00316	3	1.1583	0.058886
C32	SB590885	72	0.00316	4	1.2989	0.051944
C32	SB590885	72	0.01	1	1.1277	0.071197
C32	SB590885	72	0.01	2	1.0662	0.052019
C32	SB590885	72	0.01	3	1.3207	0.037237
C32	SB590885	72	0.01	4	1.25	0.052301
C32	SB590885	72	0.0316	1	1.1168	0.029958
C32	SB590885	72	0.0316	2	1.019	0.026283
C32	SB590885	72	0.0316	3	1.1264	0.027882
C32	SB590885	72	0.0316	4	1.0714	0.035377
C32	SB590885	72	0.1	1	0.71734	0.071751
C32	SB590885	72	0.1	2	0.74266	0.073529
C32	SB590885	72	0.1	3	0.74878	0.099265
C32	SB590885	72	0.1	4	0.83741	0.078328
C32	SB590885	72	0.316	1	0.3781	0.29421
C32	SB590885	72	0.316	2	0.43398	0.27762
C32	SB590885	72	0.316	3	0.46717	0.25227
C32	SB590885	72	0.316	4	0.46455	0.27372
C32	SB590885	72	1	1	0.25498	0.49828
C32	SB590885	72	1	2	0.2755	0.48321
C32	SB590885	72	1	3	0.28903	0.45604
C32	SB590885	72	1	4	0.28379	0.45652
C32	SB590885	72	3.16	1	0.21263	0.57356
C32	SB590885	72	3.16	2	0.21263	0.50659
C32	SB590885	72	3.16	3	0.19647	0.58449
C32	SB590885	72	3.16	4	0.21525	0.50202
COLO858	AZ628	24	0.00316	1	1.2409	0.051328
COLO858	AZ628	24	0.00316	2	1.3024	0.055017
COLO858	AZ628	24	0.00316	3	0.5849	0.041598
COLO858	AZ628	24	0.00316	4	0.56185	0.045944
COLO858	AZ628	24	0.01	1	1.4972	0.039022
COLO858	AZ628	24	0.01	2	1.3538	0.043878
COLO858	AZ628	24	0.01	3	0.80369	0.041052
COLO858	AZ628	24	0.01	4	0.84411	0.037333
COLO858	AZ628	24	0.0316	1	1.449	0.049934
COLO858	AZ628	24	0.0316	2	1.4838	0.036651
COLO858	AZ628	24	0.0316	3	0.86315	0.039762
COLO858	AZ628	24	0.0316	4	0.85112	0.047477
COLO858	AZ628	24	0.1	1	1.1828	0.067667
COLO858	AZ628	24	0.1	2	1.2373	0.068879
COLO858	AZ628	24	0.1	3	0.77096	0.081941
COLO858	AZ628	24	0.1	4	0.73588	0.072811
COLO858	AZ628	24	0.316	1	1.1351	0.10011
COLO858	AZ628	24	0.316	2	1.1912	0.11492
COLO858	AZ628	24	0.316	3	0.70381	0.092202
COLO858	AZ628	24	0.316	4	0.72219	0.11466
COLO858	AZ628	24	1	1	1.1337	0.12458
COLO858	AZ628	24	1	2	1.1624	0.15472
COLO858	AZ628	24	1	3	0.65839	0.12322
COLO858	AZ628	24	1	4	0.6517	0.14279
COLO858	AZ628	24	3.16	1	0.99008	0.16342
COLO858	AZ628	24	3.16	2	1.0586	0.17302
COLO858	AZ628	24	3.16	3	0.6173	0.17903
COLO858	AZ628	24	3.16	4	0.59659	0.16892
COLO858	Selumetinib	24	0.00316	1	1.1979	0.055072
COLO858	Selumetinib	24	0.00316	2	1.2032	0.049604
COLO858	Selumetinib	24	0.00316	3	0.47266	0.045209
COLO858	Selumetinib	24	0.00316	4	0.50272	0.050473
COLO858	Selumetinib	24	0.01	1	1.3134	0.04261
COLO858	Selumetinib	24	0.01	2	1.3181	0.04732
COLO858	Selumetinib	24	0.01	3	0.8401	0.044453
COLO858	Selumetinib	24	0.01	4	0.8882	0.042147
COLO858	Selumetinib	24	0.0316	1	1.5716	0.043699
COLO858	Selumetinib	24	0.0316	2	1.5429	0.042694
COLO858	Selumetinib	24	0.0316	3	0.89555	0.046586
COLO858	Selumetinib	24	0.0316	4	0.94165	0.040177
COLO858	Selumetinib	24	0.1	1	1.3104	0.052187
COLO858	Selumetinib	24	0.1	2	1.4367	0.046341
COLO858	Selumetinib	24	0.1	3	0.85112	0.043184
COLO858	Selumetinib	24	0.1	4	0.87985	0.048066
COLO858	Selumetinib	24	0.316	1	1.2493	0.078591
COLO858	Selumetinib	24	0.316	2	1.261	0.07634
COLO858	Selumetinib	24	0.316	3	0.68811	0.089704
COLO858	Selumetinib	24	0.316	4	0.83576	0.087527
COLO858	Selumetinib	24	1	1	1.1244	0.13203
COLO858	Selumetinib	24	1	2	1.1765	0.13401
COLO858	Selumetinib	24	1	3	0.71116	0.12889
COLO858	Selumetinib	24	1	4	0.73421	0.15331
COLO858	Selumetinib	24	3.16	1	1.102	0.13797
COLO858	Selumetinib	24	3.16	2	1.0756	0.16407
COLO858	Selumetinib	24	3.16	3	0.63133	0.15132
COLO858	Selumetinib	24	3.16	4	0.61429	0.14106
COLO858	Vemurafenib	24	0.00316	1	1.0315	0.049846
COLO858	Vemurafenib	24	0.00316	2	1.126	0.053356
COLO858	Vemurafenib	24	0.00316	3	0.4456	0.051209
COLO858	Vemurafenib	24	0.00316	4	0.5241	0.032676
COLO858	Vemurafenib	24	0.01	1	1.3151	0.046731
COLO858	Vemurafenib	24	0.01	2	1.4567	0.047817
COLO858	Vemurafenib	24	0.01	3	0.57621	0.043261
COLO858	Vemurafenib	24	0.01	4	0.74323	0.041361
COLO858	Vemurafenib	24	0.0316	1	1.2423	0.053208
COLO858	Vemurafenib	24	0.0316	2	1.449	0.044704
COLO858	Vemurafenib	24	0.0316	3	0.62365	0.044524
COLO858	Vemurafenib	24	0.0316	4	0.88152	0.044187
COLO858	Vemurafenib	24	0.1	1	1.1898	0.043502
COLO858	Vemurafenib	24	0.1	2	1.3535	0.039355
COLO858	Vemurafenib	24	0.1	3	0.56953	0.048549
COLO858	Vemurafenib	24	0.1	4	0.84077	0.035632
COLO858	Vemurafenib	24	0.316	1	1.1133	0.047986
COLO858	Vemurafenib	24	0.316	2	1.2159	0.049856
COLO858	Vemurafenib	24	0.316	3	0.55918	0.054237
COLO858	Vemurafenib	24	0.316	4	0.77463	0.06303
COLO858	Vemurafenib	24	1	1	0.9814	0.082448
COLO858	Vemurafenib	24	1	2	1.1634	0.084144
COLO858	Vemurafenib	24	1	3	0.45028	0.11895
COLO858	Vemurafenib	24	1	4	0.69981	0.11379
COLO858	Vemurafenib	24	3.16	1	0.88553	0.15276
COLO858	Vemurafenib	24	3.16	2	0.92194	0.13043
COLO858	Vemurafenib	24	3.16	3	0.43492	0.17958
COLO858	Vemurafenib	24	3.16	4	0.56886	0.13946
COLO858	PLX4720	24	0.00316	1	1.1768	0.052193
COLO858	PLX4720	24	0.00316	2	1.3398	0.047495
COLO858	PLX4720	24	0.00316	3	0.56886	0.041104
COLO858	PLX4720	24	0.00316	4	NaN	NaN
COLO858	PLX4720	24	0.01	1	1.4551	0.047036
COLO858	PLX4720	24	0.01	2	1.4444	0.045053
COLO858	PLX4720	24	0.01	3	0.84244	0.047943
COLO858	PLX4720	24	0.01	4	0.86749	0.040635
COLO858	PLX4720	24	0.0316	1	1.5466	0.03902
COLO858	PLX4720	24	0.0316	2	1.414	0.043174
COLO858	PLX4720	24	0.0316	3	0.93764	0.039685
COLO858	PLX4720	24	0.0316	4	0.92595	0.04775
COLO858	PLX4720	24	0.1	1	1.4888	0.053112
COLO858	PLX4720	24	0.1	2	1.4501	0.052183
COLO858	PLX4720	24	0.1	3	0.88085	0.046638
COLO858	PLX4720	24	0.1	4	0.86649	0.041035
COLO858	PLX4720	24	0.316	1	1.2586	0.054691
COLO858	PLX4720	24	0.316	2	1.3291	0.057779
COLO858	PLX4720	24	0.316	3	0.78599	0.058046
COLO858	PLX4720	24	0.316	4	0.70916	0.054343
COLO858	PLX4720	24	1	1	1.2119	0.1053
COLO858	PLX4720	24	1	2	1.1852	0.097201
COLO858	PLX4720	24	1	3	0.69814	0.11665
COLO858	PLX4720	24	1	4	0.68845	0.11317
COLO858	PLX4720	24	3.16	1	1.0058	0.14339
COLO858	PLX4720	24	3.16	2	1.0372	0.1451
COLO858	PLX4720	24	3.16	3	0.59759	0.16907
COLO858	PLX4720	24	3.16	4	0.59158	0.15987
COLO858	SB590885	24	0.00316	1	1.1411	0.042064
COLO858	SB590885	24	0.00316	2	1.2326	0.051414
COLO858	SB590885	24	0.00316	3	0.5555	0.041499
COLO858	SB590885	24	0.00316	4	0.53412	0.045373
COLO858	SB590885	24	0.01	1	1.3896	0.043898
COLO858	SB590885	24	0.01	2	1.4183	0.040885
COLO858	SB590885	24	0.01	3	0.8087	0.041568
COLO858	SB590885	24	0.01	4	NaN	NaN
COLO858	SB590885	24	0.0316	1	1.5145	0.038592
COLO858	SB590885	24	0.0316	2	1.4982	0.042281
COLO858	SB590885	24	0.0316	3	0.9039	0.04986
COLO858	SB590885	24	0.0316	4	0.87217	0.038306
COLO858	SB590885	24	0.1	1	1.253	0.048694
COLO858	SB590885	24	0.1	2	1.2242	0.055656
COLO858	SB590885	24	0.1	3	0.76695	0.057084
COLO858	SB590885	24	0.1	4	0.7753	0.067497
COLO858	SB590885	24	0.316	1	1.2012	0.079365
COLO858	SB590885	24	0.316	2	1.1234	0.073043
COLO858	SB590885	24	0.316	3	0.74457	0.081582
COLO858	SB590885	24	0.316	4	0.71551	0.082655
COLO858	SB590885	24	1	1	1.1224	0.11625
COLO858	SB590885	24	1	2	1.0495	0.11742
COLO858	SB590885	24	1	3	0.70749	0.12479
COLO858	SB590885	24	1	4	0.6517	0.13212
COLO858	SB590885	24	3.16	1	1.0268	0.13115
COLO858	SB590885	24	3.16	2	1.0118	0.11562
COLO858	SB590885	24	3.16	3	0.58891	0.14293
COLO858	SB590885	24	3.16	4	0.61496	0.12955
COLO858	AZ628	48	0.00316	1	1.0152	0.044927
COLO858	AZ628	48	0.00316	2	0.94752	0.051247
COLO858	AZ628	48	0.00316	3	0.94912	0.060181
COLO858	AZ628	48	0.00316	4	0.95004	0.050685
COLO858	AZ628	48	0.01	1	1.1047	0.049725
COLO858	AZ628	48	0.01	2	1.0005	0.042423
COLO858	AZ628	48	0.01	3	1.0894	0.041993
COLO858	AZ628	48	0.01	4	1.1207	0.039742
COLO858	AZ628	48	0.0316	1	0.77639	0.048446
COLO858	AZ628	48	0.0316	2	0.74737	0.038789
COLO858	AZ628	48	0.0316	3	0.8102	0.055911
COLO858	AZ628	48	0.0316	4	NaN	NaN
COLO858	AZ628	48	0.1	1	0.49718	0.079915
COLO858	AZ628	48	0.1	2	0.44623	0.107
COLO858	AZ628	48	0.1	3	0.48279	0.14106
COLO858	AZ628	48	0.1	4	0.4933	0.154
COLO858	AZ628	48	0.316	1	0.37083	0.23659
COLO858	AZ628	48	0.316	2	0.36009	0.21397
COLO858	AZ628	48	0.316	3	0.35324	0.22116
COLO858	AZ628	48	0.316	4	0.38956	0.21283
COLO858	AZ628	48	1	1	0.31371	0.25824
COLO858	AZ628	48	1	2	0.32513	0.25302
COLO858	AZ628	48	1	3	0.31074	0.34172
COLO858	AZ628	48	1	4	0.3249	0.32956
COLO858	AZ628	48	3.16	1	0.23648	0.46539
COLO858	AZ628	48	3.16	2	0.223	0.45898
COLO858	AZ628	48	3.16	3	0.26938	0.39662
COLO858	AZ628	48	3.16	4	0.26413	0.42113
COLO858	Selumetinib	48	0.00316	1	1.004	0.049124
COLO858	Selumetinib	48	0.00316	2	0.95643	0.045382
COLO858	Selumetinib	48	0.00316	3	0.98933	0.054172
COLO858	Selumetinib	48	0.00316	4	NaN	NaN
COLO858	Selumetinib	48	0.01	1	1.0188	0.053693
COLO858	Selumetinib	48	0.01	2	1.0609	0.046416
COLO858	Selumetinib	48	0.01	3	1.0764	0.053636
COLO858	Selumetinib	48	0.01	4	1.0558	0.042081
COLO858	Selumetinib	48	0.0316	1	1.0238	0.043339
COLO858	Selumetinib	48	0.0316	2	1.0513	0.048594
COLO858	Selumetinib	48	0.0316	3	1.0567	0.054772
COLO858	Selumetinib	48	0.0316	4	1.1248	0.042404
COLO858	Selumetinib	48	0.1	1	0.65918	0.07798
COLO858	Selumetinib	48	0.1	2	0.64844	0.053369
COLO858	Selumetinib	48	0.1	3	0.74577	0.066094
COLO858	Selumetinib	48	0.1	4	0.75537	0.062128
COLO858	Selumetinib	48	0.316	1	0.45651	0.15375
COLO858	Selumetinib	48	0.316	2	0.43892	0.16003
COLO858	Selumetinib	48	0.316	3	0.46542	0.15231
COLO858	Selumetinib	48	0.316	4	0.45742	0.15277
COLO858	Selumetinib	48	1	1	0.37837	0.19377
COLO858	Selumetinib	48	1	2	0.35712	0.19225
COLO858	Selumetinib	48	1	3	0.37106	0.27597
COLO858	Selumetinib	48	1	4	0.38956	0.2654
COLO858	Selumetinib	48	3.16	1	0.31782	0.25495
COLO858	Selumetinib	48	3.16	2	0.31691	0.2832
COLO858	Selumetinib	48	3.16	3	0.30366	0.36865
COLO858	Selumetinib	48	3.16	4	0.32033	0.34425
COLO858	Vemurafenib	48	0.00316	1	0.89109	0.042004
COLO858	Vemurafenib	48	0.00316	2	0.97631	0.05234
COLO858	Vemurafenib	48	0.00316	3	0.95346	0.042011
COLO858	Vemurafenib	48	0.00316	4	0.88492	0.05858
COLO858	Vemurafenib	48	0.01	1	0.94935	0.051586
COLO858	Vemurafenib	48	0.01	2	1.1139	0.051741
COLO858	Vemurafenib	48	0.01	3	0.99048	0.055144
COLO858	Vemurafenib	48	0.01	4	1.0204	0.042247
COLO858	Vemurafenib	48	0.0316	1	0.97106	0.046444
COLO858	Vemurafenib	48	0.0316	2	1.0158	0.051216
COLO858	Vemurafenib	48	0.0316	3	0.96557	0.050337
COLO858	Vemurafenib	48	0.0316	4	1.0574	0.044197
COLO858	Vemurafenib	48	0.1	1	0.88263	0.049459
COLO858	Vemurafenib	48	0.1	2	0.97837	0.048233
COLO858	Vemurafenib	48	0.1	3	0.84813	0.05282
COLO858	Vemurafenib	48	0.1	4	1.0216	0.045881
COLO858	Vemurafenib	48	0.316	1	0.56276	0.09681
COLO858	Vemurafenib	48	0.316	2	0.66717	0.068283
COLO858	Vemurafenib	48	0.316	3	0.47959	0.086199
COLO858	Vemurafenib	48	0.316	4	0.58743	0.067465
COLO858	Vemurafenib	48	1	1	0.36557	0.1601
COLO858	Vemurafenib	48	1	2	0.4019	0.15392
COLO858	Vemurafenib	48	1	3	0.30685	0.24804
COLO858	Vemurafenib	48	1	4	0.37426	0.21401
COLO858	Vemurafenib	48	3.16	1	0.2198	0.408
COLO858	Vemurafenib	48	3.16	2	0.22803	0.39661
COLO858	Vemurafenib	48	3.16	3	0.19147	0.54208
COLO858	Vemurafenib	48	3.16	4	0.22049	0.46329
COLO858	PLX4720	48	0.00316	1	0.98774	0.053427
COLO858	PLX4720	48	0.00316	2	0.91485	0.048931
COLO858	PLX4720	48	0.00316	3	1.0005	0.05462
COLO858	PLX4720	48	0.00316	4	0.96969	0.051832
COLO858	PLX4720	48	0.01	1	1.0709	0.05083
COLO858	PLX4720	48	0.01	2	0.97426	0.053916
COLO858	PLX4720	48	0.01	3	1.0798	0.054422
COLO858	PLX4720	48	0.01	4	1.1518	0.050122
COLO858	PLX4720	48	0.0316	1	1.0357	0.044074
COLO858	PLX4720	48	0.0316	2	1.001	0.04491
COLO858	PLX4720	48	0.0316	3	1.073	0.043585
COLO858	PLX4720	48	0.0316	4	1.1308	0.052097
COLO858	PLX4720	48	0.1	1	0.82346	0.048574
COLO858	PLX4720	48	0.1	2	0.84722	0.054323
COLO858	PLX4720	48	0.1	3	0.95323	0.047053
COLO858	PLX4720	48	0.1	4	0.94752	0.049071
COLO858	PLX4720	48	0.316	1	0.52071	0.081419
COLO858	PLX4720	48	0.316	2	0.57532	0.073584
COLO858	PLX4720	48	0.316	3	0.54151	0.078538
COLO858	PLX4720	48	0.316	4	0.51477	0.080408
COLO858	PLX4720	48	1	1	0.4035	0.13643
COLO858	PLX4720	48	1	2	0.44189	0.13584
COLO858	PLX4720	48	1	3	0.36923	0.20355
COLO858	PLX4720	48	1	4	0.41356	0.25971
COLO858	PLX4720	48	3.16	1	0.30868	0.27366
COLO858	PLX4720	48	3.16	2	0.30206	0.30713
COLO858	PLX4720	48	3.16	3	0.32993	0.35993
COLO858	PLX4720	48	3.16	4	0.28218	0.35102
COLO858	SB590885	48	0.00316	1	0.94501	0.056569
COLO858	SB590885	48	0.00316	2	0.99093	0.051607
COLO858	SB590885	48	0.00316	3	0.92467	0.050669
COLO858	SB590885	48	0.00316	4	0.99276	0.046103
COLO858	SB590885	48	0.01	1	1.088	0.053092
COLO858	SB590885	48	0.01	2	NaN	NaN
COLO858	SB590885	48	0.01	3	0.90137	0.049398
COLO858	SB590885	48	0.01	4	1.1136	0.049903
COLO858	SB590885	48	0.0316	1	0.9016	0.048469
COLO858	SB590885	48	0.0316	2	0.91668	0.047483
COLO858	SB590885	48	0.0316	3	0.9754	0.054066
COLO858	SB590885	48	0.0316	4	0.92353	0.04354
COLO858	SB590885	48	0.1	1	0.60434	0.060724
COLO858	SB590885	48	0.1	2	0.62559	0.063932
COLO858	SB590885	48	0.1	3	0.54471	0.08131
COLO858	SB590885	48	0.1	4	0.56093	0.090741
COLO858	SB590885	48	0.316	1	0.46474	0.1595
COLO858	SB590885	48	0.316	2	0.45674	0.13162
COLO858	SB590885	48	0.316	3	0.40487	0.16651
COLO858	SB590885	48	0.316	4	0.39733	0.15418
COLO858	SB590885	48	1	1	0.33793	0.19924
COLO858	SB590885	48	1	2	0.36443	0.23648
COLO858	SB590885	48	1	3	0.32559	0.25471
COLO858	SB590885	48	1	4	0.33473	0.2586
COLO858	SB590885	48	3.16	1	0.27669	0.29675
COLO858	SB590885	48	3.16	2	0.28812	0.33701
COLO858	SB590885	48	3.16	3	0.2527	0.40602
COLO858	SB590885	48	3.16	4	0.292	0.32238
COLO858	AZ628	72	0.00316	1	1.0032	0.091746
COLO858	AZ628	72	0.00316	2	1.0635	0.078956
COLO858	AZ628	72	0.00316	3	1.1184	0.082812
COLO858	AZ628	72	0.00316	4	1.0091	0.085282
COLO858	AZ628	72	0.01	1	1.2426	0.063766
COLO858	AZ628	72	0.01	2	1.1376	0.068966
COLO858	AZ628	72	0.01	3	1.0617	0.073828
COLO858	AZ628	72	0.01	4	1.0723	0.069943
COLO858	AZ628	72	0.0316	1	0.78276	0.06467
COLO858	AZ628	72	0.0316	2	0.72864	0.070005
COLO858	AZ628	72	0.0316	3	0.70431	0.062832
COLO858	AZ628	72	0.0316	4	0.64728	0.074286
COLO858	AZ628	72	0.1	1	0.45077	0.11923
COLO858	AZ628	72	0.1	2	0.48855	0.097315
COLO858	AZ628	72	0.1	3	0.47583	0.10274
COLO858	AZ628	72	0.1	4	0.48637	0.1185
COLO858	AZ628	72	0.316	1	0.3487	0.22456
COLO858	AZ628	72	0.316	2	0.36904	0.21786
COLO858	AZ628	72	0.316	3	0.42244	0.20668
COLO858	AZ628	72	0.316	4	0.42861	0.25174
COLO858	AZ628	72	1	1	0.30439	0.35982
COLO858	AZ628	72	1	2	0.26552	0.41567
COLO858	AZ628	72	1	3	0.33308	0.36976
COLO858	AZ628	72	1	4	0.32509	0.38019
COLO858	AZ628	72	3.16	1	0.20958	0.54024
COLO858	AZ628	72	3.16	2	0.21249	0.55069
COLO858	AZ628	72	3.16	3	0.21213	0.52941
COLO858	AZ628	72	3.16	4	0.21794	0.51652
COLO858	Selumetinib	72	0.00316	1	0.9662	0.085596
COLO858	Selumetinib	72	0.00316	2	1.033	0.10874
COLO858	Selumetinib	72	0.00316	3	0.92116	0.091039
COLO858	Selumetinib	72	0.00316	4	0.97637	0.097987
COLO858	Selumetinib	72	0.01	1	0.99562	0.076171
COLO858	Selumetinib	72	0.01	2	1.0345	0.084539
COLO858	Selumetinib	72	0.01	3	0.94949	0.06776
COLO858	Selumetinib	72	0.01	4	1.2016	0.07261
COLO858	Selumetinib	72	0.0316	1	0.70758	0.067496
COLO858	Selumetinib	72	0.0316	2	0.88738	0.063626
COLO858	Selumetinib	72	0.0316	3	0.72392	0.074315
COLO858	Selumetinib	72	0.0316	4	1.0541	0.065679
COLO858	Selumetinib	72	0.1	1	0.50743	0.074221
COLO858	Selumetinib	72	0.1	2	0.59207	0.065367
COLO858	Selumetinib	72	0.1	3	0.45549	0.092619
COLO858	Selumetinib	72	0.1	4	0.6244	0.075309
COLO858	Selumetinib	72	0.316	1	0.38503	0.12901
COLO858	Selumetinib	72	0.316	2	0.43842	0.12663
COLO858	Selumetinib	72	0.316	3	0.37013	0.1702
COLO858	Selumetinib	72	0.316	4	0.51361	0.11069
COLO858	Selumetinib	72	1	1	0.32836	0.26802
COLO858	Selumetinib	72	1	2	0.3458	0.22412
COLO858	Selumetinib	72	1	3	0.29821	0.30892
COLO858	Selumetinib	72	1	4	0.3952	0.23326
COLO858	Selumetinib	72	3.16	1	0.27933	0.38529
COLO858	Selumetinib	72	3.16	2	0.2993	0.34447
COLO858	Selumetinib	72	3.16	3	0.25099	0.43221
COLO858	Selumetinib	72	3.16	4	0.29059	0.37057
COLO858	Vemurafenib	72	0.00316	1	1.2462	0.08262
COLO858	Vemurafenib	72	0.00316	2	1.1267	0.086841
COLO858	Vemurafenib	72	0.00316	3	1.2292	0.09349
COLO858	Vemurafenib	72	0.00316	4	1.2332	0.088591
COLO858	Vemurafenib	72	0.01	1	1.4003	0.07354
COLO858	Vemurafenib	72	0.01	2	1.2575	0.08121
COLO858	Vemurafenib	72	0.01	3	1.0654	0.075638
COLO858	Vemurafenib	72	0.01	4	0.97709	0.10184
COLO858	Vemurafenib	72	0.0316	1	1.2579	0.081189
COLO858	Vemurafenib	72	0.0316	2	1.3036	0.067792
COLO858	Vemurafenib	72	0.0316	3	1.2887	0.077483
COLO858	Vemurafenib	72	0.0316	4	1.4035	0.071823
COLO858	Vemurafenib	72	0.1	1	1.0417	0.05998
COLO858	Vemurafenib	72	0.1	2	1.0417	0.056889
COLO858	Vemurafenib	72	0.1	3	1.2234	0.058429
COLO858	Vemurafenib	72	0.1	4	1.3036	0.059486
COLO858	Vemurafenib	72	0.316	1	0.62585	0.065111
COLO858	Vemurafenib	72	0.316	2	0.61895	0.071895
COLO858	Vemurafenib	72	0.316	3	0.69414	0.070977
COLO858	Vemurafenib	72	0.316	4	0.78167	0.066782
COLO858	Vemurafenib	72	1	1	0.409	0.24682
COLO858	Vemurafenib	72	1	2	0.32001	0.25591
COLO858	Vemurafenib	72	1	3	0.44278	0.26566
COLO858	Vemurafenib	72	1	4	0.39956	0.23238
COLO858	Vemurafenib	72	3.16	1	0.12277	0.7195
COLO858	Vemurafenib	72	3.16	2	0.10316	0.7585
COLO858	Vemurafenib	72	3.16	3	0.13875	0.71364
COLO858	Vemurafenib	72	3.16	4	0.14275	0.70205
COLO858	PLX4720	72	0.00316	1	1.0243	0.093248
COLO858	PLX4720	72	0.00316	2	1.0592	0.085607
COLO858	PLX4720	72	0.00316	3	1.3015	0.091992
COLO858	PLX4720	72	0.00316	4	1.1344	0.08255
COLO858	PLX4720	72	0.01	1	1.2895	0.079357
COLO858	PLX4720	72	0.01	2	1.2615	0.080974
COLO858	PLX4720	72	0.01	3	1.065	0.080013
COLO858	PLX4720	72	0.01	4	1.191	0.089925
COLO858	PLX4720	72	0.0316	1	1.1594	0.069659
COLO858	PLX4720	72	0.0316	2	1.1079	0.076317
COLO858	PLX4720	72	0.0316	3	1.2975	0.061728
COLO858	PLX4720	72	0.0316	4	1.186	0.079244
COLO858	PLX4720	72	0.1	1	0.87975	0.054645
COLO858	PLX4720	72	0.1	2	0.76351	0.056553
COLO858	PLX4720	72	0.1	3	0.91026	0.055409
COLO858	PLX4720	72	0.1	4	1.0196	0.045238
COLO858	PLX4720	72	0.316	1	0.51143	0.090439
COLO858	PLX4720	72	0.316	2	0.48455	0.099257
COLO858	PLX4720	72	0.316	3	0.65091	0.07438
COLO858	PLX4720	72	0.316	4	0.62948	0.072766
COLO858	PLX4720	72	1	1	0.38684	0.20045
COLO858	PLX4720	72	1	2	0.36868	0.20827
COLO858	PLX4720	72	1	3	0.48056	0.16583
COLO858	PLX4720	72	1	4	0.4337	0.15737
COLO858	PLX4720	72	3.16	1	0.26371	0.38631
COLO858	PLX4720	72	3.16	2	0.247	0.38238
COLO858	PLX4720	72	3.16	3	0.25136	0.37882
COLO858	PLX4720	72	3.16	4	0.3309	0.34929
COLO858	SB590885	72	0.00316	1	0.94731	0.0935
COLO858	SB590885	72	0.00316	2	1.1656	0.079725
COLO858	SB590885	72	0.00316	3	0.99816	0.083389
COLO858	SB590885	72	0.00316	4	1.17	0.085203
COLO858	SB590885	72	0.01	1	1.2789	0.061317
COLO858	SB590885	72	0.01	2	1.2466	0.067898
COLO858	SB590885	72	0.01	3	1.1533	0.07596
COLO858	SB590885	72	0.01	4	1.1674	0.071635
COLO858	SB590885	72	0.0316	1	0.91244	0.067211
COLO858	SB590885	72	0.0316	2	0.89101	0.07259
COLO858	SB590885	72	0.0316	3	0.91789	0.059546
COLO858	SB590885	72	0.0316	4	0.90299	0.071001
COLO858	SB590885	72	0.1	1	0.57282	0.072353
COLO858	SB590885	72	0.1	2	0.571	0.075838
COLO858	SB590885	72	0.1	3	0.68106	0.073159
COLO858	SB590885	72	0.1	4	0.59679	0.086715
COLO858	SB590885	72	0.316	1	0.50816	0.12781
COLO858	SB590885	72	0.316	2	0.44968	0.14385
COLO858	SB590885	72	0.316	3	0.52959	0.13677
COLO858	SB590885	72	0.316	4	0.48927	0.15602
COLO858	SB590885	72	1	1	0.32255	0.29524
COLO858	SB590885	72	1	2	0.36251	0.26455
COLO858	SB590885	72	1	3	0.42716	0.24567
COLO858	SB590885	72	1	4	0.41118	0.26494
COLO858	SB590885	72	3.16	1	0.27024	0.4497
COLO858	SB590885	72	3.16	2	0.27533	0.42792
COLO858	SB590885	72	3.16	3	0.30838	0.41969
COLO858	SB590885	72	3.16	4	0.30729	0.39957
K2	AZ628	24	0.00316	1	1.2568	0.0027998
K2	AZ628	24	0.00316	2	1.355	0.0047516
K2	AZ628	24	0.00316	3	1.2927	0.0036265
K2	AZ628	24	0.00316	4	1.2509	0.0046795
K2	AZ628	24	0.01	1	1.6962	0.003111
K2	AZ628	24	0.01	2	1.7773	0.0026403
K2	AZ628	24	0.01	3	1.048	0.002798
K2	AZ628	24	0.01	4	1.188	0.0034534
K2	AZ628	24	0.0316	1	1.912	0.00092194
K2	AZ628	24	0.0316	2	2.0884	0.0030882
K2	AZ628	24	0.0316	3	1.1074	0.0015907
K2	AZ628	24	0.0316	4	1.1792	0.0054563
K2	AZ628	24	0.1	1	1.3709	0.0059701
K2	AZ628	24	0.1	2	2.039	0.002876
K2	AZ628	24	0.1	3	0.77221	0.0083082
K2	AZ628	24	0.1	4	1.121	0.0067744
K2	AZ628	24	0.316	1	1.0963	0.027647
K2	AZ628	24	0.316	2	1.3168	0.014525
K2	AZ628	24	0.316	3	0.51285	0.048035
K2	AZ628	24	0.316	4	0.88807	0.024548
K2	AZ628	24	1	1	0.90101	0.1093
K2	AZ628	24	1	2	1.2815	0.077086
K2	AZ628	24	1	3	0.54461	0.16426
K2	AZ628	24	1	4	0.68164	0.11729
K2	AZ628	24	3.16	1	1.0004	0.10143
K2	AZ628	24	3.16	2	0.99041	0.099947
K2	AZ628	24	3.16	3	0.4805	0.16119
K2	AZ628	24	3.16	4	0.4064	0.17933
K2	Selumetinib	24	0.00316	1	1.2645	0.0060102
K2	Selumetinib	24	0.00316	2	1.1221	0.0036554
K2	Selumetinib	24	0.00316	3	1.0004	0.0058445
K2	Selumetinib	24	0.00316	4	1.2392	0.0047237
K2	Selumetinib	24	0.01	1	1.3403	0.0026258
K2	Selumetinib	24	0.01	2	1.3956	0.0046141
K2	Selumetinib	24	0.01	3	0.89395	0.00065746
K2	Selumetinib	24	0.01	4	0.94983	0.0049291
K2	Selumetinib	24	0.0316	1	1.1398	0.0015456
K2	Selumetinib	24	0.0316	2	1.3897	0.0021115
K2	Selumetinib	24	0.0316	3	0.72751	0.0088141
K2	Selumetinib	24	0.0316	4	0.82397	0.0056778
K2	Selumetinib	24	0.1	1	0.61283	0.012322
K2	Selumetinib	24	0.1	2	0.93983	0.0080695
K2	Selumetinib	24	0.1	3	0.43286	0.018667
K2	Selumetinib	24	0.1	4	0.53343	0.011983
K2	Selumetinib	24	0.316	1	0.56225	0.029442
K2	Selumetinib	24	0.316	2	0.67046	0.0086957
K2	Selumetinib	24	0.316	3	0.35111	0.035541
K2	Selumetinib	24	0.316	4	0.38346	0.032641
K2	Selumetinib	24	1	1	0.6687	0.10331
K2	Selumetinib	24	1	2	0.88572	0.07664
K2	Selumetinib	24	1	3	0.36699	0.16354
K2	Selumetinib	24	1	4	0.52226	0.14779
K2	Selumetinib	24	3.16	1	0.62812	0.11589
K2	Selumetinib	24	3.16	2	0.72222	0.11845
K2	Selumetinib	24	3.16	3	0.3617	0.18218
K2	Selumetinib	24	3.16	4	0.48521	0.15123
K2	Vemurafenib	24	0.00316	1	1.7791	0.0046068
K2	Vemurafenib	24	0.00316	2	1.912	0.0033722
K2	Vemurafenib	24	0.00316	3	1.6074	0.0047342
K2	Vemurafenib	24	0.00316	4	1.7961	0.0039139
K2	Vemurafenib	24	0.01	1	2.4748	0.0021342
K2	Vemurafenib	24	0.01	2	2.4348	0.001688
K2	Vemurafenib	24	0.01	3	1.6373	0.0028653
K2	Vemurafenib	24	0.01	4	1.7838	0.0026307
K2	Vemurafenib	24	0.0316	1	2.489	0.0016513
K2	Vemurafenib	24	0.0316	2	2.4766	0.0030777
K2	Vemurafenib	24	0.0316	3	1.7373	0.0016898
K2	Vemurafenib	24	0.0316	4	1.962	0.0041791
K2	Vemurafenib	24	0.1	1	2.6924	0.0013089
K2	Vemurafenib	24	0.1	2	2.2931	0.0025582
K2	Vemurafenib	24	0.1	3	1.8455	0.0015908
K2	Vemurafenib	24	0.1	4	1.5697	0.0014964
K2	Vemurafenib	24	0.316	1	1.979	0.0041432
K2	Vemurafenib	24	0.316	2	1.9191	0.0021407
K2	Vemurafenib	24	0.316	3	1.4633	0.0055955
K2	Vemurafenib	24	0.316	4	0.99629	0.007034
K2	Vemurafenib	24	1	1	1.3298	0.044379
K2	Vemurafenib	24	1	2	1.3121	0.040843
K2	Vemurafenib	24	1	3	0.63694	0.067986
K2	Vemurafenib	24	1	4	0.51402	0.024554
K2	Vemurafenib	24	3.16	1	0.77338	0.17607
K2	Vemurafenib	24	3.16	2	0.86043	0.16112
K2	Vemurafenib	24	3.16	3	0.33935	0.17923
K2	Vemurafenib	24	3.16	4	0.38463	0.21583
K2	PLX4720	24	0.00316	1	1.862	0.0025205
K2	PLX4720	24	0.00316	2	1.6244	0.0032479
K2	PLX4720	24	0.00316	3	1.7256	0.0084488
K2	PLX4720	24	0.00316	4	1.4944	0.0058685
K2	PLX4720	24	0.01	1	2.1314	0.0035744
K2	PLX4720	24	0.01	2	1.8855	0.0027994
K2	PLX4720	24	0.01	3	1.6662	0.0059649
K2	PLX4720	24	0.01	4	1.4674	0.0031962
K2	PLX4720	24	0.0316	1	1.8285	0.0032062
K2	PLX4720	24	0.0316	2	1.9491	0.0033083
K2	PLX4720	24	0.0316	3	1.7697	0.0036424
K2	PLX4720	24	0.0316	4	1.4768	0.0039667
K2	PLX4720	24	0.1	1	2.3008	0.0033121
K2	PLX4720	24	0.1	2	1.9038	0.0030798
K2	PLX4720	24	0.1	3	1.0427	0.0039326
K2	PLX4720	24	0.1	4	0.70516	0.0024958
K2	PLX4720	24	0.316	1	1.5579	0.0030109
K2	PLX4720	24	0.316	2	1.0957	0.0048077
K2	PLX4720	24	0.316	3	0.78456	0.0081784
K2	PLX4720	24	0.316	4	0.38111	0.016692
K2	PLX4720	24	1	1	1.0104	0.033746
K2	PLX4720	24	1	2	0.7728	0.043668
K2	PLX4720	24	1	3	0.37934	0.073276
K2	PLX4720	24	1	4	0.31935	0.050699
K2	PLX4720	24	3.16	1	0.99216	0.13176
K2	PLX4720	24	3.16	2	0.75692	0.17288
K2	PLX4720	24	3.16	3	0.33817	0.13793
K2	PLX4720	24	3.16	4	0.28759	0.16978
K2	SB590885	24	0.00316	1	1.665	0.0038705
K2	SB590885	24	0.00316	2	1.5932	0.0029444
K2	SB590885	24	0.00316	3	1.4974	0.0077942
K2	SB590885	24	0.00316	4	1.4591	0.0091853
K2	SB590885	24	0.01	1	2.152	0.0013646
K2	SB590885	24	0.01	2	2.1325	0.0019268
K2	SB590885	24	0.01	3	1.3974	0.0033557
K2	SB590885	24	0.01	4	1.5009	0.003125
K2	SB590885	24	0.0316	1	1.9702	0.0029762
K2	SB590885	24	0.0316	2	2.2896	0.0012827
K2	SB590885	24	0.0316	3	1.4015	0.0016757
K2	SB590885	24	0.0316	4	1.6091	0.0029155
K2	SB590885	24	0.1	1	2.162	0.0029835
K2	SB590885	24	0.1	2	2.556	0.0018374
K2	SB590885	24	0.1	3	1.5509	0.0034014
K2	SB590885	24	0.1	4	2.0032	0.0023433
K2	SB590885	24	0.316	1	2.0214	0.0031903
K2	SB590885	24	0.316	2	2.3537	0.0024925
K2	SB590885	24	0.316	3	1.4209	0.0037113
K2	SB590885	24	0.316	4	1.7803	0.0046037
K2	SB590885	24	1	1	1.475	0.0059453
K2	SB590885	24	1	2	1.5538	0.0090023
K2	SB590885	24	1	3	0.62694	0.016605
K2	SB590885	24	1	4	0.68811	0.020101
K2	SB590885	24	3.16	1	1.0039	0.026241
K2	SB590885	24	3.16	2	0.96806	0.026611
K2	SB590885	24	3.16	3	0.37287	0.052317
K2	SB590885	24	3.16	4	0.37405	0.043609
K2	AZ628	48	0.00316	1	1.1974	0.0018254
K2	AZ628	48	0.00316	2	1.2375	0.0014723
K2	AZ628	48	0.00316	3	1.0937	0.002994
K2	AZ628	48	0.00316	4	1.2616	0.0040334
K2	AZ628	48	0.01	1	1.0383	0.001404
K2	AZ628	48	0.01	2	1.0113	0.0046695
K2	AZ628	48	0.01	3	1.0259	0.0035448
K2	AZ628	48	0.01	4	1.0591	0.0024063
K2	AZ628	48	0.0316	1	1.0904	0.0033356
K2	AZ628	48	0.0316	2	1.2583	0.0034682
K2	AZ628	48	0.0316	3	0.98717	0.0073394
K2	AZ628	48	0.0316	4	1.1175	0.0048749
K2	AZ628	48	0.1	1	0.92148	0.023211
K2	AZ628	48	0.1	2	1.2799	0.015717
K2	AZ628	48	0.1	3	0.76711	0.025498
K2	AZ628	48	0.1	4	1.081	0.023087
K2	AZ628	48	0.316	1	1.0094	0.054682
K2	AZ628	48	0.316	2	1.3269	0.052138
K2	AZ628	48	0.316	3	0.48391	0.071429
K2	AZ628	48	0.316	4	0.72843	0.081454
K2	AZ628	48	1	1	0.84703	0.21931
K2	AZ628	48	1	2	0.8339	0.22934
K2	AZ628	48	1	3	0.34305	0.27132
K2	AZ628	48	1	4	0.3613	0.29537
K2	AZ628	48	3.16	1	0.73463	0.29983
K2	AZ628	48	3.16	2	0.75215	0.35894
K2	AZ628	48	3.16	3	0.33502	0.35804
K2	AZ628	48	3.16	4	0.3102	0.41379
K2	Selumetinib	48	0.00316	1	1.301	0.0019597
K2	Selumetinib	48	0.00316	2	1.2306	0.0014806
K2	Selumetinib	48	0.00316	3	0.95506	0.0045645
K2	Selumetinib	48	0.00316	4	1.174	0.0027898
K2	Selumetinib	48	0.01	1	0.8182	0.002669
K2	Selumetinib	48	0.01	2	1.0653	0.0020513
K2	Selumetinib	48	0.01	3	0.91747	0.003962
K2	Selumetinib	48	0.01	4	1.035	0.004563
K2	Selumetinib	48	0.0316	1	0.7277	0.0044933
K2	Selumetinib	48	0.0316	2	0.85543	0.0055155
K2	Selumetinib	48	0.0316	3	0.82368	0.0070392
K2	Selumetinib	48	0.0316	4	0.8828	0.0061627
K2	Selumetinib	48	0.1	1	0.58537	0.04694
K2	Selumetinib	48	0.1	2	0.81273	0.040913
K2	Selumetinib	48	0.1	3	0.43647	0.033145
K2	Selumetinib	48	0.1	4	0.53318	0.027944
K2	Selumetinib	48	0.316	1	0.65069	0.068443
K2	Selumetinib	48	0.316	2	0.8255	0.05197
K2	Selumetinib	48	0.316	3	0.32626	0.084954
K2	Selumetinib	48	0.316	4	0.35874	0.070888
K2	Selumetinib	48	1	1	0.62551	0.18998
K2	Selumetinib	48	1	2	0.73135	0.17224
K2	Selumetinib	48	1	3	0.33648	0.21331
K2	Selumetinib	48	1	4	0.32626	0.21921
K2	Selumetinib	48	3.16	1	0.66091	0.31994
K2	Selumetinib	48	3.16	2	0.69083	0.31562
K2	Selumetinib	48	3.16	3	0.36129	0.33779
K2	Selumetinib	48	3.16	4	0.41202	0.35633
K2	Vemurafenib	48	0.00316	1	1.3923	0.0015703
K2	Vemurafenib	48	0.00316	2	1.4324	0.0033012
K2	Vemurafenib	48	0.00316	3	1.5116	0.0048054
K2	Vemurafenib	48	0.00316	4	1.4284	0.0025484
K2	Vemurafenib	48	0.01	1	1.2375	0.0017663
K2	Vemurafenib	48	0.01	2	1.2061	0.0045181
K2	Vemurafenib	48	0.01	3	1.4831	0.0014742
K2	Vemurafenib	48	0.01	4	1.443	0.0025227
K2	Vemurafenib	48	0.0316	1	1.2966	0.0019663
K2	Vemurafenib	48	0.0316	2	1.4441	0.0017659
K2	Vemurafenib	48	0.0316	3	1.4459	0.0012604
K2	Vemurafenib	48	0.0316	4	1.3299	0.0019173
K2	Vemurafenib	48	0.1	1	1.355	0.0013448
K2	Vemurafenib	48	0.1	2	1.3532	0.0026896
K2	Vemurafenib	48	0.1	3	1.6448	0.0035375
K2	Vemurafenib	48	0.1	4	1.3718	0.0015936
K2	Vemurafenib	48	0.316	1	1.1952	0.012364
K2	Vemurafenib	48	0.316	2	1.2784	0.0073675
K2	Vemurafenib	48	0.316	3	1.1766	0.014067
K2	Vemurafenib	48	0.316	4	0.84521	0.012788
K2	Vemurafenib	48	1	1	1.0835	0.051741
K2	Vemurafenib	48	1	2	0.84886	0.072568
K2	Vemurafenib	48	1	3	0.53829	0.089506
K2	Vemurafenib	48	1	4	0.41202	0.1152
K2	Vemurafenib	48	3.16	1	0.72733	0.19605
K2	Vemurafenib	48	3.16	2	0.67551	0.21866
K2	Vemurafenib	48	3.16	3	0.30144	0.27797
K2	Vemurafenib	48	3.16	4	0.25801	0.25422
K2	PLX4720	48	0.00316	1	1.4101	0.00025873
K2	PLX4720	48	0.00316	2	1.1737	0.0021719
K2	PLX4720	48	0.00316	3	1.4777	0.0036909
K2	PLX4720	48	0.00316	4	1.3163	0.0033158
K2	PLX4720	48	0.01	1	1.1656	0.0021868
K2	PLX4720	48	0.01	2	1.3032	0
K2	PLX4720	48	0.01	3	1.3481	0.002161
K2	PLX4720	48	0.01	4	1.2649	0.0045951
K2	PLX4720	48	0.0316	1	1.1769	0.001857
K2	PLX4720	48	0.0316	2	1.4127	0.00129
K2	PLX4720	48	0.0316	3	1.1861	0.0015361
K2	PLX4720	48	0.0316	4	0.97038	0.0033733
K2	PLX4720	48	0.1	1	0.82514	0.0022065
K2	PLX4720	48	0.1	2	0.91455	0.0043703
K2	PLX4720	48	0.1	3	0.94739	0.0061256
K2	PLX4720	48	0.1	4	0.69668	0.0083117
K2	PLX4720	48	0.316	1	0.96564	0.014158
K2	PLX4720	48	0.316	2	0.67879	0.010638
K2	PLX4720	48	0.316	3	0.54048	0.015293
K2	PLX4720	48	0.316	4	0.32297	0.026403
K2	PLX4720	48	1	1	0.62624	0.072934
K2	PLX4720	48	1	2	0.56238	0.073361
K2	PLX4720	48	1	3	0.2529	0.10696
K2	PLX4720	48	1	4	0.24013	0.089903
K2	PLX4720	48	3.16	1	0.67843	0.1523
K2	PLX4720	48	3.16	2	0.59522	0.16144
K2	PLX4720	48	3.16	3	0.23429	0.18112
K2	PLX4720	48	3.16	4	0.25072	0.19743
K2	SB590885	48	0.00316	1	1.4079	0.0018111
K2	SB590885	48	0.00316	2	1.4868	0.0012258
K2	SB590885	48	0.00316	3	1.4777	0.0029549
K2	SB590885	48	0.00316	4	1.6714	0.0017437
K2	SB590885	48	0.01	1	1.4215	0.0015381
K2	SB590885	48	0.01	2	1.2123	0.0030012
K2	SB590885	48	0.01	3	1.3944	0.0031307
K2	SB590885	48	0.01	4	1.4704	0.0037092
K2	SB590885	48	0.0316	1	1.5105	0.0012066
K2	SB590885	48	0.0316	2	1.2985	0.0016835
K2	SB590885	48	0.0316	3	1.2934	0.0025331
K2	SB590885	48	0.0316	4	1.4105	0.00155
K2	SB590885	48	0.1	1	1.3583	0.0050789
K2	SB590885	48	0.1	2	1.5043	0.0043478
K2	SB590885	48	0.1	3	1.4098	0.003868
K2	SB590885	48	0.1	4	1.6036	0.0036281
K2	SB590885	48	0.316	1	1.285	0.010677
K2	SB590885	48	0.316	2	1.5098	0.0081515
K2	SB590885	48	0.316	3	1.1565	0.0065831
K2	SB590885	48	0.316	4	1.3554	0.010128
K2	SB590885	48	1	1	1.2401	0.026082
K2	SB590885	48	1	2	1.2539	0.018286
K2	SB590885	48	1	3	0.45654	0.036952
K2	SB590885	48	1	4	0.66967	0.042276
K2	SB590885	48	3.16	1	0.9255	0.061088
K2	SB590885	48	3.16	2	0.85068	0.063479
K2	SB590885	48	3.16	3	0.29633	0.10965
K2	SB590885	48	3.16	4	0.27407	0.086375
K2	AZ628	72	0.00316	1	NaN	NaN
K2	AZ628	72	0.00316	2	NaN	NaN
K2	AZ628	72	0.00316	3	NaN	NaN
K2	AZ628	72	0.00316	4	NaN	NaN
K2	AZ628	72	0.01	1	NaN	NaN
K2	AZ628	72	0.01	2	NaN	NaN
K2	AZ628	72	0.01	3	NaN	NaN
K2	AZ628	72	0.01	4	NaN	NaN
K2	AZ628	72	0.0316	1	NaN	NaN
K2	AZ628	72	0.0316	2	NaN	NaN
K2	AZ628	72	0.0316	3	NaN	NaN
K2	AZ628	72	0.0316	4	NaN	NaN
K2	AZ628	72	0.1	1	NaN	NaN
K2	AZ628	72	0.1	2	NaN	NaN
K2	AZ628	72	0.1	3	NaN	NaN
K2	AZ628	72	0.1	4	NaN	NaN
K2	AZ628	72	0.316	1	NaN	NaN
K2	AZ628	72	0.316	2	NaN	NaN
K2	AZ628	72	0.316	3	NaN	NaN
K2	AZ628	72	0.316	4	NaN	NaN
K2	AZ628	72	1	1	NaN	NaN
K2	AZ628	72	1	2	NaN	NaN
K2	AZ628	72	1	3	NaN	NaN
K2	AZ628	72	1	4	NaN	NaN
K2	AZ628	72	3.16	1	NaN	NaN
K2	AZ628	72	3.16	2	NaN	NaN
K2	AZ628	72	3.16	3	NaN	NaN
K2	AZ628	72	3.16	4	NaN	NaN
K2	Selumetinib	72	0.00316	1	NaN	NaN
K2	Selumetinib	72	0.00316	2	NaN	NaN
K2	Selumetinib	72	0.00316	3	NaN	NaN
K2	Selumetinib	72	0.00316	4	NaN	NaN
K2	Selumetinib	72	0.01	1	NaN	NaN
K2	Selumetinib	72	0.01	2	NaN	NaN
K2	Selumetinib	72	0.01	3	NaN	NaN
K2	Selumetinib	72	0.01	4	NaN	NaN
K2	Selumetinib	72	0.0316	1	NaN	NaN
K2	Selumetinib	72	0.0316	2	NaN	NaN
K2	Selumetinib	72	0.0316	3	NaN	NaN
K2	Selumetinib	72	0.0316	4	NaN	NaN
K2	Selumetinib	72	0.1	1	NaN	NaN
K2	Selumetinib	72	0.1	2	NaN	NaN
K2	Selumetinib	72	0.1	3	NaN	NaN
K2	Selumetinib	72	0.1	4	NaN	NaN
K2	Selumetinib	72	0.316	1	NaN	NaN
K2	Selumetinib	72	0.316	2	NaN	NaN
K2	Selumetinib	72	0.316	3	NaN	NaN
K2	Selumetinib	72	0.316	4	NaN	NaN
K2	Selumetinib	72	1	1	NaN	NaN
K2	Selumetinib	72	1	2	NaN	NaN
K2	Selumetinib	72	1	3	NaN	NaN
K2	Selumetinib	72	1	4	NaN	NaN
K2	Selumetinib	72	3.16	1	NaN	NaN
K2	Selumetinib	72	3.16	2	NaN	NaN
K2	Selumetinib	72	3.16	3	NaN	NaN
K2	Selumetinib	72	3.16	4	NaN	NaN
K2	Vemurafenib	72	0.00316	1	NaN	NaN
K2	Vemurafenib	72	0.00316	2	NaN	NaN
K2	Vemurafenib	72	0.00316	3	NaN	NaN
K2	Vemurafenib	72	0.00316	4	NaN	NaN
K2	Vemurafenib	72	0.01	1	NaN	NaN
K2	Vemurafenib	72	0.01	2	NaN	NaN
K2	Vemurafenib	72	0.01	3	NaN	NaN
K2	Vemurafenib	72	0.01	4	NaN	NaN
K2	Vemurafenib	72	0.0316	1	NaN	NaN
K2	Vemurafenib	72	0.0316	2	NaN	NaN
K2	Vemurafenib	72	0.0316	3	NaN	NaN
K2	Vemurafenib	72	0.0316	4	NaN	NaN
K2	Vemurafenib	72	0.1	1	NaN	NaN
K2	Vemurafenib	72	0.1	2	NaN	NaN
K2	Vemurafenib	72	0.1	3	NaN	NaN
K2	Vemurafenib	72	0.1	4	NaN	NaN
K2	Vemurafenib	72	0.316	1	NaN	NaN
K2	Vemurafenib	72	0.316	2	NaN	NaN
K2	Vemurafenib	72	0.316	3	NaN	NaN
K2	Vemurafenib	72	0.316	4	NaN	NaN
K2	Vemurafenib	72	1	1	NaN	NaN
K2	Vemurafenib	72	1	2	NaN	NaN
K2	Vemurafenib	72	1	3	NaN	NaN
K2	Vemurafenib	72	1	4	NaN	NaN
K2	Vemurafenib	72	3.16	1	NaN	NaN
K2	Vemurafenib	72	3.16	2	NaN	NaN
K2	Vemurafenib	72	3.16	3	NaN	NaN
K2	Vemurafenib	72	3.16	4	NaN	NaN
K2	PLX4720	72	0.00316	1	NaN	NaN
K2	PLX4720	72	0.00316	2	NaN	NaN
K2	PLX4720	72	0.00316	3	NaN	NaN
K2	PLX4720	72	0.00316	4	NaN	NaN
K2	PLX4720	72	0.01	1	NaN	NaN
K2	PLX4720	72	0.01	2	NaN	NaN
K2	PLX4720	72	0.01	3	NaN	NaN
K2	PLX4720	72	0.01	4	NaN	NaN
K2	PLX4720	72	0.0316	1	NaN	NaN
K2	PLX4720	72	0.0316	2	NaN	NaN
K2	PLX4720	72	0.0316	3	NaN	NaN
K2	PLX4720	72	0.0316	4	NaN	NaN
K2	PLX4720	72	0.1	1	NaN	NaN
K2	PLX4720	72	0.1	2	NaN	NaN
K2	PLX4720	72	0.1	3	NaN	NaN
K2	PLX4720	72	0.1	4	NaN	NaN
K2	PLX4720	72	0.316	1	NaN	NaN
K2	PLX4720	72	0.316	2	NaN	NaN
K2	PLX4720	72	0.316	3	NaN	NaN
K2	PLX4720	72	0.316	4	NaN	NaN
K2	PLX4720	72	1	1	NaN	NaN
K2	PLX4720	72	1	2	NaN	NaN
K2	PLX4720	72	1	3	NaN	NaN
K2	PLX4720	72	1	4	NaN	NaN
K2	PLX4720	72	3.16	1	NaN	NaN
K2	PLX4720	72	3.16	2	NaN	NaN
K2	PLX4720	72	3.16	3	NaN	NaN
K2	PLX4720	72	3.16	4	NaN	NaN
K2	SB590885	72	0.00316	1	NaN	NaN
K2	SB590885	72	0.00316	2	NaN	NaN
K2	SB590885	72	0.00316	3	NaN	NaN
K2	SB590885	72	0.00316	4	NaN	NaN
K2	SB590885	72	0.01	1	NaN	NaN
K2	SB590885	72	0.01	2	NaN	NaN
K2	SB590885	72	0.01	3	NaN	NaN
K2	SB590885	72	0.01	4	NaN	NaN
K2	SB590885	72	0.0316	1	NaN	NaN
K2	SB590885	72	0.0316	2	NaN	NaN
K2	SB590885	72	0.0316	3	NaN	NaN
K2	SB590885	72	0.0316	4	NaN	NaN
K2	SB590885	72	0.1	1	NaN	NaN
K2	SB590885	72	0.1	2	NaN	NaN
K2	SB590885	72	0.1	3	NaN	NaN
K2	SB590885	72	0.1	4	NaN	NaN
K2	SB590885	72	0.316	1	NaN	NaN
K2	SB590885	72	0.316	2	NaN	NaN
K2	SB590885	72	0.316	3	NaN	NaN
K2	SB590885	72	0.316	4	NaN	NaN
K2	SB590885	72	1	1	NaN	NaN
K2	SB590885	72	1	2	NaN	NaN
K2	SB590885	72	1	3	NaN	NaN
K2	SB590885	72	1	4	NaN	NaN
K2	SB590885	72	3.16	1	NaN	NaN
K2	SB590885	72	3.16	2	NaN	NaN
K2	SB590885	72	3.16	3	NaN	NaN
K2	SB590885	72	3.16	4	NaN	NaN
LOXIMVI	AZ628	24	0.00316	1	1.0479	0.065209
LOXIMVI	AZ628	24	0.00316	2	1.0756	0.05659
LOXIMVI	AZ628	24	0.00316	3	0.87308	0.041256
LOXIMVI	AZ628	24	0.00316	4	0.85511	0.050771
LOXIMVI	AZ628	24	0.01	1	1.1361	0.045626
LOXIMVI	AZ628	24	0.01	2	1.1156	0.046755
LOXIMVI	AZ628	24	0.01	3	0.71422	0.018519
LOXIMVI	AZ628	24	0.01	4	0.82938	0.027764
LOXIMVI	AZ628	24	0.0316	1	1.1087	0.038257
LOXIMVI	AZ628	24	0.0316	2	1.0809	0.045438
LOXIMVI	AZ628	24	0.0316	3	0.84286	0.032349
LOXIMVI	AZ628	24	0.0316	4	0.791	0.030045
LOXIMVI	AZ628	24	0.1	1	1.0462	0.060161
LOXIMVI	AZ628	24	0.1	2	1.0744	0.065032
LOXIMVI	AZ628	24	0.1	3	0.7963	0.052478
LOXIMVI	AZ628	24	0.1	4	0.85266	0.056911
LOXIMVI	AZ628	24	0.316	1	0.91677	0.023064
LOXIMVI	AZ628	24	0.316	2	1.0172	0.028471
LOXIMVI	AZ628	24	0.316	3	0.76976	0.037774
LOXIMVI	AZ628	24	0.316	4	0.73791	0.029017
LOXIMVI	AZ628	24	1	1	0.94454	0.081414
LOXIMVI	AZ628	24	1	2	0.96414	0.044903
LOXIMVI	AZ628	24	1	3	0.75016	0.078736
LOXIMVI	AZ628	24	1	4	0.78814	0.065828
LOXIMVI	AZ628	24	3.16	1	0.90166	0.067568
LOXIMVI	AZ628	24	3.16	2	0.93719	0.055944
LOXIMVI	AZ628	24	3.16	3	0.73342	0.048729
LOXIMVI	AZ628	24	3.16	4	0.71708	0.049269
LOXIMVI	Selumetinib	24	0.00316	1	0.99844	0.044922
LOXIMVI	Selumetinib	24	0.00316	2	1.0319	0.041714
LOXIMVI	Selumetinib	24	0.00316	3	0.82121	0.06028
LOXIMVI	Selumetinib	24	0.00316	4	0.89758	0.056247
LOXIMVI	Selumetinib	24	0.01	1	1.1144	0.047469
LOXIMVI	Selumetinib	24	0.01	2	1.1614	0.049465
LOXIMVI	Selumetinib	24	0.01	3	0.73097	0.030861
LOXIMVI	Selumetinib	24	0.01	4	0.89554	0.029216
LOXIMVI	Selumetinib	24	0.0316	1	1.0785	0.035779
LOXIMVI	Selumetinib	24	0.0316	2	1.1479	0.032025
LOXIMVI	Selumetinib	24	0.0316	3	0.95842	0.020451
LOXIMVI	Selumetinib	24	0.0316	4	0.90125	0.029037
LOXIMVI	Selumetinib	24	0.1	1	1.1683	0.045697
LOXIMVI	Selumetinib	24	0.1	2	1.154	0.059254
LOXIMVI	Selumetinib	24	0.1	3	1.0291	0.045816
LOXIMVI	Selumetinib	24	0.1	4	0.90942	0.030052
LOXIMVI	Selumetinib	24	0.316	1	1.1548	0.03744
LOXIMVI	Selumetinib	24	0.316	2	1.0703	0.039927
LOXIMVI	Selumetinib	24	0.316	3	0.88614	0.038121
LOXIMVI	Selumetinib	24	0.316	4	0.8106	0.041526
LOXIMVI	Selumetinib	24	1	1	1.1336	0.035776
LOXIMVI	Selumetinib	24	1	2	1.1075	0.040679
LOXIMVI	Selumetinib	24	1	3	0.93147	0.047997
LOXIMVI	Selumetinib	24	1	4	0.83224	0.065995
LOXIMVI	Selumetinib	24	3.16	1	0.97843	0.055577
LOXIMVI	Selumetinib	24	3.16	2	1.0107	0.052813
LOXIMVI	Selumetinib	24	3.16	3	0.8351	0.034922
LOXIMVI	Selumetinib	24	3.16	4	0.82693	0.027844
LOXIMVI	Vemurafenib	24	0.00316	1	1.0442	0.061651
LOXIMVI	Vemurafenib	24	0.00316	2	0.98129	0.048694
LOXIMVI	Vemurafenib	24	0.00316	3	0.93515	0.048608
LOXIMVI	Vemurafenib	24	0.00316	4	0.91391	0.045629
LOXIMVI	Vemurafenib	24	0.01	1	1.0376	0.068207
LOXIMVI	Vemurafenib	24	0.01	2	1.2034	0.044733
LOXIMVI	Vemurafenib	24	0.01	3	0.76527	0.045339
LOXIMVI	Vemurafenib	24	0.01	4	0.75302	0.05144
LOXIMVI	Vemurafenib	24	0.0316	1	1.0564	0.045387
LOXIMVI	Vemurafenib	24	0.0316	2	1.1475	0.034696
LOXIMVI	Vemurafenib	24	0.0316	3	0.81019	0.036425
LOXIMVI	Vemurafenib	24	0.0316	4	0.82203	0.028944
LOXIMVI	Vemurafenib	24	0.1	1	0.9331	0.064675
LOXIMVI	Vemurafenib	24	0.1	2	1.1312	0.055252
LOXIMVI	Vemurafenib	24	0.1	3	0.9572	0.057878
LOXIMVI	Vemurafenib	24	0.1	4	0.81917	0.053327
LOXIMVI	Vemurafenib	24	0.316	1	0.94617	0.034583
LOXIMVI	Vemurafenib	24	0.316	2	1.1075	0.03281
LOXIMVI	Vemurafenib	24	0.316	3	0.8984	0.040976
LOXIMVI	Vemurafenib	24	0.316	4	0.85919	0.044939
LOXIMVI	Vemurafenib	24	1	1	0.9523	0.067573
LOXIMVI	Vemurafenib	24	1	2	1.1038	0.045888
LOXIMVI	Vemurafenib	24	1	3	0.86736	0.050514
LOXIMVI	Vemurafenib	24	1	4	0.87838	0.056579
LOXIMVI	Vemurafenib	24	3.16	1	0.82326	0.043189
LOXIMVI	Vemurafenib	24	3.16	2	0.91963	0.040886
LOXIMVI	Vemurafenib	24	3.16	3	0.67339	0.068362
LOXIMVI	Vemurafenib	24	3.16	4	0.80243	0.070482
LOXIMVI	PLX4720	24	0.00316	1	1.047	0.051424
LOXIMVI	PLX4720	24	0.00316	2	0.94658	0.061158
LOXIMVI	PLX4720	24	0.00316	3	0.80447	0.056513
LOXIMVI	PLX4720	24	0.00316	4	0.8694	0.049554
LOXIMVI	PLX4720	24	0.01	1	1.1344	0.046344
LOXIMVI	PLX4720	24	0.01	2	1.1455	0.080026
LOXIMVI	PLX4720	24	0.01	3	0.83347	0.033617
LOXIMVI	PLX4720	24	0.01	4	0.76078	0.031705
LOXIMVI	PLX4720	24	0.0316	1	1.1463	0.043286
LOXIMVI	PLX4720	24	0.0316	2	1.1561	0.052544
LOXIMVI	PLX4720	24	0.0316	3	0.90534	0.025066
LOXIMVI	PLX4720	24	0.0316	4	0.89431	0.037363
LOXIMVI	PLX4720	24	0.1	1	1.1704	0.055995
LOXIMVI	PLX4720	24	0.1	2	1.1859	0.05036
LOXIMVI	PLX4720	24	0.1	3	0.98538	0.05
LOXIMVI	PLX4720	24	0.1	4	1.0438	0.046269
LOXIMVI	PLX4720	24	0.316	1	1.0985	0.025362
LOXIMVI	PLX4720	24	0.316	2	1.1573	0.038018
LOXIMVI	PLX4720	24	0.316	3	0.93433	0.030097
LOXIMVI	PLX4720	24	0.316	4	0.99804	0.038552
LOXIMVI	PLX4720	24	1	1	1.1324	0.038821
LOXIMVI	PLX4720	24	1	2	1.1287	0.060822
LOXIMVI	PLX4720	24	1	3	0.91922	0.053008
LOXIMVI	PLX4720	24	1	4	0.96006	0.050101
LOXIMVI	PLX4720	24	3.16	1	0.98538	0.025444
LOXIMVI	PLX4720	24	3.16	2	1.0866	0.059717
LOXIMVI	PLX4720	24	3.16	3	0.78201	0.043457
LOXIMVI	PLX4720	24	3.16	4	0.79671	0.04922
LOXIMVI	SB590885	24	0.00316	1	1.014	0.053013
LOXIMVI	SB590885	24	0.00316	2	1.0315	0.057463
LOXIMVI	SB590885	24	0.00316	3	0.81876	0.047506
LOXIMVI	SB590885	24	0.00316	4	0.87757	0.047007
LOXIMVI	SB590885	24	0.01	1	1.1112	0.031328
LOXIMVI	SB590885	24	0.01	2	1.1381	0.060034
LOXIMVI	SB590885	24	0.01	3	0.90942	0.035931
LOXIMVI	SB590885	24	0.01	4	0.87675	0.028507
LOXIMVI	SB590885	24	0.0316	1	1.132	0.040166
LOXIMVI	SB590885	24	0.0316	2	1.2345	0.040622
LOXIMVI	SB590885	24	0.0316	3	0.86164	0.0236
LOXIMVI	SB590885	24	0.0316	4	0.85552	0.039872
LOXIMVI	SB590885	24	0.1	1	1.0662	0.072139
LOXIMVI	SB590885	24	0.1	2	1.1626	0.061944
LOXIMVI	SB590885	24	0.1	3	0.8596	0.057744
LOXIMVI	SB590885	24	0.1	4	0.89921	0.071278
LOXIMVI	SB590885	24	0.316	1	1.1581	0.029764
LOXIMVI	SB590885	24	0.316	2	1.1516	0.044068
LOXIMVI	SB590885	24	0.316	3	0.85347	0.035978
LOXIMVI	SB590885	24	0.316	4	0.93311	0.056954
LOXIMVI	SB590885	24	1	1	1.0887	0.035107
LOXIMVI	SB590885	24	1	2	1.123	0.063032
LOXIMVI	SB590885	24	1	3	0.87348	0.043381
LOXIMVI	SB590885	24	1	4	0.86287	0.062971
LOXIMVI	SB590885	24	3.16	1	1.0266	0.031214
LOXIMVI	SB590885	24	3.16	2	0.96741	0.059547
LOXIMVI	SB590885	24	3.16	3	0.84367	0.049678
LOXIMVI	SB590885	24	3.16	4	0.77507	0.043829
LOXIMVI	AZ628	48	0.00316	1	0.96477	0.08715
LOXIMVI	AZ628	48	0.00316	2	1.0858	0.081865
LOXIMVI	AZ628	48	0.00316	3	1.2364	0.065549
LOXIMVI	AZ628	48	0.00316	4	0.96073	0.090967
LOXIMVI	AZ628	48	0.01	1	1.3386	0.071795
LOXIMVI	AZ628	48	0.01	2	1.6162	0.050553
LOXIMVI	AZ628	48	0.01	3	1.4018	0.047075
LOXIMVI	AZ628	48	0.01	4	1.5503	0.045135
LOXIMVI	AZ628	48	0.0316	1	1.6478	0.035419
LOXIMVI	AZ628	48	0.0316	2	1.8448	0.04123
LOXIMVI	AZ628	48	0.0316	3	1.4603	0.047368
LOXIMVI	AZ628	48	0.0316	4	1.4132	0.042369
LOXIMVI	AZ628	48	0.1	1	1.4623	0.045215
LOXIMVI	AZ628	48	0.1	2	1.514	0.046167
LOXIMVI	AZ628	48	0.1	3	1.4374	0.051043
LOXIMVI	AZ628	48	0.1	4	1.473	0.049045
LOXIMVI	AZ628	48	0.316	1	1.2861	0.067739
LOXIMVI	AZ628	48	0.316	2	1.2868	0.067251
LOXIMVI	AZ628	48	0.316	3	1.4199	0.055034
LOXIMVI	AZ628	48	0.316	4	1.4764	0.061939
LOXIMVI	AZ628	48	1	1	1.1792	0.1119
LOXIMVI	AZ628	48	1	2	1.2028	0.11785
LOXIMVI	AZ628	48	1	3	1.272	0.11506
LOXIMVI	AZ628	48	1	4	1.2565	0.12541
LOXIMVI	AZ628	48	3.16	1	1.1362	0.15879
LOXIMVI	AZ628	48	3.16	2	1.0871	0.17204
LOXIMVI	AZ628	48	3.16	3	1.2297	0.16408
LOXIMVI	AZ628	48	3.16	4	1.192	0.15692
LOXIMVI	Selumetinib	48	0.00316	1	0.65954	0.12332
LOXIMVI	Selumetinib	48	0.00316	2	0.91904	0.10887
LOXIMVI	Selumetinib	48	0.00316	3	0.91972	0.085561
LOXIMVI	Selumetinib	48	0.00316	4	1.032	0.12685
LOXIMVI	Selumetinib	48	0.01	1	0.97014	0.095865
LOXIMVI	Selumetinib	48	0.01	2	1.6445	0.067124
LOXIMVI	Selumetinib	48	0.01	3	0.95871	0.081186
LOXIMVI	Selumetinib	48	0.01	4	1.5053	0.067083
LOXIMVI	Selumetinib	48	0.0316	1	0.94124	0.078947
LOXIMVI	Selumetinib	48	0.0316	2	1.6519	0.056814
LOXIMVI	Selumetinib	48	0.0316	3	1.032	0.057125
LOXIMVI	Selumetinib	48	0.0316	4	1.19	0.055496
LOXIMVI	Selumetinib	48	0.1	1	0.84846	0.093391
LOXIMVI	Selumetinib	48	0.1	2	1.7332	0.035901
LOXIMVI	Selumetinib	48	0.1	3	0.96678	0.057667
LOXIMVI	Selumetinib	48	0.1	4	1.5369	0.048689
LOXIMVI	Selumetinib	48	0.316	1	1.0999	0.057061
LOXIMVI	Selumetinib	48	0.316	2	1.4482	0.054434
LOXIMVI	Selumetinib	48	0.316	3	1.0777	0.072874
LOXIMVI	Selumetinib	48	0.316	4	1.6915	0.048411
LOXIMVI	Selumetinib	48	1	1	1.2424	0.055215
LOXIMVI	Selumetinib	48	1	2	1.7325	0.042719
LOXIMVI	Selumetinib	48	1	3	0.93653	0.063844
LOXIMVI	Selumetinib	48	1	4	1.4159	0.04749
LOXIMVI	Selumetinib	48	3.16	1	1.0448	0.061027
LOXIMVI	Selumetinib	48	3.16	2	1.3803	0.057392
LOXIMVI	Selumetinib	48	3.16	3	0.95535	0.0639
LOXIMVI	Selumetinib	48	3.16	4	1.3265	0.056432
LOXIMVI	Vemurafenib	48	0.00316	1	1.1826	0.089073
LOXIMVI	Vemurafenib	48	0.00316	2	1.0004	0.09434
LOXIMVI	Vemurafenib	48	0.00316	3	0.87266	0.13754
LOXIMVI	Vemurafenib	48	0.00316	4	1.0589	0.092219
LOXIMVI	Vemurafenib	48	0.01	1	1.8724	0.049812
LOXIMVI	Vemurafenib	48	0.01	2	1.7023	0.055928
LOXIMVI	Vemurafenib	48	0.01	3	1.3439	0.047188
LOXIMVI	Vemurafenib	48	0.01	4	1.4125	0.05403
LOXIMVI	Vemurafenib	48	0.0316	1	1.787	0.04697
LOXIMVI	Vemurafenib	48	0.0316	2	1.6815	0.049049
LOXIMVI	Vemurafenib	48	0.0316	3	1.6747	0.055366
LOXIMVI	Vemurafenib	48	0.0316	4	1.5241	0.05067
LOXIMVI	Vemurafenib	48	0.1	1	1.9201	0.042575
LOXIMVI	Vemurafenib	48	0.1	2	1.8233	0.043049
LOXIMVI	Vemurafenib	48	0.1	3	1.9484	0.046711
LOXIMVI	Vemurafenib	48	0.1	4	1.7547	0.049527
LOXIMVI	Vemurafenib	48	0.316	1	2.3296	0.03455
LOXIMVI	Vemurafenib	48	0.316	2	1.8468	0.03951
LOXIMVI	Vemurafenib	48	0.316	3	2.0438	0.043424
LOXIMVI	Vemurafenib	48	0.316	4	1.9477	0.048292
LOXIMVI	Vemurafenib	48	1	1	1.5867	0.042208
LOXIMVI	Vemurafenib	48	1	2	1.3251	0.061429
LOXIMVI	Vemurafenib	48	1	3	1.8233	0.048755
LOXIMVI	Vemurafenib	48	1	4	2.0452	0.046096
LOXIMVI	Vemurafenib	48	3.16	1	1.0871	0.079681
LOXIMVI	Vemurafenib	48	3.16	2	0.97754	0.085535
LOXIMVI	Vemurafenib	48	3.16	3	1.0784	0.093273
LOXIMVI	Vemurafenib	48	3.16	4	1.0448	0.10017
LOXIMVI	PLX4720	48	0.00316	1	1.0743	0.10876
LOXIMVI	PLX4720	48	0.00316	2	0.98426	0.10623
LOXIMVI	PLX4720	48	0.00316	3	1.0649	0.12727
LOXIMVI	PLX4720	48	0.00316	4	0.88073	0.10027
LOXIMVI	PLX4720	48	0.01	1	1.4824	0.090347
LOXIMVI	PLX4720	48	0.01	2	1.428	0.087237
LOXIMVI	PLX4720	48	0.01	3	1.2162	0.083587
LOXIMVI	PLX4720	48	0.01	4	1.4925	0.0625
LOXIMVI	PLX4720	48	0.0316	1	1.5161	0.064703
LOXIMVI	PLX4720	48	0.0316	2	1.9672	0.04097
LOXIMVI	PLX4720	48	0.0316	3	1.5261	0.059262
LOXIMVI	PLX4720	48	0.0316	4	1.6599	0.069005
LOXIMVI	PLX4720	48	0.1	1	1.8583	0.046239
LOXIMVI	PLX4720	48	0.1	2	1.742	0.042144
LOXIMVI	PLX4720	48	0.1	3	1.5026	0.056962
LOXIMVI	PLX4720	48	0.1	4	1.7635	0.047567
LOXIMVI	PLX4720	48	0.316	1	1.8065	0.037607
LOXIMVI	PLX4720	48	0.316	2	1.512	0.058996
LOXIMVI	PLX4720	48	0.316	3	1.787	0.044572
LOXIMVI	PLX4720	48	0.316	4	1.5584	0.051555
LOXIMVI	PLX4720	48	1	1	1.2754	0.068271
LOXIMVI	PLX4720	48	1	2	1.3466	0.0662
LOXIMVI	PLX4720	48	1	3	1.4824	0.0801
LOXIMVI	PLX4720	48	1	4	1.4011	0.047096
LOXIMVI	PLX4720	48	3.16	1	0.96477	0.11474
LOXIMVI	PLX4720	48	3.16	2	1.0206	0.12051
LOXIMVI	PLX4720	48	3.16	3	0.9614	0.10345
LOXIMVI	PLX4720	48	3.16	4	1.0112	0.11477
LOXIMVI	SB590885	48	0.00316	1	1.0528	0.10514
LOXIMVI	SB590885	48	0.00316	2	1.0905	0.12608
LOXIMVI	SB590885	48	0.00316	3	0.98695	0.071474
LOXIMVI	SB590885	48	0.00316	4	0.71938	0.26762
LOXIMVI	SB590885	48	0.01	1	1.4744	0.082811
LOXIMVI	SB590885	48	0.01	2	1.5409	0.075806
LOXIMVI	SB590885	48	0.01	3	1.2391	0.063516
LOXIMVI	SB590885	48	0.01	4	1.3386	0.10032
LOXIMVI	SB590885	48	0.0316	1	1.8993	0.056131
LOXIMVI	SB590885	48	0.0316	2	1.947	0.070305
LOXIMVI	SB590885	48	0.0316	3	1.6525	0.057154
LOXIMVI	SB590885	48	0.0316	4	1.9067	0.084866
LOXIMVI	SB590885	48	0.1	1	1.6855	0.045679
LOXIMVI	SB590885	48	0.1	2	1.9793	0.038537
LOXIMVI	SB590885	48	0.1	3	1.713	0.049608
LOXIMVI	SB590885	48	0.1	4	2.1379	0.054416
LOXIMVI	SB590885	48	0.316	1	2.0257	0.027751
LOXIMVI	SB590885	48	0.316	2	2.3006	0.045201
LOXIMVI	SB590885	48	0.316	3	2.3255	0.034608
LOXIMVI	SB590885	48	0.316	4	2.3988	0.04189
LOXIMVI	SB590885	48	1	1	1.6021	0.0468
LOXIMVI	SB590885	48	1	2	1.785	0.035948
LOXIMVI	SB590885	48	1	3	1.9793	0.039791
LOXIMVI	SB590885	48	1	4	1.9658	0.039106
LOXIMVI	SB590885	48	3.16	1	1.4542	0.047975
LOXIMVI	SB590885	48	3.16	2	1.348	0.047053
LOXIMVI	SB590885	48	3.16	3	1.5154	0.046934
LOXIMVI	SB590885	48	3.16	4	1.5698	0.039095
LOXIMVI	AZ628	72	0.00316	1	1.4395	0.15368
LOXIMVI	AZ628	72	0.00316	2	1.495	0.1529
LOXIMVI	AZ628	72	0.00316	3	2.1732	0.11698
LOXIMVI	AZ628	72	0.00316	4	1.9575	0.13194
LOXIMVI	AZ628	72	0.01	1	1.207	0.1601
LOXIMVI	AZ628	72	0.01	2	1.6431	0.15932
LOXIMVI	AZ628	72	0.01	3	2.2623	0.044275
LOXIMVI	AZ628	72	0.01	4	2.6948	0.054323
LOXIMVI	AZ628	72	0.0316	1	1.8467	0.035849
LOXIMVI	AZ628	72	0.0316	2	2.0039	0.038717
LOXIMVI	AZ628	72	0.0316	3	2.2503	0.042788
LOXIMVI	AZ628	72	0.0316	4	2.6291	0.044649
LOXIMVI	AZ628	72	0.1	1	1.5829	0.069735
LOXIMVI	AZ628	72	0.1	2	1.6467	0.081626
LOXIMVI	AZ628	72	0.1	3	1.4094	0.10207
LOXIMVI	AZ628	72	0.1	4	1.5642	0.081033
LOXIMVI	AZ628	72	0.316	1	1.2823	0.10734
LOXIMVI	AZ628	72	0.316	2	1.2594	0.11735
LOXIMVI	AZ628	72	0.316	3	1.3908	0.116
LOXIMVI	AZ628	72	0.316	4	1.2697	0.12857
LOXIMVI	AZ628	72	1	1	0.93962	0.20041
LOXIMVI	AZ628	72	1	2	1.0649	0.20504
LOXIMVI	AZ628	72	1	3	0.94324	0.21464
LOXIMVI	AZ628	72	1	4	0.89986	0.22228
LOXIMVI	AZ628	72	3.16	1	0.53667	0.48137
LOXIMVI	AZ628	72	3.16	2	0.51318	0.43762
LOXIMVI	AZ628	72	3.16	3	0.52462	0.53988
LOXIMVI	AZ628	72	3.16	4	0.47342	0.53103
LOXIMVI	Selumetinib	72	0.00316	1	1.0432	0.2
LOXIMVI	Selumetinib	72	0.00316	2	1.2348	0.19036
LOXIMVI	Selumetinib	72	0.00316	3	1.4359	0.12546
LOXIMVI	Selumetinib	72	0.00316	4	1.8335	0.12679
LOXIMVI	Selumetinib	72	0.01	1	1.2853	0.080569
LOXIMVI	Selumetinib	72	0.01	2	2.3207	0.047701
LOXIMVI	Selumetinib	72	0.01	3	1.5552	0.065847
LOXIMVI	Selumetinib	72	0.01	4	2.5737	0.076108
LOXIMVI	Selumetinib	72	0.0316	1	1.8214	0.038474
LOXIMVI	Selumetinib	72	0.0316	2	2.0617	0.039023
LOXIMVI	Selumetinib	72	0.0316	3	1.8045	0.055485
LOXIMVI	Selumetinib	72	0.0316	4	2.4834	0.037582
LOXIMVI	Selumetinib	72	0.1	1	1.2137	0.050424
LOXIMVI	Selumetinib	72	0.1	2	2.2304	0.038681
LOXIMVI	Selumetinib	72	0.1	3	1.6076	0.052202
LOXIMVI	Selumetinib	72	0.1	4	2.4075	0.036635
LOXIMVI	Selumetinib	72	0.316	1	1.2149	0.064905
LOXIMVI	Selumetinib	72	0.316	2	2.1129	0.056989
LOXIMVI	Selumetinib	72	0.316	3	1.6251	0.070937
LOXIMVI	Selumetinib	72	0.316	4	2.2713	0.048688
LOXIMVI	Selumetinib	72	1	1	0.9607	0.068885
LOXIMVI	Selumetinib	72	1	2	1.7015	0.071029
LOXIMVI	Selumetinib	72	1	3	1.3468	0.079457
LOXIMVI	Selumetinib	72	1	4	1.7949	0.084204
LOXIMVI	Selumetinib	72	3.16	1	0.98901	0.096313
LOXIMVI	Selumetinib	72	3.16	2	1.4709	0.08161
LOXIMVI	Selumetinib	72	3.16	3	1.0017	0.11448
LOXIMVI	Selumetinib	72	3.16	4	1.398	0.12712
LOXIMVI	Vemurafenib	72	0.00316	1	1.5552	0.14842
LOXIMVI	Vemurafenib	72	0.00316	2	1.0125	0.16034
LOXIMVI	Vemurafenib	72	0.00316	3	1.6534	0.23982
LOXIMVI	Vemurafenib	72	0.00316	4	1.8106	0.21391
LOXIMVI	Vemurafenib	72	0.01	1	2.1774	0.067818
LOXIMVI	Vemurafenib	72	0.01	2	2.1834	0.062338
LOXIMVI	Vemurafenib	72	0.01	3	0.65953	0.40939
LOXIMVI	Vemurafenib	72	0.01	4	2.8929	0.074031
LOXIMVI	Vemurafenib	72	0.0316	1	1.9581	0.085771
LOXIMVI	Vemurafenib	72	0.0316	2	2.44	0.038681
LOXIMVI	Vemurafenib	72	0.0316	3	2.7442	0.043661
LOXIMVI	Vemurafenib	72	0.0316	4	2.4165	0.046578
LOXIMVI	Vemurafenib	72	0.1	1	3.1567	0.041164
LOXIMVI	Vemurafenib	72	0.1	2	2.4852	0.039572
LOXIMVI	Vemurafenib	72	0.1	3	2.8146	0.044962
LOXIMVI	Vemurafenib	72	0.1	4	2.446	0.049614
LOXIMVI	Vemurafenib	72	0.316	1	2.7664	0.050052
LOXIMVI	Vemurafenib	72	0.316	2	2.2587	0.043367
LOXIMVI	Vemurafenib	72	0.316	3	2.5165	0.052178
LOXIMVI	Vemurafenib	72	0.316	4	1.8064	0.047937
LOXIMVI	Vemurafenib	72	1	1	2.3713	0.070366
LOXIMVI	Vemurafenib	72	1	2	1.8708	0.066426
LOXIMVI	Vemurafenib	72	1	3	1.7925	0.077495
LOXIMVI	Vemurafenib	72	1	4	1.7112	0.081771
LOXIMVI	Vemurafenib	72	3.16	1	1.1619	0.12158
LOXIMVI	Vemurafenib	72	3.16	2	0.99022	0.12179
LOXIMVI	Vemurafenib	72	3.16	3	1.0342	0.13632
LOXIMVI	Vemurafenib	72	3.16	4	0.89565	0.13647
LOXIMVI	PLX4720	72	0.00316	1	1.0438	0.21048
LOXIMVI	PLX4720	72	0.00316	2	0.87396	0.2127
LOXIMVI	PLX4720	72	0.00316	3	1.0733	0.21808
LOXIMVI	PLX4720	72	0.00316	4	1.395	0.20303
LOXIMVI	PLX4720	72	0.01	1	1.6461	0.12094
LOXIMVI	PLX4720	72	0.01	2	1.6178	0.13159
LOXIMVI	PLX4720	72	0.01	3	1.6558	0.17074
LOXIMVI	PLX4720	72	0.01	4	2.3454	0.15458
LOXIMVI	PLX4720	72	0.0316	1	1.8648	0.074163
LOXIMVI	PLX4720	72	0.0316	2	2.3117	0.068899
LOXIMVI	PLX4720	72	0.0316	3	2.69	0.065299
LOXIMVI	PLX4720	72	0.0316	4	2.3641	0.087634
LOXIMVI	PLX4720	72	0.1	1	2.1027	0.045392
LOXIMVI	PLX4720	72	0.1	2	2.5297	0.03736
LOXIMVI	PLX4720	72	0.1	3	2.5954	0.041593
LOXIMVI	PLX4720	72	0.1	4	2.7026	0.033599
LOXIMVI	PLX4720	72	0.316	1	2.4316	0.042003
LOXIMVI	PLX4720	72	0.316	2	2.1382	0.043642
LOXIMVI	PLX4720	72	0.316	3	2.1262	0.058918
LOXIMVI	PLX4720	72	0.316	4	2.1623	0.047493
LOXIMVI	PLX4720	72	1	1	1.7961	0.056926
LOXIMVI	PLX4720	72	1	2	1.8961	0.054655
LOXIMVI	PLX4720	72	1	3	1.498	0.050038
LOXIMVI	PLX4720	72	1	4	1.9395	0.055164
LOXIMVI	PLX4720	72	3.16	1	1.0938	0.10762
LOXIMVI	PLX4720	72	3.16	2	0.87938	0.15607
LOXIMVI	PLX4720	72	3.16	3	0.61678	0.27887
LOXIMVI	PLX4720	72	3.16	4	1.4076	0.095238
LOXIMVI	SB590885	72	0.00316	1	1.3245	0.17579
LOXIMVI	SB590885	72	0.00316	2	1.1854	0.20805
LOXIMVI	SB590885	72	0.00316	3	1.1811	0.28665
LOXIMVI	SB590885	72	0.00316	4	1.2595	0.33975
LOXIMVI	SB590885	72	0.01	1	1.2558	0.13342
LOXIMVI	SB590885	72	0.01	2	1.5431	0.18095
LOXIMVI	SB590885	72	0.01	3	1.6016	0.19982
LOXIMVI	SB590885	72	0.01	4	1.6208	0.23768
LOXIMVI	SB590885	72	0.0316	1	1.4576	0.15444
LOXIMVI	SB590885	72	0.0316	2	2.075	0.11802
LOXIMVI	SB590885	72	0.0316	3	2.9712	0.10876
LOXIMVI	SB590885	72	0.0316	4	2.3448	0.15936
LOXIMVI	SB590885	72	0.1	1	2.9748	0.047445
LOXIMVI	SB590885	72	0.1	2	3.0712	0.053813
LOXIMVI	SB590885	72	0.1	3	2.2165	0.077925
LOXIMVI	SB590885	72	0.1	4	3.1833	0.063607
LOXIMVI	SB590885	72	0.316	1	3.1375	0.042111
LOXIMVI	SB590885	72	0.316	2	3.1019	0.04079
LOXIMVI	SB590885	72	0.316	3	3.1266	0.034053
LOXIMVI	SB590885	72	0.316	4	2.5062	0.074099
LOXIMVI	SB590885	72	1	1	2.4111	0.044858
LOXIMVI	SB590885	72	1	2	2.7267	0.04231
LOXIMVI	SB590885	72	1	3	1.9545	0.043337
LOXIMVI	SB590885	72	1	4	2.2298	0.052712
LOXIMVI	SB590885	72	3.16	1	1.7648	0.056665
LOXIMVI	SB590885	72	3.16	2	1.6118	0.059072
LOXIMVI	SB590885	72	3.16	3	1.4022	0.067681
LOXIMVI	SB590885	72	3.16	4	1.5058	0.06786
MMACSF	AZ628	24	0.00316	1	NaN	NaN
MMACSF	AZ628	24	0.00316	2	NaN	NaN
MMACSF	AZ628	24	0.00316	3	1.0563	0.039929
MMACSF	AZ628	24	0.00316	4	1.0625	0.050382
MMACSF	AZ628	24	0.01	1	NaN	NaN
MMACSF	AZ628	24	0.01	2	NaN	NaN
MMACSF	AZ628	24	0.01	3	0.98712	0.054024
MMACSF	AZ628	24	0.01	4	0.96846	0.047054
MMACSF	AZ628	24	0.0316	1	NaN	NaN
MMACSF	AZ628	24	0.0316	2	NaN	NaN
MMACSF	AZ628	24	0.0316	3	1.033	0.041832
MMACSF	AZ628	24	0.0316	4	0.97507	0.043113
MMACSF	AZ628	24	0.1	1	NaN	NaN
MMACSF	AZ628	24	0.1	2	NaN	NaN
MMACSF	AZ628	24	0.1	3	0.9498	0.023971
MMACSF	AZ628	24	0.1	4	1.0132	0.037666
MMACSF	AZ628	24	0.316	1	NaN	NaN
MMACSF	AZ628	24	0.316	2	NaN	NaN
MMACSF	AZ628	24	0.316	3	0.99723	0.042553
MMACSF	AZ628	24	0.316	4	0.97935	0.048716
MMACSF	AZ628	24	1	1	NaN	NaN
MMACSF	AZ628	24	1	2	NaN	NaN
MMACSF	AZ628	24	1	3	1.0116	0.047933
MMACSF	AZ628	24	1	4	0.98751	0.056814
MMACSF	AZ628	24	3.16	1	NaN	NaN
MMACSF	AZ628	24	3.16	2	NaN	NaN
MMACSF	AZ628	24	3.16	3	1.0373	0.058574
MMACSF	AZ628	24	3.16	4	1.0307	0.062588
MMACSF	Selumetinib	24	0.00316	1	NaN	NaN
MMACSF	Selumetinib	24	0.00316	2	NaN	NaN
MMACSF	Selumetinib	24	0.00316	3	1.0894	0.052738
MMACSF	Selumetinib	24	0.00316	4	1.1267	0.048901
MMACSF	Selumetinib	24	0.01	1	NaN	NaN
MMACSF	Selumetinib	24	0.01	2	NaN	NaN
MMACSF	Selumetinib	24	0.01	3	1.0571	0.042943
MMACSF	Selumetinib	24	0.01	4	0.99295	0.052671
MMACSF	Selumetinib	24	0.0316	1	NaN	NaN
MMACSF	Selumetinib	24	0.0316	2	NaN	NaN
MMACSF	Selumetinib	24	0.0316	3	1.0264	0.03544
MMACSF	Selumetinib	24	0.0316	4	1.0174	0.034317
MMACSF	Selumetinib	24	0.1	1	NaN	NaN
MMACSF	Selumetinib	24	0.1	2	NaN	NaN
MMACSF	Selumetinib	24	0.1	3	1.0279	0.041682
MMACSF	Selumetinib	24	0.1	4	1.0657	0.045613
MMACSF	Selumetinib	24	0.316	1	NaN	NaN
MMACSF	Selumetinib	24	0.316	2	NaN	NaN
MMACSF	Selumetinib	24	0.316	3	0.95719	0.054531
MMACSF	Selumetinib	24	0.316	4	1.0202	0.050651
MMACSF	Selumetinib	24	1	1	NaN	NaN
MMACSF	Selumetinib	24	1	2	NaN	NaN
MMACSF	Selumetinib	24	1	3	1.0571	0.05459
MMACSF	Selumetinib	24	1	4	1.0209	0.059119
MMACSF	Selumetinib	24	3.16	1	NaN	NaN
MMACSF	Selumetinib	24	3.16	2	NaN	NaN
MMACSF	Selumetinib	24	3.16	3	1.0719	0.057114
MMACSF	Selumetinib	24	3.16	4	1.0482	0.065835
MMACSF	Vemurafenib	24	0.00316	1	NaN	NaN
MMACSF	Vemurafenib	24	0.00316	2	NaN	NaN
MMACSF	Vemurafenib	24	0.00316	3	0.88682	0.043606
MMACSF	Vemurafenib	24	0.00316	4	0.95913	0.038956
MMACSF	Vemurafenib	24	0.01	1	NaN	NaN
MMACSF	Vemurafenib	24	0.01	2	NaN	NaN
MMACSF	Vemurafenib	24	0.01	3	0.83627	0.035426
MMACSF	Vemurafenib	24	0.01	4	0.93852	0.041303
MMACSF	Vemurafenib	24	0.0316	1	NaN	NaN
MMACSF	Vemurafenib	24	0.0316	2	NaN	NaN
MMACSF	Vemurafenib	24	0.0316	3	0.9603	0.043007
MMACSF	Vemurafenib	24	0.0316	4	0.99179	0.038809
MMACSF	Vemurafenib	24	0.1	1	NaN	NaN
MMACSF	Vemurafenib	24	0.1	2	NaN	NaN
MMACSF	Vemurafenib	24	0.1	3	0.98129	0.044663
MMACSF	Vemurafenib	24	0.1	4	1.0202	0.03777
MMACSF	Vemurafenib	24	0.316	1	NaN	NaN
MMACSF	Vemurafenib	24	0.316	2	NaN	NaN
MMACSF	Vemurafenib	24	0.316	3	0.79156	0.050373
MMACSF	Vemurafenib	24	0.316	4	0.9879	0.041494
MMACSF	Vemurafenib	24	1	1	NaN	NaN
MMACSF	Vemurafenib	24	1	2	NaN	NaN
MMACSF	Vemurafenib	24	1	3	0.92219	0.047772
MMACSF	Vemurafenib	24	1	4	0.92142	0.048957
MMACSF	Vemurafenib	24	3.16	1	NaN	NaN
MMACSF	Vemurafenib	24	3.16	2	NaN	NaN
MMACSF	Vemurafenib	24	3.16	3	0.79428	0.052851
MMACSF	Vemurafenib	24	3.16	4	1.0167	0.057658
MMACSF	PLX4720	24	0.00316	1	NaN	NaN
MMACSF	PLX4720	24	0.00316	2	NaN	NaN
MMACSF	PLX4720	24	0.00316	3	0.96613	0.040911
MMACSF	PLX4720	24	0.00316	4	1.0723	0.048966
MMACSF	PLX4720	24	0.01	1	NaN	NaN
MMACSF	PLX4720	24	0.01	2	NaN	NaN
MMACSF	PLX4720	24	0.01	3	0.94513	0.044794
MMACSF	PLX4720	24	0.01	4	0.94202	0.043804
MMACSF	PLX4720	24	0.0316	1	NaN	NaN
MMACSF	PLX4720	24	0.0316	2	NaN	NaN
MMACSF	PLX4720	24	0.0316	3	1.0524	0.036998
MMACSF	PLX4720	24	0.0316	4	0.89615	0.042376
MMACSF	PLX4720	24	0.1	1	NaN	NaN
MMACSF	PLX4720	24	0.1	2	NaN	NaN
MMACSF	PLX4720	24	0.1	3	1.0863	0.041509
MMACSF	PLX4720	24	0.1	4	0.98868	0.042906
MMACSF	PLX4720	24	0.316	1	NaN	NaN
MMACSF	PLX4720	24	0.316	2	NaN	NaN
MMACSF	PLX4720	24	0.316	3	0.98907	0.034901
MMACSF	PLX4720	24	0.316	4	0.99295	0.048435
MMACSF	PLX4720	24	1	1	NaN	NaN
MMACSF	PLX4720	24	1	2	NaN	NaN
MMACSF	PLX4720	24	1	3	1.0353	0.048589
MMACSF	PLX4720	24	1	4	0.99529	0.04974
MMACSF	PLX4720	24	3.16	1	NaN	NaN
MMACSF	PLX4720	24	3.16	2	NaN	NaN
MMACSF	PLX4720	24	3.16	3	1.0882	0.038805
MMACSF	PLX4720	24	3.16	4	1.0369	0.05392
MMACSF	SB590885	24	0.00316	1	NaN	NaN
MMACSF	SB590885	24	0.00316	2	NaN	NaN
MMACSF	SB590885	24	0.00316	3	1.0412	0.042888
MMACSF	SB590885	24	0.00316	4	1.0143	0.046767
MMACSF	SB590885	24	0.01	1	NaN	NaN
MMACSF	SB590885	24	0.01	2	NaN	NaN
MMACSF	SB590885	24	0.01	3	0.96457	0.040603
MMACSF	SB590885	24	0.01	4	1.0334	0.043541
MMACSF	SB590885	24	0.0316	1	NaN	NaN
MMACSF	SB590885	24	0.0316	2	NaN	NaN
MMACSF	SB590885	24	0.0316	3	0.99801	0.044659
MMACSF	SB590885	24	0.0316	4	1.0007	0.044543
MMACSF	SB590885	24	0.1	1	NaN	NaN
MMACSF	SB590885	24	0.1	2	NaN	NaN
MMACSF	SB590885	24	0.1	3	1.0031	0.052516
MMACSF	SB590885	24	0.1	4	1.054	0.045759
MMACSF	SB590885	24	0.316	1	NaN	NaN
MMACSF	SB590885	24	0.316	2	NaN	NaN
MMACSF	SB590885	24	0.316	3	0.94319	0.051232
MMACSF	SB590885	24	0.316	4	0.98401	0.043823
MMACSF	SB590885	24	1	1	NaN	NaN
MMACSF	SB590885	24	1	2	NaN	NaN
MMACSF	SB590885	24	1	3	0.95719	0.053805
MMACSF	SB590885	24	1	4	0.99684	0.042211
MMACSF	SB590885	24	3.16	1	NaN	NaN
MMACSF	SB590885	24	3.16	2	NaN	NaN
MMACSF	SB590885	24	3.16	3	1.0248	0.042499
MMACSF	SB590885	24	3.16	4	1.0073	0.04037
MMACSF	AZ628	48	0.00316	1	0.82725	0.05053
MMACSF	AZ628	48	0.00316	2	0.94509	0.04451
MMACSF	AZ628	48	0.00316	3	0.98437	0.046963
MMACSF	AZ628	48	0.00316	4	0.99544	0.051256
MMACSF	AZ628	48	0.01	1	1.0255	0.038794
MMACSF	AZ628	48	0.01	2	1.0577	0.042254
MMACSF	AZ628	48	0.01	3	0.99597	0.045236
MMACSF	AZ628	48	0.01	4	1.0007	0.047189
MMACSF	AZ628	48	0.0316	1	0.95063	0.0384
MMACSF	AZ628	48	0.0316	2	0.94219	0.043106
MMACSF	AZ628	48	0.0316	3	0.87233	0.048318
MMACSF	AZ628	48	0.0316	4	0.88551	0.048172
MMACSF	AZ628	48	0.1	1	0.80669	0.047026
MMACSF	AZ628	48	0.1	2	0.83964	0.047263
MMACSF	AZ628	48	0.1	3	0.72101	0.060783
MMACSF	AZ628	48	0.1	4	0.71732	0.043585
MMACSF	AZ628	48	0.316	1	0.78375	0.05619
MMACSF	AZ628	48	0.316	2	0.7914	0.061875
MMACSF	AZ628	48	0.316	3	0.68859	0.072443
MMACSF	AZ628	48	0.316	4	0.68437	0.070533
MMACSF	AZ628	48	1	1	0.66697	0.14786
MMACSF	AZ628	48	1	2	0.68832	0.1314
MMACSF	AZ628	48	1	3	0.59869	0.16965
MMACSF	AZ628	48	1	4	0.28445	0.18566
MMACSF	AZ628	48	3.16	1	0.56099	0.2301
MMACSF	AZ628	48	3.16	2	0.53015	0.25047
MMACSF	AZ628	48	3.16	3	0.46767	0.24639
MMACSF	AZ628	48	3.16	4	0.51011	0.27146
MMACSF	Selumetinib	48	0.00316	1	0.87101	0.04729
MMACSF	Selumetinib	48	0.00316	2	0.83595	0.044016
MMACSF	Selumetinib	48	0.00316	3	0.95379	0.045383
MMACSF	Selumetinib	48	0.00316	4	0.96645	0.055641
MMACSF	Selumetinib	48	0.01	1	0.98437	0.037877
MMACSF	Selumetinib	48	0.01	2	0.95643	0.035876
MMACSF	Selumetinib	48	0.01	3	1.0218	0.04485
MMACSF	Selumetinib	48	0.01	4	1.0664	0.037592
MMACSF	Selumetinib	48	0.0316	1	0.93402	0.043208
MMACSF	Selumetinib	48	0.0316	2	0.89659	0.048937
MMACSF	Selumetinib	48	0.0316	3	0.82831	0.051329
MMACSF	Selumetinib	48	0.0316	4	0.861	0.044191
MMACSF	Selumetinib	48	0.1	1	0.79166	0.054173
MMACSF	Selumetinib	48	0.1	2	0.79641	0.049701
MMACSF	Selumetinib	48	0.1	3	0.67567	0.057027
MMACSF	Selumetinib	48	0.1	4	0.70888	0.046116
MMACSF	Selumetinib	48	0.316	1	0.78323	0.06719
MMACSF	Selumetinib	48	0.316	2	0.78613	0.063148
MMACSF	Selumetinib	48	0.316	3	0.71627	0.063749
MMACSF	Selumetinib	48	0.316	4	0.7044	0.072866
MMACSF	Selumetinib	48	1	1	0.69808	0.14054
MMACSF	Selumetinib	48	1	2	0.69676	0.10285
MMACSF	Selumetinib	48	1	3	0.63639	0.14639
MMACSF	Selumetinib	48	1	4	0.62373	0.16924
MMACSF	Selumetinib	48	3.16	1	0.54307	0.21374
MMACSF	Selumetinib	48	3.16	2	0.55124	0.19793
MMACSF	Selumetinib	48	3.16	3	0.54807	0.26796
MMACSF	Selumetinib	48	3.16	4	0.4877	0.24644
MMACSF	Vemurafenib	48	0.00316	1	0.82804	0.052774
MMACSF	Vemurafenib	48	0.00316	2	0.90634	0.042607
MMACSF	Vemurafenib	48	0.00316	3	0.91425	0.04856
MMACSF	Vemurafenib	48	0.00316	4	0.98437	0.04842
MMACSF	Vemurafenib	48	0.01	1	0.82462	0.04284
MMACSF	Vemurafenib	48	0.01	2	NaN	NaN
MMACSF	Vemurafenib	48	0.01	3	0.90344	0.04567
MMACSF	Vemurafenib	48	0.01	4	1.0424	0.045619
MMACSF	Vemurafenib	48	0.0316	1	0.87629	0.04565
MMACSF	Vemurafenib	48	0.0316	2	1.0598	0.037587
MMACSF	Vemurafenib	48	0.0316	3	0.9037	0.040045
MMACSF	Vemurafenib	48	0.0316	4	1.0099	0.042489
MMACSF	Vemurafenib	48	0.1	1	1.0806	0.040721
MMACSF	Vemurafenib	48	0.1	2	1.0382	0.045796
MMACSF	Vemurafenib	48	0.1	3	0.91952	0.045168
MMACSF	Vemurafenib	48	0.1	4	0.97488	0.04395
MMACSF	Vemurafenib	48	0.316	1	0.87128	0.044245
MMACSF	Vemurafenib	48	0.316	2	0.90318	0.052282
MMACSF	Vemurafenib	48	0.316	3	0.78534	0.046415
MMACSF	Vemurafenib	48	0.316	4	0.83964	0.056855
MMACSF	Vemurafenib	48	1	1	0.66143	0.062407
MMACSF	Vemurafenib	48	1	2	0.7711	0.059486
MMACSF	Vemurafenib	48	1	3	0.65932	0.052652
MMACSF	Vemurafenib	48	1	4	0.75845	0.054551
MMACSF	Vemurafenib	48	3.16	1	0.5167	0.098021
MMACSF	Vemurafenib	48	3.16	2	0.687	0.13508
MMACSF	Vemurafenib	48	3.16	3	0.59605	0.10455
MMACSF	Vemurafenib	48	3.16	4	0.61424	0.14932
MMACSF	PLX4720	48	0.00316	1	0.93534	0.047517
MMACSF	PLX4720	48	0.00316	2	0.81302	0.047266
MMACSF	PLX4720	48	0.00316	3	0.97462	0.045935
MMACSF	PLX4720	48	0.00316	4	0.95722	0.044222
MMACSF	PLX4720	48	0.01	1	1.118	0.043743
MMACSF	PLX4720	48	0.01	2	0.91451	0.044616
MMACSF	PLX4720	48	0.01	3	1.0606	0.048261
MMACSF	PLX4720	48	0.01	4	1.0049	0.046285
MMACSF	PLX4720	48	0.0316	1	1.0342	0.040127
MMACSF	PLX4720	48	0.0316	2	0.99334	0.040489
MMACSF	PLX4720	48	0.0316	3	1.0237	0.047818
MMACSF	PLX4720	48	0.0316	4	0.98147	0.04514
MMACSF	PLX4720	48	0.1	1	1.045	0.039496
MMACSF	PLX4720	48	0.1	2	1.0403	0.050072
MMACSF	PLX4720	48	0.1	3	0.93956	0.043221
MMACSF	PLX4720	48	0.1	4	NaN	NaN
MMACSF	PLX4720	48	0.316	1	0.92585	0.044354
MMACSF	PLX4720	48	0.316	2	NaN	NaN
MMACSF	PLX4720	48	0.316	3	0.84254	0.04483
MMACSF	PLX4720	48	0.316	4	0.7943	0.051621
MMACSF	PLX4720	48	1	1	0.78507	0.059084
MMACSF	PLX4720	48	1	2	0.80168	0.054121
MMACSF	PLX4720	48	1	3	0.72259	0.054502
MMACSF	PLX4720	48	1	4	0.74816	0.054315
MMACSF	PLX4720	48	3.16	1	0.68911	0.083129
MMACSF	PLX4720	48	3.16	2	0.745	0.080976
MMACSF	PLX4720	48	3.16	3	0.61635	0.10421
MMACSF	PLX4720	48	3.16	4	0.66591	0.10489
MMACSF	SB590885	48	0.00316	1	0.91082	0.048733
MMACSF	SB590885	48	0.00316	2	0.88446	0.047687
MMACSF	SB590885	48	0.00316	3	1.0231	0.049706
MMACSF	SB590885	48	0.00316	4	1.0005	0.046722
MMACSF	SB590885	48	0.01	1	1.0047	0.037383
MMACSF	SB590885	48	0.01	2	0.9646	0.038876
MMACSF	SB590885	48	0.01	3	1.07	0.042011
MMACSF	SB590885	48	0.01	4	0.9994	0.044848
MMACSF	SB590885	48	0.0316	1	0.98226	0.038948
MMACSF	SB590885	48	0.0316	2	0.93771	0.033686
MMACSF	SB590885	48	0.0316	3	0.90871	0.047264
MMACSF	SB590885	48	0.0316	4	0.87022	0.04402
MMACSF	SB590885	48	0.1	1	0.8291	0.042326
MMACSF	SB590885	48	0.1	2	0.81038	0.048297
MMACSF	SB590885	48	0.1	3	0.75792	0.056759
MMACSF	SB590885	48	0.1	4	0.7508	0.046854
MMACSF	SB590885	48	0.316	1	0.84281	0.051898
MMACSF	SB590885	48	0.316	2	0.78534	0.059065
MMACSF	SB590885	48	0.316	3	NaN	NaN
MMACSF	SB590885	48	0.316	4	0.74368	0.059039
MMACSF	SB590885	48	1	1	0.78481	0.079468
MMACSF	SB590885	48	1	2	0.76003	0.087947
MMACSF	SB590885	48	1	3	0.68964	0.087548
MMACSF	SB590885	48	1	4	0.67488	0.10049
MMACSF	SB590885	48	3.16	1	0.71442	0.11002
MMACSF	SB590885	48	3.16	2	0.69676	0.097336
MMACSF	SB590885	48	3.16	3	0.67461	0.084764
MMACSF	SB590885	48	3.16	4	0.65062	0.08829
MMACSF	AZ628	72	0.00316	1	0.84248	0.046427
MMACSF	AZ628	72	0.00316	2	0.82823	0.041091
MMACSF	AZ628	72	0.00316	3	1.001	0.04655
MMACSF	AZ628	72	0.00316	4	0.99608	0.038472
MMACSF	AZ628	72	0.01	1	0.81513	0.042706
MMACSF	AZ628	72	0.01	2	0.78139	0.045148
MMACSF	AZ628	72	0.01	3	0.85732	0.043803
MMACSF	AZ628	72	0.01	4	0.88001	0.032928
MMACSF	AZ628	72	0.0316	1	0.66473	0.036272
MMACSF	AZ628	72	0.0316	2	0.61295	0.03171
MMACSF	AZ628	72	0.0316	3	0.65368	0.027273
MMACSF	AZ628	72	0.0316	4	0.63302	0.038869
MMACSF	AZ628	72	0.1	1	0.51113	0.068399
MMACSF	AZ628	72	0.1	2	0.53091	0.069827
MMACSF	AZ628	72	0.1	3	0.50328	0.10825
MMACSF	AZ628	72	0.1	4	0.53062	0.085714
MMACSF	AZ628	72	0.316	1	0.37062	0.20771
MMACSF	AZ628	72	0.316	2	0.34328	0.22825
MMACSF	AZ628	72	0.316	3	0.352	0.22336
MMACSF	AZ628	72	0.316	4	0.40117	0.24272
MMACSF	AZ628	72	1	1	0.2112	0.45699
MMACSF	AZ628	72	1	2	0.2304	0.45567
MMACSF	AZ628	72	1	3	0.21149	0.48146
MMACSF	AZ628	72	1	4	0.23971	0.46598
MMACSF	AZ628	72	3.16	1	0.13556	0.59966
MMACSF	AZ628	72	3.16	2	0.14226	0.60179
MMACSF	AZ628	72	3.16	3	0.1536	0.64348
MMACSF	AZ628	72	3.16	4	0.13295	0.63586
MMACSF	Selumetinib	72	0.00316	1	0.8451	0.037123
MMACSF	Selumetinib	72	0.00316	2	0.94692	0.03954
MMACSF	Selumetinib	72	0.00316	3	0.97601	0.03675
MMACSF	Selumetinib	72	0.00316	4	0.92917	0.043426
MMACSF	Selumetinib	72	0.01	1	0.69557	0.041683
MMACSF	Selumetinib	72	0.01	2	0.7683	0.040683
MMACSF	Selumetinib	72	0.01	3	0.7235	0.030787
MMACSF	Selumetinib	72	0.01	4	0.84772	0.038284
MMACSF	Selumetinib	72	0.0316	1	0.50328	0.030812
MMACSF	Selumetinib	72	0.0316	2	0.60015	0.032364
[truncated: 2,202 more rows]
