# Supplementary material for: Systematic analysis of BRAFV600E melanomas reveals a role for JNK/c-Jun pathway in adaptive resistance to drug-induced apoptosis
Source: Mol Syst Biol. 2015 Mar 26;11(3):0797. doi: 10.15252/msb.20145877 (PMC4380931; doi:10.15252/msb.20145877)
Supplement: Supplementary file 9 [file msb0011-0797-sd9.xlsx]

## Sheet: Fitted_parameters
Figure 1B							Figure 1D-E
See Supplementary Dataset 4 for complete cellular response (viability and apoptosis)							See Supplementary Datasets 2-3 for complete signaling data collected using RPPA
Figure 1C
Cell line	Drug	log10 [IC50 (M)]	Emax
C32	AZ628	-7.0272	0.94397
COLO858	AZ628	-7.0689	0.71596
MMACSF	AZ628	-6.9732	0.85751
MZ7MEL	AZ628	-7.4131	0.66677
RVH421	AZ628	-6.4659	0.5636
SKMEL28	AZ628	-6.6936	0.53294
WM115	AZ628	-6.8843	0.90388
WM1552C	AZ628	-6.267	0.54301
C32	PLX4720	-6.4767	0.91556
COLO858	PLX4720	-6.3739	0.68751
MMACSF	PLX4720	-6.4889	0.82849
MZ7MEL	PLX4720	-6.5945	0.6511
RVH421	PLX4720	-5.5003	0.49893
SKMEL28	PLX4720	-6.2761	0.59311
WM115	PLX4720	-5.8801	0.69535
WM1552C	PLX4720	-5.5234	0.50124
C32	SB590885	-6.6316	0.77204
COLO858	SB590885	-6.7186	0.65553
MMACSF	SB590885	-6.5015	0.64003
MZ7MEL	SB590885	-6.5587	0.5973
RVH421	SB590885	-5.5003	0.44071
SKMEL28	SB590885	-6.0426	0.61184
WM115	SB590885	-5.5003	0.43176
WM1552C	SB590885	-5.5003	0.38284
C32	Selumetinib	-6.7099	0.93537
COLO858	Selumetinib	-6.8643	0.68119
MMACSF	Selumetinib	-7.2149	0.84727
MZ7MEL	Selumetinib	-7.4178	0.68088
RVH421	Selumetinib	-5.6475	0.5019
SKMEL28	Selumetinib	-6.8018	0.62827
WM115	Selumetinib	-6.2995	0.70724
WM1552C	Selumetinib	-6.4773	0.57907
C32	Vemurafenib	-6.3602	0.96667
COLO858	Vemurafenib	-6.2502	0.83119
MMACSF	Vemurafenib	-6.4451	0.88339
MZ7MEL	Vemurafenib	-6.3804	0.65832
RVH421	Vemurafenib	-5.9045	0.53341
SKMEL28	Vemurafenib	-6.1804	0.58237
WM115	Vemurafenib	-5.9223	0.7269
WM1552C	Vemurafenib	-5.7694	0.57927
