# Supplementary material for: Systematic analysis of BRAFV600E melanomas reveals a role for JNK/c-Jun pathway in adaptive resistance to drug-induced apoptosis
Source: Mol Syst Biol. 2015 Mar 26;11(3):0797. doi: 10.15252/msb.20145877 (PMC4380931; doi:10.15252/msb.20145877)
Supplement: Supplementary file 10 [file msb0011-0797-sd10.xlsx]

## Sheet: VIP_data2.csv
Figure 2
Cell line	RPPA measurement	Timepoint (hr)	Average VIP
C32	p-p90RSK(S380)	1	NaN
C32	p-p90RSK(T573)	1	-0.083785
C32	p-AKT(T308)	1	-0.30089
C32	p-AKT(S473)	1	-0.76446
C32	p-mTOR(S2448)	1	NaN
C32	p-p70S6K(T421/S424)	1	0.32858
C32	p-p70S6K(T389)	1	NaN
C32	p-S6(S235/236)	1	0.39171
C32	p-AMPK(T172)	1	-0.33118
C32	p-JNK(T183/Y185)	1	0.25916
C32	Total c-Jun	1	0.32059
C32	p-cJun(S63)	1	NaN
C32	p-P38(T180/Y182)	1	0.58661
C32	p-HSP27(S82)	1	NaN
C32	p-NFKB(S536)	1	0.37812
C32	Bim	1	-0.066807
C32	cPARP	1	0.30901
C32	p-Histone H3(S10)	1	-0.15771
C32	p27 Kip1	1	0.018919
C32	p-p90RSK(S380)	5	NaN
C32	p-p90RSK(T573)	5	-0.42106
C32	p-AKT(T308)	5	-0.60889
C32	p-AKT(S473)	5	-1.0263
C32	p-mTOR(S2448)	5	NaN
C32	p-p70S6K(T421/S424)	5	0.34501
C32	p-p70S6K(T389)	5	NaN
C32	p-S6(S235/236)	5	0.80421
C32	p-AMPK(T172)	5	-0.49728
C32	p-JNK(T183/Y185)	5	-0.33016
C32	Total c-Jun	5	1.0783
C32	p-cJun(S63)	5	NaN
C32	p-P38(T180/Y182)	5	-0.47396
C32	p-HSP27(S82)	5	NaN
C32	p-NFKB(S536)	5	0.64144
C32	Bim	5	-0.72875
C32	cPARP	5	0.10205
C32	p-Histone H3(S10)	5	-0.33609
C32	p27 Kip1	5	-0.36568
C32	p-p90RSK(S380)	10	NaN
C32	p-p90RSK(T573)	10	-0.32086
C32	p-AKT(T308)	10	-0.73599
C32	p-AKT(S473)	10	-1.0779
C32	p-mTOR(S2448)	10	NaN
C32	p-p70S6K(T421/S424)	10	0.53232
C32	p-p70S6K(T389)	10	NaN
C32	p-S6(S235/236)	10	1.0221
C32	p-AMPK(T172)	10	-0.33165
C32	p-JNK(T183/Y185)	10	-0.23631
C32	Total c-Jun	10	1.8229
C32	p-cJun(S63)	10	NaN
C32	p-P38(T180/Y182)	10	-0.2397
C32	p-HSP27(S82)	10	NaN
C32	p-NFKB(S536)	10	0.72615
C32	Bim	10	-0.70591
C32	cPARP	10	-0.2144
C32	p-Histone H3(S10)	10	-0.29139
C32	p27 Kip1	10	-0.77624
C32	p-p90RSK(S380)	24	NaN
C32	p-p90RSK(T573)	24	0.37544
C32	p-AKT(T308)	24	-1.208
C32	p-AKT(S473)	24	-1.0008
C32	p-mTOR(S2448)	24	NaN
C32	p-p70S6K(T421/S424)	24	1.398
C32	p-p70S6K(T389)	24	NaN
C32	p-S6(S235/236)	24	1.2768
C32	p-AMPK(T172)	24	-1.0207
C32	p-JNK(T183/Y185)	24	-0.44703
C32	Total c-Jun	24	1.3417
C32	p-cJun(S63)	24	NaN
C32	p-P38(T180/Y182)	24	-0.76311
C32	p-HSP27(S82)	24	NaN
C32	p-NFKB(S536)	24	-0.16232
C32	Bim	24	-1.5588
C32	cPARP	24	-1.0029
C32	p-Histone H3(S10)	24	1.0116
C32	p27 Kip1	24	-1.7921
C32	p-p90RSK(S380)	48	NaN
C32	p-p90RSK(T573)	48	-0.68196
C32	p-AKT(T308)	48	-2.0676
C32	p-AKT(S473)	48	0.87427
C32	p-mTOR(S2448)	48	NaN
C32	p-p70S6K(T421/S424)	48	1.3193
C32	p-p70S6K(T389)	48	NaN
C32	p-S6(S235/236)	48	0.94756
C32	p-AMPK(T172)	48	-2.4355
C32	p-JNK(T183/Y185)	48	-0.47751
C32	Total c-Jun	48	0.65195
C32	p-cJun(S63)	48	NaN
C32	p-P38(T180/Y182)	48	-1.2007
C32	p-HSP27(S82)	48	NaN
C32	p-NFKB(S536)	48	0.89789
C32	Bim	48	-2.0912
C32	cPARP	48	-2.7212
C32	p-Histone H3(S10)	48	1.8878
C32	p27 Kip1	48	-2.1425
COLO858	p-p90RSK(S380)	1	0.84691
COLO858	p-p90RSK(T573)	1	0.89866
COLO858	p-AKT(T308)	1	0.75851
COLO858	p-AKT(S473)	1	NaN
COLO858	p-mTOR(S2448)	1	0.63295
COLO858	p-p70S6K(T421/S424)	1	0.86383
COLO858	p-p70S6K(T389)	1	NaN
COLO858	p-S6(S235/236)	1	0.33607
COLO858	p-AMPK(T172)	1	0.3059
COLO858	p-JNK(T183/Y185)	1	0.76476
COLO858	Total c-Jun	1	0.80793
COLO858	p-cJun(S63)	1	0.59998
COLO858	p-P38(T180/Y182)	1	1.2019
COLO858	p-HSP27(S82)	1	0.69943
COLO858	p-NFKB(S536)	1	0.58301
COLO858	Bim	1	0.65979
COLO858	cPARP	1	0.39988
COLO858	p-Histone H3(S10)	1	0.19602
COLO858	p27 Kip1	1	0.17306
COLO858	p-p90RSK(S380)	5	NaN
COLO858	p-p90RSK(T573)	5	NaN
COLO858	p-AKT(T308)	5	-0.90247
COLO858	p-AKT(S473)	5	-1.0409
COLO858	p-mTOR(S2448)	5	-1.0187
COLO858	p-p70S6K(T421/S424)	5	-0.54722
COLO858	p-p70S6K(T389)	5	NaN
COLO858	p-S6(S235/236)	5	0.65771
COLO858	p-AMPK(T172)	5	-0.32007
COLO858	p-JNK(T183/Y185)	5	-0.80949
COLO858	Total c-Jun	5	-0.22071
COLO858	p-cJun(S63)	5	-0.40755
COLO858	p-P38(T180/Y182)	5	-0.24703
COLO858	p-HSP27(S82)	5	NaN
COLO858	p-NFKB(S536)	5	-0.41318
COLO858	Bim	5	-0.72585
COLO858	cPARP	5	-0.68373
COLO858	p-Histone H3(S10)	5	-0.51744
COLO858	p27 Kip1	5	-0.3912
COLO858	p-p90RSK(S380)	10	1.0813
COLO858	p-p90RSK(T573)	10	0.71089
COLO858	p-AKT(T308)	10	0.47347
COLO858	p-AKT(S473)	10	NaN
COLO858	p-mTOR(S2448)	10	0.50348
COLO858	p-p70S6K(T421/S424)	10	0.8483
COLO858	p-p70S6K(T389)	10	NaN
COLO858	p-S6(S235/236)	10	1.5274
COLO858	p-AMPK(T172)	10	0.64494
COLO858	p-JNK(T183/Y185)	10	0.49441
COLO858	Total c-Jun	10	NaN
COLO858	p-cJun(S63)	10	NaN
COLO858	p-P38(T180/Y182)	10	0.57024
COLO858	p-HSP27(S82)	10	0.62454
COLO858	p-NFKB(S536)	10	1.9888
COLO858	Bim	10	-0.23495
COLO858	cPARP	10	NaN
COLO858	p-Histone H3(S10)	10	NaN
COLO858	p27 Kip1	10	-0.3484
COLO858	p-p90RSK(S380)	24	-0.38937
COLO858	p-p90RSK(T573)	24	NaN
COLO858	p-AKT(T308)	24	-1.4793
COLO858	p-AKT(S473)	24	-0.93153
COLO858	p-mTOR(S2448)	24	-0.79573
COLO858	p-p70S6K(T421/S424)	24	0.23993
COLO858	p-p70S6K(T389)	24	NaN
COLO858	p-S6(S235/236)	24	1.4411
COLO858	p-AMPK(T172)	24	-0.47678
COLO858	p-JNK(T183/Y185)	24	-1.7943
COLO858	Total c-Jun	24	-1.4354
COLO858	p-cJun(S63)	24	-1.5487
COLO858	p-P38(T180/Y182)	24	-0.59726
COLO858	p-HSP27(S82)	24	-0.63952
COLO858	p-NFKB(S536)	24	0.80521
COLO858	Bim	24	-1.9096
COLO858	cPARP	24	-1.5126
COLO858	p-Histone H3(S10)	24	1.2678
COLO858	p27 Kip1	24	-2.0272
COLO858	p-p90RSK(S380)	48	NaN
COLO858	p-p90RSK(T573)	48	0.99705
COLO858	p-AKT(T308)	48	NaN
COLO858	p-AKT(S473)	48	NaN
COLO858	p-mTOR(S2448)	48	NaN
COLO858	p-p70S6K(T421/S424)	48	1.9582
COLO858	p-p70S6K(T389)	48	-1.0544
COLO858	p-S6(S235/236)	48	0.87001
COLO858	p-AMPK(T172)	48	NaN
COLO858	p-JNK(T183/Y185)	48	NaN
COLO858	Total c-Jun	48	-1.4025
COLO858	p-cJun(S63)	48	-1.6239
COLO858	p-P38(T180/Y182)	48	NaN
COLO858	p-HSP27(S82)	48	NaN
COLO858	p-NFKB(S536)	48	0.77663
COLO858	Bim	48	NaN
COLO858	cPARP	48	-1.2988
COLO858	p-Histone H3(S10)	48	2.1972
COLO858	p27 Kip1	48	-1.3451
K2	p-p90RSK(S380)	1	0.55581
K2	p-p90RSK(T573)	1	0.42261
K2	p-AKT(T308)	1	0.55656
K2	p-AKT(S473)	1	-0.19537
K2	p-mTOR(S2448)	1	0.33846
K2	p-p70S6K(T421/S424)	1	0.65733
K2	p-p70S6K(T389)	1	0.34604
K2	p-S6(S235/236)	1	NaN
K2	p-AMPK(T172)	1	0.22097
K2	p-JNK(T183/Y185)	1	0.51643
K2	Total c-Jun	1	0.43366
K2	p-cJun(S63)	1	0.2854
K2	p-P38(T180/Y182)	1	0.54415
K2	p-HSP27(S82)	1	0.25698
K2	p-NFKB(S536)	1	0.69767
K2	Bim	1	NaN
K2	cPARP	1	0.24549
K2	p-Histone H3(S10)	1	NaN
K2	p27 Kip1	1	0.10019
K2	p-p90RSK(S380)	5	NaN
K2	p-p90RSK(T573)	5	NaN
K2	p-AKT(T308)	5	1.0187
K2	p-AKT(S473)	5	-0.53378
K2	p-mTOR(S2448)	5	NaN
K2	p-p70S6K(T421/S424)	5	-0.40054
K2	p-p70S6K(T389)	5	0.69697
K2	p-S6(S235/236)	5	0.56096
K2	p-AMPK(T172)	5	-0.69477
K2	p-JNK(T183/Y185)	5	NaN
K2	Total c-Jun	5	0.97545
K2	p-cJun(S63)	5	0.60521
K2	p-P38(T180/Y182)	5	NaN
K2	p-HSP27(S82)	5	-0.30678
K2	p-NFKB(S536)	5	-0.6853
K2	Bim	5	-0.60094
K2	cPARP	5	-0.49113
K2	p-Histone H3(S10)	5	-0.35441
K2	p27 Kip1	5	-0.29404
K2	p-p90RSK(S380)	10	1.1152
K2	p-p90RSK(T573)	10	0.78331
K2	p-AKT(T308)	10	1.2519
K2	p-AKT(S473)	10	-0.67104
K2	p-mTOR(S2448)	10	1.1151
K2	p-p70S6K(T421/S424)	10	1.3395
K2	p-p70S6K(T389)	10	1.2487
K2	p-S6(S235/236)	10	1.4936
K2	p-AMPK(T172)	10	0.75776
K2	p-JNK(T183/Y185)	10	1.0753
K2	Total c-Jun	10	1.3454
K2	p-cJun(S63)	10	1.1284
K2	p-P38(T180/Y182)	10	0.60218
K2	p-HSP27(S82)	10	0.4945
K2	p-NFKB(S536)	10	0.49598
K2	Bim	10	-0.18648
K2	cPARP	10	0.75419
K2	p-Histone H3(S10)	10	-0.23635
K2	p27 Kip1	10	-0.48401
K2	p-p90RSK(S380)	24	NaN
K2	p-p90RSK(T573)	24	NaN
K2	p-AKT(T308)	24	0.99821
K2	p-AKT(S473)	24	-1.4107
K2	p-mTOR(S2448)	24	NaN
K2	p-p70S6K(T421/S424)	24	-0.71005
K2	p-p70S6K(T389)	24	1.1223
K2	p-S6(S235/236)	24	1.4344
K2	p-AMPK(T172)	24	0.43714
K2	p-JNK(T183/Y185)	24	NaN
K2	Total c-Jun	24	NaN
K2	p-cJun(S63)	24	-0.32196
K2	p-P38(T180/Y182)	24	NaN
K2	p-HSP27(S82)	24	-1.0721
K2	p-NFKB(S536)	24	-1.319
K2	Bim	24	-1.1621
K2	cPARP	24	-1.399
K2	p-Histone H3(S10)	24	0.97109
K2	p27 Kip1	24	-1.7021
K2	p-p90RSK(S380)	48	NaN
K2	p-p90RSK(T573)	48	NaN
K2	p-AKT(T308)	48	0.70166
K2	p-AKT(S473)	48	-1.9519
K2	p-mTOR(S2448)	48	NaN
K2	p-p70S6K(T421/S424)	48	-1.2344
K2	p-p70S6K(T389)	48	NaN
K2	p-S6(S235/236)	48	1.0672
K2	p-AMPK(T172)	48	-1.3326
K2	p-JNK(T183/Y185)	48	NaN
K2	Total c-Jun	48	-1.0968
K2	p-cJun(S63)	48	-1.8839
K2	p-P38(T180/Y182)	48	NaN
K2	p-HSP27(S82)	48	-1.8686
K2	p-NFKB(S536)	48	-1.749
K2	Bim	48	-1.0357
K2	cPARP	48	-1.6829
K2	p-Histone H3(S10)	48	1.8236
K2	p27 Kip1	48	-1.9515
LOXIMVI	p-p90RSK(S380)	1	0.79999
LOXIMVI	p-p90RSK(T573)	1	NaN
LOXIMVI	p-AKT(T308)	1	-0.27996
LOXIMVI	p-AKT(S473)	1	-1.2123
LOXIMVI	p-mTOR(S2448)	1	NaN
LOXIMVI	p-p70S6K(T421/S424)	1	1.3106
LOXIMVI	p-p70S6K(T389)	1	0.5316
LOXIMVI	p-S6(S235/236)	1	0.19297
LOXIMVI	p-AMPK(T172)	1	NaN
LOXIMVI	p-JNK(T183/Y185)	1	1.1096
LOXIMVI	Total c-Jun	1	0.45006
LOXIMVI	p-cJun(S63)	1	NaN
LOXIMVI	p-P38(T180/Y182)	1	2.3337
LOXIMVI	p-HSP27(S82)	1	1.0195
LOXIMVI	p-NFKB(S536)	1	1.0274
LOXIMVI	Bim	1	0.56722
LOXIMVI	cPARP	1	NaN
LOXIMVI	p-Histone H3(S10)	1	-0.38163
LOXIMVI	p27 Kip1	1	0.51672
LOXIMVI	p-p90RSK(S380)	5	-0.62545
LOXIMVI	p-p90RSK(T573)	5	0.18547
LOXIMVI	p-AKT(T308)	5	0.42531
LOXIMVI	p-AKT(S473)	5	-1.3605
LOXIMVI	p-mTOR(S2448)	5	NaN
LOXIMVI	p-p70S6K(T421/S424)	5	-1.1133
LOXIMVI	p-p70S6K(T389)	5	NaN
LOXIMVI	p-S6(S235/236)	5	0.40293
LOXIMVI	p-AMPK(T172)	5	-0.56008
LOXIMVI	p-JNK(T183/Y185)	5	NaN
LOXIMVI	Total c-Jun	5	0.61308
LOXIMVI	p-cJun(S63)	5	-1.4161
LOXIMVI	p-P38(T180/Y182)	5	NaN
LOXIMVI	p-HSP27(S82)	5	-0.79216
LOXIMVI	p-NFKB(S536)	5	-2.3072
LOXIMVI	Bim	5	-0.90854
LOXIMVI	cPARP	5	-0.79855
LOXIMVI	p-Histone H3(S10)	5	-0.50964
LOXIMVI	p27 Kip1	5	NaN
LOXIMVI	p-p90RSK(S380)	10	1.0586
LOXIMVI	p-p90RSK(T573)	10	0.8808
LOXIMVI	p-AKT(T308)	10	0.51167
LOXIMVI	p-AKT(S473)	10	NaN
LOXIMVI	p-mTOR(S2448)	10	1.3808
LOXIMVI	p-p70S6K(T421/S424)	10	1.3338
LOXIMVI	p-p70S6K(T389)	10	1.2035
LOXIMVI	p-S6(S235/236)	10	0.80947
LOXIMVI	p-AMPK(T172)	10	0.73765
LOXIMVI	p-JNK(T183/Y185)	10	0.7284
LOXIMVI	Total c-Jun	10	1.1006
LOXIMVI	p-cJun(S63)	10	NaN
LOXIMVI	p-P38(T180/Y182)	10	1.1119
LOXIMVI	p-HSP27(S82)	10	1.1897
LOXIMVI	p-NFKB(S536)	10	0.82367
LOXIMVI	Bim	10	0.60869
LOXIMVI	cPARP	10	0.54372
LOXIMVI	p-Histone H3(S10)	10	0.16044
LOXIMVI	p27 Kip1	10	NaN
LOXIMVI	p-p90RSK(S380)	24	0.99998
LOXIMVI	p-p90RSK(T573)	24	1.496
LOXIMVI	p-AKT(T308)	24	1.4455
LOXIMVI	p-AKT(S473)	24	-0.66718
LOXIMVI	p-mTOR(S2448)	24	0.86508
LOXIMVI	p-p70S6K(T421/S424)	24	-0.47196
LOXIMVI	p-p70S6K(T389)	24	0.80346
LOXIMVI	p-S6(S235/236)	24	1.031
LOXIMVI	p-AMPK(T172)	24	-0.6352
LOXIMVI	p-JNK(T183/Y185)	24	NaN
LOXIMVI	Total c-Jun	24	1.254
LOXIMVI	p-cJun(S63)	24	NaN
LOXIMVI	p-P38(T180/Y182)	24	0.74572
LOXIMVI	p-HSP27(S82)	24	0.057872
LOXIMVI	p-NFKB(S536)	24	-0.66655
LOXIMVI	Bim	24	NaN
LOXIMVI	cPARP	24	NaN
LOXIMVI	p-Histone H3(S10)	24	2.2826
LOXIMVI	p27 Kip1	24	-0.95217
LOXIMVI	p-p90RSK(S380)	48	0.85142
LOXIMVI	p-p90RSK(T573)	48	0.78878
LOXIMVI	p-AKT(T308)	48	1.1951
LOXIMVI	p-AKT(S473)	48	1.6684
LOXIMVI	p-mTOR(S2448)	48	0.8421
LOXIMVI	p-p70S6K(T421/S424)	48	0.79744
LOXIMVI	p-p70S6K(T389)	48	0.66219
LOXIMVI	p-S6(S235/236)	48	-0.81001
LOXIMVI	p-AMPK(T172)	48	-0.83515
LOXIMVI	p-JNK(T183/Y185)	48	0.76336
LOXIMVI	Total c-Jun	48	0.71259
LOXIMVI	p-cJun(S63)	48	-0.8232
LOXIMVI	p-P38(T180/Y182)	48	0.40864
LOXIMVI	p-HSP27(S82)	48	0.37526
LOXIMVI	p-NFKB(S536)	48	-1.2799
LOXIMVI	Bim	48	-1.0135
LOXIMVI	cPARP	48	0.74425
LOXIMVI	p-Histone H3(S10)	48	2.3609
LOXIMVI	p27 Kip1	48	-0.67224
MMACSF	p-p90RSK(S380)	1	0.99779
MMACSF	p-p90RSK(T573)	1	0.5515
MMACSF	p-AKT(T308)	1	0.29854
MMACSF	p-AKT(S473)	1	NaN
MMACSF	p-mTOR(S2448)	1	0.61775
MMACSF	p-p70S6K(T421/S424)	1	1.0216
MMACSF	p-p70S6K(T389)	1	0.71001
MMACSF	p-S6(S235/236)	1	0.36388
MMACSF	p-AMPK(T172)	1	0.70575
MMACSF	p-JNK(T183/Y185)	1	0.80535
MMACSF	Total c-Jun	1	0.83757
MMACSF	p-cJun(S63)	1	0.53697
MMACSF	p-P38(T180/Y182)	1	1.0804
MMACSF	p-HSP27(S82)	1	0.47795
MMACSF	p-NFKB(S536)	1	NaN
MMACSF	Bim	1	0.4018
MMACSF	cPARP	1	0.39099
MMACSF	p-Histone H3(S10)	1	0.2074
MMACSF	p27 Kip1	1	NaN
MMACSF	p-p90RSK(S380)	5	NaN
MMACSF	p-p90RSK(T573)	5	-0.53739
MMACSF	p-AKT(T308)	5	-0.66226
MMACSF	p-AKT(S473)	5	-0.93946
MMACSF	p-mTOR(S2448)	5	-0.753
MMACSF	p-p70S6K(T421/S424)	5	-0.53633
MMACSF	p-p70S6K(T389)	5	NaN
MMACSF	p-S6(S235/236)	5	0.45323
MMACSF	p-AMPK(T172)	5	NaN
MMACSF	p-JNK(T183/Y185)	5	NaN
MMACSF	Total c-Jun	5	0.84348
MMACSF	p-cJun(S63)	5	NaN
MMACSF	p-P38(T180/Y182)	5	NaN
MMACSF	p-HSP27(S82)	5	-0.55491
MMACSF	p-NFKB(S536)	5	NaN
MMACSF	Bim	5	-0.95959
MMACSF	cPARP	5	-0.85215
MMACSF	p-Histone H3(S10)	5	-0.23039
MMACSF	p27 Kip1	5	-0.64165
MMACSF	p-p90RSK(S380)	10	0.93844
MMACSF	p-p90RSK(T573)	10	0.39402
MMACSF	p-AKT(T308)	10	0.19664
MMACSF	p-AKT(S473)	10	NaN
MMACSF	p-mTOR(S2448)	10	0.7936
MMACSF	p-p70S6K(T421/S424)	10	0.88541
MMACSF	p-p70S6K(T389)	10	0.89999
MMACSF	p-S6(S235/236)	10	1.2018
MMACSF	p-AMPK(T172)	10	1.1683
MMACSF	p-JNK(T183/Y185)	10	0.77294
MMACSF	Total c-Jun	10	1.7684
MMACSF	p-cJun(S63)	10	0.79511
MMACSF	p-P38(T180/Y182)	10	0.98729
MMACSF	p-HSP27(S82)	10	0.43475
MMACSF	p-NFKB(S536)	10	1.3327
MMACSF	Bim	10	NaN
MMACSF	cPARP	10	NaN
MMACSF	p-Histone H3(S10)	10	-0.13234
MMACSF	p27 Kip1	10	NaN
MMACSF	p-p90RSK(S380)	24	NaN
MMACSF	p-p90RSK(T573)	24	NaN
MMACSF	p-AKT(T308)	24	-0.33286
MMACSF	p-AKT(S473)	24	-1.0958
MMACSF	p-mTOR(S2448)	24	NaN
MMACSF	p-p70S6K(T421/S424)	24	-0.52786
MMACSF	p-p70S6K(T389)	24	NaN
MMACSF	p-S6(S235/236)	24	1.5986
MMACSF	p-AMPK(T172)	24	NaN
MMACSF	p-JNK(T183/Y185)	24	NaN
MMACSF	Total c-Jun	24	NaN
MMACSF	p-cJun(S63)	24	NaN
MMACSF	p-P38(T180/Y182)	24	NaN
MMACSF	p-HSP27(S82)	24	NaN
MMACSF	p-NFKB(S536)	24	NaN
MMACSF	Bim	24	-1.3101
MMACSF	cPARP	24	-1.3189
MMACSF	p-Histone H3(S10)	24	1.6598
MMACSF	p27 Kip1	24	-1.852
MMACSF	p-p90RSK(S380)	48	NaN
MMACSF	p-p90RSK(T573)	48	1.0946
MMACSF	p-AKT(T308)	48	-2.582
MMACSF	p-AKT(S473)	48	NaN
MMACSF	p-mTOR(S2448)	48	NaN
MMACSF	p-p70S6K(T421/S424)	48	1.2871
MMACSF	p-p70S6K(T389)	48	NaN
MMACSF	p-S6(S235/236)	48	1.4822
MMACSF	p-AMPK(T172)	48	NaN
MMACSF	p-JNK(T183/Y185)	48	NaN
MMACSF	Total c-Jun	48	NaN
MMACSF	p-cJun(S63)	48	NaN
MMACSF	p-P38(T180/Y182)	48	NaN
MMACSF	p-HSP27(S82)	48	0.86518
MMACSF	p-NFKB(S536)	48	1.6839
MMACSF	Bim	48	NaN
MMACSF	cPARP	48	-1.5287
MMACSF	p-Histone H3(S10)	48	1.5996
MMACSF	p27 Kip1	48	NaN
MZ7MEL	p-p90RSK(S380)	1	0.56785
MZ7MEL	p-p90RSK(T573)	1	NaN
MZ7MEL	p-AKT(T308)	1	0.47697
MZ7MEL	p-AKT(S473)	1	0.98495
MZ7MEL	p-mTOR(S2448)	1	0.4327
MZ7MEL	p-p70S6K(T421/S424)	1	0.83406
MZ7MEL	p-p70S6K(T389)	1	0.75863
MZ7MEL	p-S6(S235/236)	1	0.42135
MZ7MEL	p-AMPK(T172)	1	-0.28432
MZ7MEL	p-JNK(T183/Y185)	1	0.26621
MZ7MEL	Total c-Jun	1	0.78288
MZ7MEL	p-cJun(S63)	1	0.35063
MZ7MEL	p-P38(T180/Y182)	1	0.98757
MZ7MEL	p-HSP27(S82)	1	0.31493
MZ7MEL	p-NFKB(S536)	1	0.16181
MZ7MEL	Bim	1	NaN
MZ7MEL	cPARP	1	NaN
MZ7MEL	p-Histone H3(S10)	1	-0.22101
MZ7MEL	p27 Kip1	1	0.17722
MZ7MEL	p-p90RSK(S380)	5	NaN
MZ7MEL	p-p90RSK(T573)	5	NaN
MZ7MEL	p-AKT(T308)	5	NaN
MZ7MEL	p-AKT(S473)	5	NaN
MZ7MEL	p-mTOR(S2448)	5	NaN
MZ7MEL	p-p70S6K(T421/S424)	5	-0.58275
MZ7MEL	p-p70S6K(T389)	5	NaN
MZ7MEL	p-S6(S235/236)	5	0.4843
MZ7MEL	p-AMPK(T172)	5	-0.57675
MZ7MEL	p-JNK(T183/Y185)	5	NaN
MZ7MEL	Total c-Jun	5	0.67613
MZ7MEL	p-cJun(S63)	5	NaN
MZ7MEL	p-P38(T180/Y182)	5	NaN
MZ7MEL	p-HSP27(S82)	5	NaN
MZ7MEL	p-NFKB(S536)	5	-0.64566
MZ7MEL	Bim	5	NaN
MZ7MEL	cPARP	5	NaN
MZ7MEL	p-Histone H3(S10)	5	-0.43926
MZ7MEL	p27 Kip1	5	-0.36435
MZ7MEL	p-p90RSK(S380)	10	1.0666
MZ7MEL	p-p90RSK(T573)	10	0.5912
MZ7MEL	p-AKT(T308)	10	NaN
MZ7MEL	p-AKT(S473)	10	0.60071
MZ7MEL	p-mTOR(S2448)	10	0.64446
MZ7MEL	p-p70S6K(T421/S424)	10	1.0131
MZ7MEL	p-p70S6K(T389)	10	0.84778
MZ7MEL	p-S6(S235/236)	10	1.2384
MZ7MEL	p-AMPK(T172)	10	-0.70468
MZ7MEL	p-JNK(T183/Y185)	10	0.47959
MZ7MEL	Total c-Jun	10	0.9812
MZ7MEL	p-cJun(S63)	10	0.45131
MZ7MEL	p-P38(T180/Y182)	10	0.68789
MZ7MEL	p-HSP27(S82)	10	0.34035
MZ7MEL	p-NFKB(S536)	10	1.0589
MZ7MEL	Bim	10	-0.40275
MZ7MEL	cPARP	10	NaN
MZ7MEL	p-Histone H3(S10)	10	-0.32072
MZ7MEL	p27 Kip1	10	-0.56098
MZ7MEL	p-p90RSK(S380)	24	NaN
MZ7MEL	p-p90RSK(T573)	24	1.4596
MZ7MEL	p-AKT(T308)	24	-0.59
MZ7MEL	p-AKT(S473)	24	NaN
MZ7MEL	p-mTOR(S2448)	24	NaN
MZ7MEL	p-p70S6K(T421/S424)	24	0.72891
MZ7MEL	p-p70S6K(T389)	24	NaN
MZ7MEL	p-S6(S235/236)	24	2.1002
MZ7MEL	p-AMPK(T172)	24	-0.48094
MZ7MEL	p-JNK(T183/Y185)	24	-0.40353
MZ7MEL	Total c-Jun	24	0.49324
MZ7MEL	p-cJun(S63)	24	NaN
MZ7MEL	p-P38(T180/Y182)	24	1.0701
MZ7MEL	p-HSP27(S82)	24	NaN
MZ7MEL	p-NFKB(S536)	24	-0.50772
MZ7MEL	Bim	24	-1.6059
MZ7MEL	cPARP	24	-1.4135
MZ7MEL	p-Histone H3(S10)	24	0.88186
MZ7MEL	p27 Kip1	24	-2.1137
MZ7MEL	p-p90RSK(S380)	48	NaN
MZ7MEL	p-p90RSK(T573)	48	2.2427
MZ7MEL	p-AKT(T308)	48	-0.95693
MZ7MEL	p-AKT(S473)	48	-0.40393
MZ7MEL	p-mTOR(S2448)	48	NaN
MZ7MEL	p-p70S6K(T421/S424)	48	1.0387
MZ7MEL	p-p70S6K(T389)	48	NaN
MZ7MEL	p-S6(S235/236)	48	1.325
MZ7MEL	p-AMPK(T172)	48	-0.54943
MZ7MEL	p-JNK(T183/Y185)	48	-0.74394
MZ7MEL	Total c-Jun	48	-0.52248
MZ7MEL	p-cJun(S63)	48	NaN
MZ7MEL	p-P38(T180/Y182)	48	1.3873
MZ7MEL	p-HSP27(S82)	48	NaN
MZ7MEL	p-NFKB(S536)	48	-0.32198
MZ7MEL	Bim	48	-2.3909
MZ7MEL	cPARP	48	-2.0554
MZ7MEL	p-Histone H3(S10)	48	2.9819
MZ7MEL	p27 Kip1	48	-2.4182
RVH421	p-p90RSK(S380)	1	0.73089
RVH421	p-p90RSK(T573)	1	0.42888
RVH421	p-AKT(T308)	1	0.37869
RVH421	p-AKT(S473)	1	0.18467
RVH421	p-mTOR(S2448)	1	0.66328
RVH421	p-p70S6K(T421/S424)	1	1.0904
RVH421	p-p70S6K(T389)	1	0.77206
RVH421	p-S6(S235/236)	1	0.4975
RVH421	p-AMPK(T172)	1	0.83114
RVH421	p-JNK(T183/Y185)	1	0.73589
RVH421	Total c-Jun	1	0.37291
RVH421	p-cJun(S63)	1	NaN
RVH421	p-P38(T180/Y182)	1	0.71579
RVH421	p-HSP27(S82)	1	0.69241
RVH421	p-NFKB(S536)	1	1.1487
RVH421	Bim	1	0.41103
RVH421	cPARP	1	0.5899
RVH421	p-Histone H3(S10)	1	NaN
RVH421	p27 Kip1	1	0.55022
RVH421	p-p90RSK(S380)	5	-0.6997
RVH421	p-p90RSK(T573)	5	NaN
RVH421	p-AKT(T308)	5	-0.65256
RVH421	p-AKT(S473)	5	-0.58425
RVH421	p-mTOR(S2448)	5	-0.77894
RVH421	p-p70S6K(T421/S424)	5	0.26993
RVH421	p-p70S6K(T389)	5	NaN
RVH421	p-S6(S235/236)	5	0.61113
RVH421	p-AMPK(T172)	5	NaN
RVH421	p-JNK(T183/Y185)	5	-0.63346
RVH421	Total c-Jun	5	NaN
RVH421	p-cJun(S63)	5	NaN
RVH421	p-P38(T180/Y182)	5	0.22986
RVH421	p-HSP27(S82)	5	-0.77288
RVH421	p-NFKB(S536)	5	-1.305
RVH421	Bim	5	-1.0463
RVH421	cPARP	5	-0.50626
RVH421	p-Histone H3(S10)	5	-0.6825
RVH421	p27 Kip1	5	-0.62768
RVH421	p-p90RSK(S380)	10	1.1134
RVH421	p-p90RSK(T573)	10	0.78083
RVH421	p-AKT(T308)	10	0.65412
RVH421	p-AKT(S473)	10	0.61229
RVH421	p-mTOR(S2448)	10	1.4057
RVH421	p-p70S6K(T421/S424)	10	1.4337
RVH421	p-p70S6K(T389)	10	1.6291
RVH421	p-S6(S235/236)	10	1.7646
RVH421	p-AMPK(T172)	10	1.4543
RVH421	p-JNK(T183/Y185)	10	1.4082
RVH421	Total c-Jun	10	NaN
RVH421	p-cJun(S63)	10	NaN
RVH421	p-P38(T180/Y182)	10	NaN
RVH421	p-HSP27(S82)	10	0.77342
RVH421	p-NFKB(S536)	10	0.44518
RVH421	Bim	10	0.41463
RVH421	cPARP	10	0.16856
RVH421	p-Histone H3(S10)	10	NaN
RVH421	p27 Kip1	10	NaN
RVH421	p-p90RSK(S380)	24	NaN
RVH421	p-p90RSK(T573)	24	NaN
RVH421	p-AKT(T308)	24	-0.39409
RVH421	p-AKT(S473)	24	NaN
RVH421	p-mTOR(S2448)	24	NaN
RVH421	p-p70S6K(T421/S424)	24	1.3735
RVH421	p-p70S6K(T389)	24	NaN
RVH421	p-S6(S235/236)	24	1.534
RVH421	p-AMPK(T172)	24	-0.66423
RVH421	p-JNK(T183/Y185)	24	-0.56908
RVH421	Total c-Jun	24	-1.2441
RVH421	p-cJun(S63)	24	-0.50516
RVH421	p-P38(T180/Y182)	24	NaN
RVH421	p-HSP27(S82)	24	NaN
RVH421	p-NFKB(S536)	24	-1.5242
RVH421	Bim	24	-1.3256
RVH421	cPARP	24	-1.3352
RVH421	p-Histone H3(S10)	24	0.81086
RVH421	p27 Kip1	24	-1.451
RVH421	p-p90RSK(S380)	48	-0.60222
RVH421	p-p90RSK(T573)	48	NaN
RVH421	p-AKT(T308)	48	-0.79373
RVH421	p-AKT(S473)	48	0.49185
RVH421	p-mTOR(S2448)	48	NaN
RVH421	p-p70S6K(T421/S424)	48	1.1251
RVH421	p-p70S6K(T389)	48	NaN
RVH421	p-S6(S235/236)	48	1.2451
RVH421	p-AMPK(T172)	48	-0.6772
RVH421	p-JNK(T183/Y185)	48	-1.5508
RVH421	Total c-Jun	48	-1.7876
RVH421	p-cJun(S63)	48	-1.1707
RVH421	p-P38(T180/Y182)	48	NaN
RVH421	p-HSP27(S82)	48	NaN
RVH421	p-NFKB(S536)	48	-0.5505
RVH421	Bim	48	-1.6476
RVH421	cPARP	48	-1.3625
RVH421	p-Histone H3(S10)	48	2.0813
RVH421	p27 Kip1	48	-1.59
SKMEL28	p-p90RSK(S380)	1	1.0417
SKMEL28	p-p90RSK(T573)	1	0.41264
SKMEL28	p-AKT(T308)	1	NaN
SKMEL28	p-AKT(S473)	1	0.61843
SKMEL28	p-mTOR(S2448)	1	0.61188
SKMEL28	p-p70S6K(T421/S424)	1	1.2096
SKMEL28	p-p70S6K(T389)	1	0.60277
SKMEL28	p-S6(S235/236)	1	0.58875
SKMEL28	p-AMPK(T172)	1	NaN
SKMEL28	p-JNK(T183/Y185)	1	1.0784
SKMEL28	Total c-Jun	1	0.59367
SKMEL28	p-cJun(S63)	1	0.56096
SKMEL28	p-P38(T180/Y182)	1	0.58098
SKMEL28	p-HSP27(S82)	1	0.69218
SKMEL28	p-NFKB(S536)	1	0.35365
SKMEL28	Bim	1	0.36643
SKMEL28	cPARP	1	0.47894
SKMEL28	p-Histone H3(S10)	1	0.33634
SKMEL28	p27 Kip1	1	0.41783
SKMEL28	p-p90RSK(S380)	5	0.45569
SKMEL28	p-p90RSK(T573)	5	-0.56904
SKMEL28	p-AKT(T308)	5	NaN
SKMEL28	p-AKT(S473)	5	-0.99542
SKMEL28	p-mTOR(S2448)	5	NaN
SKMEL28	p-p70S6K(T421/S424)	5	-0.7873
SKMEL28	p-p70S6K(T389)	5	NaN
SKMEL28	p-S6(S235/236)	5	0.52224
SKMEL28	p-AMPK(T172)	5	-0.4942
SKMEL28	p-JNK(T183/Y185)	5	NaN
SKMEL28	Total c-Jun	5	0.83264
SKMEL28	p-cJun(S63)	5	-1.0139
SKMEL28	p-P38(T180/Y182)	5	NaN
SKMEL28	p-HSP27(S82)	5	NaN
SKMEL28	p-NFKB(S536)	5	NaN
SKMEL28	Bim	5	-0.59177
SKMEL28	cPARP	5	-0.57451
SKMEL28	p-Histone H3(S10)	5	-0.18617
SKMEL28	p27 Kip1	5	NaN
SKMEL28	p-p90RSK(S380)	10	1.5846
SKMEL28	p-p90RSK(T573)	10	0.66327
SKMEL28	p-AKT(T308)	10	NaN
SKMEL28	p-AKT(S473)	10	0.67691
SKMEL28	p-mTOR(S2448)	10	0.85779
SKMEL28	p-p70S6K(T421/S424)	10	1.2257
SKMEL28	p-p70S6K(T389)	10	1.2488
SKMEL28	p-S6(S235/236)	10	1.4038
SKMEL28	p-AMPK(T172)	10	0.6014
SKMEL28	p-JNK(T183/Y185)	10	1.128
SKMEL28	Total c-Jun	10	1.6522
SKMEL28	p-cJun(S63)	10	0.59615
SKMEL28	p-P38(T180/Y182)	10	0.65581
SKMEL28	p-HSP27(S82)	10	0.53442
SKMEL28	p-NFKB(S536)	10	1.492
SKMEL28	Bim	10	-0.16529
SKMEL28	cPARP	10	0.28001
SKMEL28	p-Histone H3(S10)	10	NaN
SKMEL28	p27 Kip1	10	-0.51507
SKMEL28	p-p90RSK(S380)	24	0.21054
SKMEL28	p-p90RSK(T573)	24	NaN
SKMEL28	p-AKT(T308)	24	NaN
SKMEL28	p-AKT(S473)	24	NaN
SKMEL28	p-mTOR(S2448)	24	1.8551
SKMEL28	p-p70S6K(T421/S424)	24	1.6584
SKMEL28	p-p70S6K(T389)	24	1.5042
SKMEL28	p-S6(S235/236)	24	NaN
SKMEL28	p-AMPK(T172)	24	-0.37196
SKMEL28	p-JNK(T183/Y185)	24	NaN
SKMEL28	Total c-Jun	24	NaN
SKMEL28	p-cJun(S63)	24	-0.5919
SKMEL28	p-P38(T180/Y182)	24	NaN
SKMEL28	p-HSP27(S82)	24	NaN
SKMEL28	p-NFKB(S536)	24	1.3887
SKMEL28	Bim	24	-0.6898
SKMEL28	cPARP	24	-1.2071
SKMEL28	p-Histone H3(S10)	24	2.1675
SKMEL28	p27 Kip1	24	-1.5216
SKMEL28	p-p90RSK(S380)	48	1.1392
SKMEL28	p-p90RSK(T573)	48	1.2806
SKMEL28	p-AKT(T308)	48	NaN
SKMEL28	p-AKT(S473)	48	NaN
SKMEL28	p-mTOR(S2448)	48	1.2971
SKMEL28	p-p70S6K(T421/S424)	48	0.71737
SKMEL28	p-p70S6K(T389)	48	1.0817
SKMEL28	p-S6(S235/236)	48	NaN
SKMEL28	p-AMPK(T172)	48	-0.84624
SKMEL28	p-JNK(T183/Y185)	48	NaN
SKMEL28	Total c-Jun	48	-0.73459
SKMEL28	p-cJun(S63)	48	-0.98814
SKMEL28	p-P38(T180/Y182)	48	0.61775
SKMEL28	p-HSP27(S82)	48	NaN
SKMEL28	p-NFKB(S536)	48	1.3318
SKMEL28	Bim	48	NaN
SKMEL28	cPARP	48	-1.3751
SKMEL28	p-Histone H3(S10)	48	2.1989
SKMEL28	p27 Kip1	48	-2.2192
WM115	p-p90RSK(S380)	1	1.2269
WM115	p-p90RSK(T573)	1	0.35229
WM115	p-AKT(T308)	1	0.93461
WM115	p-AKT(S473)	1	NaN
WM115	p-mTOR(S2448)	1	0.62683
WM115	p-p70S6K(T421/S424)	1	0.97563
WM115	p-p70S6K(T389)	1	0.74367
WM115	p-S6(S235/236)	1	0.43608
WM115	p-AMPK(T172)	1	NaN
WM115	p-JNK(T183/Y185)	1	1.5297
WM115	Total c-Jun	1	0.8563
WM115	p-cJun(S63)	1	NaN
WM115	p-P38(T180/Y182)	1	1.3195
WM115	p-HSP27(S82)	1	-0.33793
WM115	p-NFKB(S536)	1	0.41587
WM115	Bim	1	0.93658
WM115	cPARP	1	0.77093
WM115	p-Histone H3(S10)	1	0.42351
WM115	p27 Kip1	1	0.67655
WM115	p-p90RSK(S380)	5	0.89933
WM115	p-p90RSK(T573)	5	NaN
WM115	p-AKT(T308)	5	-0.79027
WM115	p-AKT(S473)	5	-0.81455
WM115	p-mTOR(S2448)	5	0.4296
WM115	p-p70S6K(T421/S424)	5	-0.17204
WM115	p-p70S6K(T389)	5	NaN
WM115	p-S6(S235/236)	5	0.6595
WM115	p-AMPK(T172)	5	-0.42314
WM115	p-JNK(T183/Y185)	5	NaN
WM115	Total c-Jun	5	0.61828
WM115	p-cJun(S63)	5	-0.46479
WM115	p-P38(T180/Y182)	5	0.70534
WM115	p-HSP27(S82)	5	0.088223
WM115	p-NFKB(S536)	5	-0.16998
WM115	Bim	5	-0.8178
WM115	cPARP	5	NaN
WM115	p-Histone H3(S10)	5	-0.94266
WM115	p27 Kip1	5	0.42857
WM115	p-p90RSK(S380)	10	1.1397
WM115	p-p90RSK(T573)	10	NaN
WM115	p-AKT(T308)	10	-0.68812
WM115	p-AKT(S473)	10	-0.52788
WM115	p-mTOR(S2448)	10	0.65551
WM115	p-p70S6K(T421/S424)	10	0.51143
WM115	p-p70S6K(T389)	10	1.0162
WM115	p-S6(S235/236)	10	0.90692
WM115	p-AMPK(T172)	10	0.36597
WM115	p-JNK(T183/Y185)	10	0.88221
WM115	Total c-Jun	10	-1.3594
WM115	p-cJun(S63)	10	NaN
WM115	p-P38(T180/Y182)	10	0.509
WM115	p-HSP27(S82)	10	-0.22354
WM115	p-NFKB(S536)	10	0.5029
WM115	Bim	10	-0.30135
WM115	cPARP	10	0.67536
WM115	p-Histone H3(S10)	10	-0.77003
WM115	p27 Kip1	10	0.43586
WM115	p-p90RSK(S380)	24	0.5204
WM115	p-p90RSK(T573)	24	NaN
WM115	p-AKT(T308)	24	-0.79026
WM115	p-AKT(S473)	24	-0.68794
WM115	p-mTOR(S2448)	24	-0.40411
WM115	p-p70S6K(T421/S424)	24	-0.40436
WM115	p-p70S6K(T389)	24	NaN
WM115	p-S6(S235/236)	24	1.8138
WM115	p-AMPK(T172)	24	-0.88057
WM115	p-JNK(T183/Y185)	24	NaN
WM115	Total c-Jun	24	-1.1573
WM115	p-cJun(S63)	24	-0.80333
WM115	p-P38(T180/Y182)	24	NaN
WM115	p-HSP27(S82)	24	-0.4255
WM115	p-NFKB(S536)	24	-0.47474
WM115	Bim	24	NaN
WM115	cPARP	24	0.48989
WM115	p-Histone H3(S10)	24	NaN
WM115	p27 Kip1	24	-0.39922
WM115	p-p90RSK(S380)	48	1.6033
WM115	p-p90RSK(T573)	48	1.03
WM115	p-AKT(T308)	48	-0.89141
WM115	p-AKT(S473)	48	-0.24656
WM115	p-mTOR(S2448)	48	0.61967
WM115	p-p70S6K(T421/S424)	48	2.0274
WM115	p-p70S6K(T389)	48	1.8257
WM115	p-S6(S235/236)	48	1.8616
WM115	p-AMPK(T172)	48	-0.91522
WM115	p-JNK(T183/Y185)	48	0.65144
WM115	Total c-Jun	48	-2.1836
WM115	p-cJun(S63)	48	-1.5545
WM115	p-P38(T180/Y182)	48	0.8708
WM115	p-HSP27(S82)	48	0.72441
WM115	p-NFKB(S536)	48	1.0574
WM115	Bim	48	NaN
WM115	cPARP	48	NaN
WM115	p-Histone H3(S10)	48	3.5739
WM115	p27 Kip1	48	-1.1015
WM1552C	p-p90RSK(S380)	1	0.81016
WM1552C	p-p90RSK(T573)	1	0.48146
WM1552C	p-AKT(T308)	1	0.52449
WM1552C	p-AKT(S473)	1	NaN
WM1552C	p-mTOR(S2448)	1	0.68414
WM1552C	p-p70S6K(T421/S424)	1	1.0231
WM1552C	p-p70S6K(T389)	1	0.80114
WM1552C	p-S6(S235/236)	1	0.42843
WM1552C	p-AMPK(T172)	1	0.97605
WM1552C	p-JNK(T183/Y185)	1	1.0626
WM1552C	Total c-Jun	1	0.6184
WM1552C	p-cJun(S63)	1	0.85042
WM1552C	p-P38(T180/Y182)	1	0.9603
WM1552C	p-HSP27(S82)	1	0.81144
WM1552C	p-NFKB(S536)	1	0.74671
WM1552C	Bim	1	0.73961
WM1552C	cPARP	1	0.79246
WM1552C	p-Histone H3(S10)	1	0.2496
WM1552C	p27 Kip1	1	NaN
WM1552C	p-p90RSK(S380)	5	NaN
WM1552C	p-p90RSK(T573)	5	NaN
WM1552C	p-AKT(T308)	5	-0.56449
WM1552C	p-AKT(S473)	5	-0.46578
WM1552C	p-mTOR(S2448)	5	NaN
WM1552C	p-p70S6K(T421/S424)	5	-0.47542
WM1552C	p-p70S6K(T389)	5	NaN
WM1552C	p-S6(S235/236)	5	NaN
WM1552C	p-AMPK(T172)	5	-0.68836
WM1552C	p-JNK(T183/Y185)	5	NaN
WM1552C	Total c-Jun	5	1.4197
WM1552C	p-cJun(S63)	5	1.1822
WM1552C	p-P38(T180/Y182)	5	NaN
WM1552C	p-HSP27(S82)	5	0.96946
WM1552C	p-NFKB(S536)	5	-0.49639
WM1552C	Bim	5	-0.58522
WM1552C	cPARP	5	-0.47236
WM1552C	p-Histone H3(S10)	5	-0.35061
WM1552C	p27 Kip1	5	NaN
WM1552C	p-p90RSK(S380)	10	0.89499
WM1552C	p-p90RSK(T573)	10	0.45496
WM1552C	p-AKT(T308)	10	-1.0356
WM1552C	p-AKT(S473)	10	NaN
WM1552C	p-mTOR(S2448)	10	0.64542
WM1552C	p-p70S6K(T421/S424)	10	0.69219
WM1552C	p-p70S6K(T389)	10	0.77814
WM1552C	p-S6(S235/236)	10	0.79069
WM1552C	p-AMPK(T172)	10	NaN
WM1552C	p-JNK(T183/Y185)	10	0.93172
WM1552C	Total c-Jun	10	1.9743
WM1552C	p-cJun(S63)	10	1.0538
WM1552C	p-P38(T180/Y182)	10	0.61283
WM1552C	p-HSP27(S82)	10	0.41162
WM1552C	p-NFKB(S536)	10	0.52127
WM1552C	Bim	10	NaN
WM1552C	cPARP	10	NaN
WM1552C	p-Histone H3(S10)	10	NaN
WM1552C	p27 Kip1	10	NaN
WM1552C	p-p90RSK(S380)	24	0.62822
WM1552C	p-p90RSK(T573)	24	NaN
WM1552C	p-AKT(T308)	24	-0.98743
WM1552C	p-AKT(S473)	24	-0.97161
WM1552C	p-mTOR(S2448)	24	0.33699
WM1552C	p-p70S6K(T421/S424)	24	-0.30308
WM1552C	p-p70S6K(T389)	24	NaN
WM1552C	p-S6(S235/236)	24	NaN
WM1552C	p-AMPK(T172)	24	-0.31682
WM1552C	p-JNK(T183/Y185)	24	NaN
WM1552C	Total c-Jun	24	0.62581
WM1552C	p-cJun(S63)	24	-1.1751
WM1552C	p-P38(T180/Y182)	24	NaN
WM1552C	p-HSP27(S82)	24	0.39
WM1552C	p-NFKB(S536)	24	0.70333
WM1552C	Bim	24	-1.646
WM1552C	cPARP	24	NaN
WM1552C	p-Histone H3(S10)	24	1.4098
WM1552C	p27 Kip1	24	NaN
WM1552C	p-p90RSK(S380)	48	1.9
WM1552C	p-p90RSK(T573)	48	1.4538
WM1552C	p-AKT(T308)	48	0.58462
WM1552C	p-AKT(S473)	48	-1.3277
WM1552C	p-mTOR(S2448)	48	1.2703
WM1552C	p-p70S6K(T421/S424)	48	1.4441
WM1552C	p-p70S6K(T389)	48	0.95501
WM1552C	p-S6(S235/236)	48	-0.34452
WM1552C	p-AMPK(T172)	48	0.70236
WM1552C	p-JNK(T183/Y185)	48	1.5211
WM1552C	Total c-Jun	48	0.40568
WM1552C	p-cJun(S63)	48	-1.6459
WM1552C	p-P38(T180/Y182)	48	NaN
WM1552C	p-HSP27(S82)	48	1.018
WM1552C	p-NFKB(S536)	48	2.0087
WM1552C	Bim	48	0.4278
WM1552C	cPARP	48	1.9241
WM1552C	p-Histone H3(S10)	48	2.8556
WM1552C	p27 Kip1	48	NaN
