# Supplementary material for: Systematic analysis of BRAFV600E melanomas reveals a role for JNK/c-Jun pathway in adaptive resistance to drug-induced apoptosis
Source: Mol Syst Biol. 2015 Mar 26;11(3):0797. doi: 10.15252/msb.20145877 (PMC4380931; doi:10.15252/msb.20145877)
Supplement: Supplementary file 11 [file msb0011-0797-sd11.xlsx]

## Sheet: apoptosis_data.csv
Figure 3A
See Supplementary Datasets 2-3 for complete signaling data collected using RPPA
Figure 3B							Figure 3C
Cell line	Vemurafenib concentration (uM)	JNK-IN-8 concentration (uM)	Replicate	Apoptosis fraction			Cell line	Vemurafenib concentration (uM)	JNK-IN-8 concentration (uM)	Excess over Bliss independence
COLO858	0	0	1	0.092842			COLO858	0	0	-0.075223
COLO858	0	0	2	0.078951			COLO858	0	0.8	-0.073274
COLO858	0	0	3	0.081129			COLO858	0	2	-0.070915
COLO858	0	0	4	0.074823			COLO858	0	5	-0.061446
COLO858	0	0.8	1	0.10987			COLO858	0.0032768	0	-0.07593
COLO858	0	0.8	2	0.10604			COLO858	0.0032768	0.8	-0.087524
COLO858	0	0.8	3	0.10732			COLO858	0.0032768	2	-0.084924
COLO858	0	0.8	4	0.09964			COLO858	0.0032768	5	-0.06328
COLO858	0	2	1	0.13263			COLO858	0.008192	0	-0.076426
COLO858	0	2	2	0.13441			COLO858	0.008192	0.8	-0.083084
COLO858	0	2	3	0.14017			COLO858	0.008192	2	-0.074681
COLO858	0	2	4	0.13084			COLO858	0.008192	5	-0.024001
COLO858	0	5	1	0.25992			COLO858	0.02048	0	-0.077151
COLO858	0	5	2	0.16032			COLO858	0.02048	0.8	-0.082534
COLO858	0	5	3	0.30228			COLO858	0.02048	2	-0.083739
COLO858	0	5	4	0.27775			COLO858	0.02048	5	-0.024588
COLO858	0.0032768	0	1	0.067253			COLO858	0.0512	0	-0.076731
COLO858	0.0032768	0	2	0.077015			COLO858	0.0512	0.8	-0.0066396
COLO858	0.0032768	0	3	0.077562			COLO858	0.0512	2	0.044823
COLO858	0.0032768	0	4	0.071365			COLO858	0.0512	5	0.1145
COLO858	0.0032768	0.8	1	0.084032			COLO858	0.128	0	-0.068707
COLO858	0.0032768	0.8	2	0.084302			COLO858	0.128	0.8	0.16118
COLO858	0.0032768	0.8	3	0.083158			COLO858	0.128	2	0.23533
COLO858	0.0032768	0.8	4	0.083491			COLO858	0.128	5	0.27422
COLO858	0.0032768	2	1	0.11589			COLO858	0.32	0	-0.056857
COLO858	0.0032768	2	2	0.11098			COLO858	0.32	0.8	0.15321
COLO858	0.0032768	2	3	0.10953			COLO858	0.32	2	0.25423
COLO858	0.0032768	2	4	0.11571			COLO858	0.32	5	0.28811
COLO858	0.0032768	5	1	0.21927			COLO858	0.8	0	-0.037841
COLO858	0.0032768	5	2	0.23939			COLO858	0.8	0.8	0.14579
COLO858	0.0032768	5	3	0.25534			COLO858	0.8	2	0.21811
COLO858	0.0032768	5	4	0.25302			COLO858	0.8	5	0.22589
COLO858	0.008192	0	1	0.066245			COLO858	2	0	-0.011762
COLO858	0.008192	0	2	0.073734			COLO858	2	0.8	0.028944
COLO858	0.008192	0	3	0.065963			COLO858	2	2	0.052928
COLO858	0.008192	0	4	0.063063			COLO858	2	5	0.03157
COLO858	0.008192	0.8	1	0.082453			COLO858	5	0	-0.0042774
COLO858	0.008192	0.8	2	0.086507			COLO858	5	0.8	0.0029915
COLO858	0.008192	0.8	3	0.080332			COLO858	5	2	-0.0018049
COLO858	0.008192	0.8	4	0.081815			COLO858	5	5	-0.026897
COLO858	0.008192	2	1	0.11501			LOXIMVI	0	0	-0.11855
COLO858	0.008192	2	2	0.12104			LOXIMVI	0	0.8	-0.12718
COLO858	0.008192	2	3	0.11492			LOXIMVI	0	2	-0.13228
COLO858	0.008192	2	4	0.12118			LOXIMVI	0	5	-0.12935
COLO858	0.008192	5	1	0.25919			LOXIMVI	0.0032768	0	-0.12827
COLO858	0.008192	5	2	0.26167			LOXIMVI	0.0032768	0.8	-0.097153
COLO858	0.008192	5	3	0.27796			LOXIMVI	0.0032768	2	-0.064379
COLO858	0.008192	5	4	0.3072			LOXIMVI	0.0032768	5	-0.052187
COLO858	0.02048	0	1	0.057495			LOXIMVI	0.008192	0	-0.13234
COLO858	0.02048	0	2	0.059854			LOXIMVI	0.008192	0.8	-0.071688
COLO858	0.02048	0	3	0.060771			LOXIMVI	0.008192	2	-0.030366
COLO858	0.02048	0	4	0.055494			LOXIMVI	0.008192	5	-0.00331
COLO858	0.02048	0.8	1	0.080142			LOXIMVI	0.02048	0	-0.13343
COLO858	0.02048	0.8	2	0.07252			LOXIMVI	0.02048	0.8	-0.06333
COLO858	0.02048	0.8	3	0.072513			LOXIMVI	0.02048	2	-0.0092993
COLO858	0.02048	0.8	4	0.076485			LOXIMVI	0.02048	5	0.027599
COLO858	0.02048	2	1	0.10265			LOXIMVI	0.0512	0	-0.13254
COLO858	0.02048	2	2	0.10544			LOXIMVI	0.0512	0.8	-0.047669
COLO858	0.02048	2	3	0.10904			LOXIMVI	0.0512	2	0.018057
COLO858	0.02048	2	4	0.088151			LOXIMVI	0.0512	5	0.071577
COLO858	0.02048	5	1	0.25487			LOXIMVI	0.128	0	-0.12914
COLO858	0.02048	5	2	0.25589			LOXIMVI	0.128	0.8	-0.0068566
COLO858	0.02048	5	3	0.26494			LOXIMVI	0.128	2	0.072757
COLO858	0.02048	5	4	0.30141			LOXIMVI	0.128	5	0.18471
COLO858	0.0512	0	1	0.061551			LOXIMVI	0.32	0	-0.12673
COLO858	0.0512	0	2	0.066242			LOXIMVI	0.32	0.8	-0.015827
COLO858	0.0512	0	3	0.064967			LOXIMVI	0.32	2	0.08244
COLO858	0.0512	0	4	0.06135			LOXIMVI	0.32	5	0.16261
COLO858	0.0512	0.8	1	0.14771			LOXIMVI	0.8	0	-0.12414
COLO858	0.0512	0.8	2	0.15363			LOXIMVI	0.8	0.8	-0.021455
COLO858	0.0512	0.8	3	0.15387			LOXIMVI	0.8	2	0.073287
COLO858	0.0512	0.8	4	0.16835			LOXIMVI	0.8	5	0.18072
COLO858	0.0512	2	1	0.2468			LOXIMVI	2	0	-0.1175
COLO858	0.0512	2	2	0.27244			LOXIMVI	2	0.8	0.0018596
COLO858	0.0512	2	3	0.20967			LOXIMVI	2	2	0.08393
COLO858	0.0512	2	4	0.20835			LOXIMVI	2	5	0.22026
COLO858	0.0512	5	1	0.40096			LOXIMVI	5	0	-0.11342
COLO858	0.0512	5	2	0.42311			LOXIMVI	5	0.8	0.0040525
COLO858	0.0512	5	3	0.42513			LOXIMVI	5	2	0.078387
COLO858	0.0512	5	4	0.39963			LOXIMVI	5	5	0.25415
COLO858	0.128	0	1	0.16166			WM115	0	0	-0.035431
COLO858	0.128	0	2	0.1553			WM115	0	0.8	-0.035373
COLO858	0.128	0	3	0.14769			WM115	0	2	-0.034973
COLO858	0.128	0	4	0.18116			WM115	0	5	-0.031921
COLO858	0.128	0.8	1	0.42045			WM115	0.0032768	0	-0.035568
COLO858	0.128	0.8	2	0.40268			WM115	0.0032768	0.8	-0.035073
COLO858	0.128	0.8	3	0.42438			WM115	0.0032768	2	-0.036063
COLO858	0.128	0.8	4	0.39763			WM115	0.0032768	5	-0.02671
COLO858	0.128	2	1	0.5096			WM115	0.008192	0	-0.035585
COLO858	0.128	2	2	0.52192			WM115	0.008192	0.8	-0.032414
COLO858	0.128	2	3	0.5601			WM115	0.008192	2	-0.034977
COLO858	0.128	2	4	0.44672			WM115	0.008192	5	-0.0065016
COLO858	0.128	5	1	0.64997			WM115	0.02048	0	-0.035663
COLO858	0.128	5	2	0.66129			WM115	0.02048	0.8	-0.028183
COLO858	0.128	5	3	0.65876			WM115	0.02048	2	-0.030324
COLO858	0.128	5	4	0.61144			WM115	0.02048	5	0.014912
COLO858	0.32	0	1	0.29322			WM115	0.0512	0	-0.035476
COLO858	0.32	0	2	0.33264			WM115	0.0512	0.8	-0.023846
COLO858	0.32	0	3	0.30049			WM115	0.0512	2	-0.021154
COLO858	0.32	0	4	0.29798			WM115	0.0512	5	0.1124
COLO858	0.32	0.8	1	0.52597			WM115	0.128	0	-0.034992
COLO858	0.32	0.8	2	0.57853			WM115	0.128	0.8	0.0033742
COLO858	0.32	0.8	3	0.50352			WM115	0.128	2	0.054043
COLO858	0.32	0.8	4	0.52259			WM115	0.128	5	0.36793
COLO858	0.32	2	1	0.64586			WM115	0.32	0	-0.033763
COLO858	0.32	2	2	0.64239			WM115	0.32	0.8	0.026923
COLO858	0.32	2	3	0.66381			WM115	0.32	2	0.13114
COLO858	0.32	2	4	0.66257			WM115	0.32	5	0.44222
COLO858	0.32	5	1	0.80734			WM115	0.8	0	-0.031962
COLO858	0.32	5	2	0.79465			WM115	0.8	0.8	0.053803
COLO858	0.32	5	3	0.75573			WM115	0.8	2	0.15487
COLO858	0.32	5	4	0.71317			WM115	0.8	5	0.49422
COLO858	0.8	0	1	0.5218			WM115	2	0	-0.029348
COLO858	0.8	0	2	0.55679			WM115	2	0.8	0.078937
COLO858	0.8	0	3	0.54224			WM115	2	2	0.23781
COLO858	0.8	0	4	0.53181			WM115	2	5	0.56907
COLO858	0.8	0.8	1	0.71475			WM115	5	0	-0.025775
COLO858	0.8	0.8	2	0.71484			WM115	5	0.8	0.10175
COLO858	0.8	0.8	3	0.77281			WM115	5	2	0.30109
COLO858	0.8	0.8	4	0.7287			WM115	5	5	0.49272
COLO858	0.8	2	1	0.81021			WM1552C	0	0	-0.090857
COLO858	0.8	2	2	0.82108			WM1552C	0	0.8	-0.090121
COLO858	0.8	2	3	0.84143			WM1552C	0	2	-0.087174
COLO858	0.8	2	4	0.80086			WM1552C	0	5	-0.079713
COLO858	0.8	5	1	0.88898			WM1552C	0.0032768	0	-0.091614
COLO858	0.8	5	2	0.89213			WM1552C	0.0032768	0.8	-0.09313
COLO858	0.8	5	3	0.8699			WM1552C	0.0032768	2	-0.094459
COLO858	0.8	5	4	0.86716			WM1552C	0.0032768	5	-0.070786
COLO858	2	0	1	0.86584			WM1552C	0.008192	0	-0.091782
COLO858	2	0	2	0.84978			WM1552C	0.008192	0.8	-0.08767
COLO858	2	0	3	0.86884			WM1552C	0.008192	2	-0.081045
COLO858	2	0	4	0.84132			WM1552C	0.008192	5	-0.057537
COLO858	2	0.8	1	0.91621			WM1552C	0.02048	0	-0.092753
COLO858	2	0.8	2	0.88377			WM1552C	0.02048	0.8	-0.083505
COLO858	2	0.8	3	0.90228			WM1552C	0.02048	2	-0.080751
COLO858	2	0.8	4	0.9			WM1552C	0.02048	5	-0.077202
COLO858	2	2	1	0.92346			WM1552C	0.0512	0	-0.092424
COLO858	2	2	2	0.92966			WM1552C	0.0512	0.8	-0.079881
COLO858	2	2	3	0.92946			WM1552C	0.0512	2	-0.092606
COLO858	2	2	4	0.93216			WM1552C	0.0512	5	-0.075557
COLO858	2	5	1	0.91104			WM1552C	0.128	0	-0.092458
COLO858	2	5	2	0.94008			WM1552C	0.128	0.8	-0.070457
COLO858	2	5	3	0.91671			WM1552C	0.128	2	-0.077606
COLO858	2	5	4	0.92782			WM1552C	0.128	5	-0.056857
COLO858	5	0	1	0.95332			WM1552C	0.32	0	-0.091587
COLO858	5	0	2	0.94698			WM1552C	0.32	0.8	-0.085288
COLO858	5	0	3	0.96608			WM1552C	0.32	2	-0.080873
COLO858	5	0	4	0.9248			WM1552C	0.32	5	-0.04422
COLO858	5	0.8	1	0.95401			WM1552C	0.8	0	-0.091799
COLO858	5	0.8	2	0.95279			WM1552C	0.8	0.8	-0.068602
COLO858	5	0.8	3	0.96028			WM1552C	0.8	2	-0.058538
COLO858	5	0.8	4	0.95815			WM1552C	0.8	5	-0.0075973
COLO858	5	2	1	0.94807			WM1552C	2	0	-0.089071
COLO858	5	2	2	0.95296			WM1552C	2	0.8	-0.050201
COLO858	5	2	3	0.94984			WM1552C	2	2	-0.014583
COLO858	5	2	4	0.96119			WM1552C	2	5	0.096396
COLO858	5	5	1	0.91712			WM1552C	5	0	-0.084542
COLO858	5	5	2	0.91959			WM1552C	5	0.8	-0.00039845
COLO858	5	5	3	0.93398			WM1552C	5	2	0.059537
COLO858	5	5	4	0.96512			WM1552C	5	5	0.19619
LOXIMVI	0	0	1	0.14393
LOXIMVI	0	0	2	0.13382
LOXIMVI	0	0	3	0.12122
LOXIMVI	0	0	4	0.1508
LOXIMVI	0	0.8	1	0.08144
LOXIMVI	0	0.8	2	0.082914
LOXIMVI	0	0.8	3	0.073759
LOXIMVI	0	0.8	4	0.060627
LOXIMVI	0	2	1	0.037291
LOXIMVI	0	2	2	0.039302
LOXIMVI	0	2	3	0.037654
LOXIMVI	0	2	4	0.035897
LOXIMVI	0	5	1	0.076553
LOXIMVI	0	5	2	0.03568
LOXIMVI	0	5	3	0.053654
LOXIMVI	0	5	4	0.069459
LOXIMVI	0.0032768	0	1	0.061323
LOXIMVI	0.0032768	0	2	0.078037
LOXIMVI	0.0032768	0	3	0.055217
LOXIMVI	0.0032768	0	4	0.072266
LOXIMVI	0.0032768	0.8	1	0.038408
LOXIMVI	0.0032768	0.8	2	0.042541
LOXIMVI	0.0032768	0.8	3	0.037442
LOXIMVI	0.0032768	0.8	4	0.038651
LOXIMVI	0.0032768	2	1	0.036506
LOXIMVI	0.0032768	2	2	0.042415
LOXIMVI	0.0032768	2	3	0.03284
LOXIMVI	0.0032768	2	4	0.037693
LOXIMVI	0.0032768	5	1	0.075338
LOXIMVI	0.0032768	5	2	0.066391
LOXIMVI	0.0032768	5	3	0.066623
LOXIMVI	0.0032768	5	4	0.069391
LOXIMVI	0.008192	0	1	0.040101
LOXIMVI	0.008192	0	2	0.041736
LOXIMVI	0.008192	0	3	0.03592
LOXIMVI	0.008192	0	4	0.030784
LOXIMVI	0.008192	0.8	1	0.035959
LOXIMVI	0.008192	0.8	2	0.037563
LOXIMVI	0.008192	0.8	3	0.038922
LOXIMVI	0.008192	0.8	4	0.036991
LOXIMVI	0.008192	2	1	0.041289
LOXIMVI	0.008192	2	2	0.044015
LOXIMVI	0.008192	2	3	0.039911
LOXIMVI	0.008192	2	4	0.046433
LOXIMVI	0.008192	5	1	0.092509
LOXIMVI	0.008192	5	2	0.091377
LOXIMVI	0.008192	5	3	0.082519
LOXIMVI	0.008192	5	4	0.095503
LOXIMVI	0.02048	0	1	0.032474
LOXIMVI	0.02048	0	2	0.028721
LOXIMVI	0.02048	0	3	0.02409
LOXIMVI	0.02048	0	4	0.031397
LOXIMVI	0.02048	0.8	1	0.039055
LOXIMVI	0.02048	0.8	2	0.034827
LOXIMVI	0.02048	0.8	3	0.044815
LOXIMVI	0.02048	0.8	4	0.034691
LOXIMVI	0.02048	2	1	0.053674
LOXIMVI	0.02048	2	2	0.071867
LOXIMVI	0.02048	2	3	0.051793
LOXIMVI	0.02048	2	4	0.047915
LOXIMVI	0.02048	5	1	0.12784
LOXIMVI	0.02048	5	2	0.1281
LOXIMVI	0.02048	5	3	0.099361
LOXIMVI	0.02048	5	4	0.10026
LOXIMVI	0.0512	0	1	0.036257
LOXIMVI	0.0512	0	2	0.042266
LOXIMVI	0.0512	0	3	0.031862
LOXIMVI	0.0512	0	4	0.032152
LOXIMVI	0.0512	0.8	1	0.05737
LOXIMVI	0.0512	0.8	2	0.073016
LOXIMVI	0.0512	0.8	3	0.062635
LOXIMVI	0.0512	0.8	4	0.046935
LOXIMVI	0.0512	2	1	0.08884
LOXIMVI	0.0512	2	2	0.099532
LOXIMVI	0.0512	2	3	0.0967
LOXIMVI	0.0512	2	4	0.074486
LOXIMVI	0.0512	5	1	0.20625
LOXIMVI	0.0512	5	2	0.17675
LOXIMVI	0.0512	5	3	0.12836
LOXIMVI	0.0512	5	4	0.14444
LOXIMVI	0.128	0	1	0.058445
LOXIMVI	0.128	0	2	0.055626
LOXIMVI	0.128	0	3	0.062401
LOXIMVI	0.128	0	4	0.065139
LOXIMVI	0.128	0.8	1	0.13166
LOXIMVI	0.128	0.8	2	0.1118
LOXIMVI	0.128	0.8	3	0.12541
LOXIMVI	0.128	0.8	4	0.12601
LOXIMVI	0.128	2	1	0.16215
LOXIMVI	0.128	2	2	0.16568
LOXIMVI	0.128	2	3	0.14945
LOXIMVI	0.128	2	4	0.19643
LOXIMVI	0.128	5	1	0.26154
LOXIMVI	0.128	5	2	0.29414
LOXIMVI	0.128	5	3	0.3021
LOXIMVI	0.128	5	4	0.3438
LOXIMVI	0.32	0	1	0.080316
LOXIMVI	0.32	0	2	0.072177
LOXIMVI	0.32	0	3	0.076161
LOXIMVI	0.32	0	4	0.083155
LOXIMVI	0.32	0.8	1	0.13281
LOXIMVI	0.32	0.8	2	0.12123
LOXIMVI	0.32	0.8	3	0.12336
LOXIMVI	0.32	0.8	4	0.14655
LOXIMVI	0.32	2	1	0.19315
LOXIMVI	0.32	2	2	0.18342
LOXIMVI	0.32	2	3	0.19084
LOXIMVI	0.32	2	4	0.21261
LOXIMVI	0.32	5	1	0.28302
LOXIMVI	0.32	5	2	0.29337
LOXIMVI	0.32	5	3	0.26856
LOXIMVI	0.32	5	4	0.33429
LOXIMVI	0.8	0	1	0.094986
LOXIMVI	0.8	0	2	0.08556
LOXIMVI	0.8	0	3	0.090398
LOXIMVI	0.8	0	4	0.11611
LOXIMVI	0.8	0.8	1	0.13742
LOXIMVI	0.8	0.8	2	0.14045
LOXIMVI	0.8	0.8	3	0.13665
LOXIMVI	0.8	0.8	4	0.15653
LOXIMVI	0.8	2	1	0.20752
LOXIMVI	0.8	2	2	0.16707
LOXIMVI	0.8	2	3	0.20607
LOXIMVI	0.8	2	4	0.23515
LOXIMVI	0.8	5	1	0.32276
LOXIMVI	0.8	5	2	0.33212
LOXIMVI	0.8	5	3	0.31743
LOXIMVI	0.8	5	4	0.35021
LOXIMVI	2	0	1	0.13778
LOXIMVI	2	0	2	0.14414
LOXIMVI	2	0	3	0.16166
LOXIMVI	2	0	4	0.13672
LOXIMVI	2	0.8	1	0.18236
LOXIMVI	2	0.8	2	0.21585
LOXIMVI	2	0.8	3	0.2214
LOXIMVI	2	0.8	4	0.22353
LOXIMVI	2	2	1	0.24058
LOXIMVI	2	2	2	0.25751
LOXIMVI	2	2	3	0.26865
LOXIMVI	2	2	4	0.27765
LOXIMVI	2	5	1	0.43537
LOXIMVI	2	5	2	0.41302
LOXIMVI	2	5	3	0.38756
LOXIMVI	2	5	4	0.42659
LOXIMVI	5	0	1	0.17256
LOXIMVI	5	0	2	0.16776
LOXIMVI	5	0	3	0.18833
LOXIMVI	5	0	4	0.17049
LOXIMVI	5	0.8	1	0.21593
LOXIMVI	5	0.8	2	0.22533
LOXIMVI	5	0.8	3	0.23807
LOXIMVI	5	0.8	4	0.28254
LOXIMVI	5	2	1	0.2491
LOXIMVI	5	2	2	0.22799
LOXIMVI	5	2	3	0.31828
LOXIMVI	5	2	4	0.34121
LOXIMVI	5	5	1	0.473
LOXIMVI	5	5	2	0.5617
LOXIMVI	5	5	3	0.46959
LOXIMVI	5	5	4	0.40567
WM115	0	0	1	0.038846
WM115	0	0	2	0.033333
WM115	0	0	3	0.036828
WM115	0	0	4	0.038129
WM115	0	0.8	1	0.037402
WM115	0	0.8	2	0.040854
WM115	0	0.8	3	0.035584
WM115	0	0.8	4	0.039584
WM115	0	2	1	0.051825
WM115	0	2	2	0.045656
WM115	0	2	3	0.042153
WM115	0	2	4	0.057325
WM115	0	5	1	0.18182
WM115	0	5	2	0.062468
WM115	0	5	3	0.13705
WM115	0	5	4	0.14749
WM115	0.0032768	0	1	0.030075
WM115	0.0032768	0	2	0.032736
WM115	0.0032768	0	3	0.03419
WM115	0.0032768	0	4	0.035207
WM115	0.0032768	0.8	1	0.035088
WM115	0.0032768	0.8	2	0.039739
WM115	0.0032768	0.8	3	0.033058
WM115	0.0032768	0.8	4	0.032385
WM115	0.0032768	2	1	0.04429
WM115	0.0032768	2	2	0.04603
WM115	0.0032768	2	3	0.043133
WM115	0.0032768	2	4	0.044951
WM115	0.0032768	5	1	0.15417
WM115	0.0032768	5	2	0.12626
WM115	0.0032768	5	3	0.12707
WM115	0.0032768	5	4	0.12921
WM115	0.008192	0	1	0.028419
WM115	0.008192	0	2	0.035768
WM115	0.008192	0	3	0.035942
WM115	0.008192	0	4	0.030264
WM115	0.008192	0.8	1	0.031746
WM115	0.008192	0.8	2	0.037411
WM115	0.008192	0.8	3	0.038064
WM115	0.008192	0.8	4	0.04194
WM115	0.008192	2	1	0.042483
WM115	0.008192	2	2	0.047059
WM115	0.008192	2	3	0.046039
WM115	0.008192	2	4	0.045445
WM115	0.008192	5	1	0.18506
WM115	0.008192	5	2	0.13503
WM115	0.008192	5	3	0.14135
WM115	0.008192	5	4	0.15453
WM115	0.02048	0	1	0.033111
WM115	0.02048	0	2	0.030222
WM115	0.02048	0	3	0.029856
WM115	0.02048	0	4	0.028698
WM115	0.02048	0.8	1	0.034894
WM115	0.02048	0.8	2	0.038002
WM115	0.02048	0.8	3	0.043396
WM115	0.02048	0.8	4	0.041611
WM115	0.02048	2	1	0.041506
WM115	0.02048	2	2	0.049001
WM115	0.02048	2	3	0.050627
WM115	0.02048	2	4	0.050417
WM115	0.02048	5	1	0.20007
WM115	0.02048	5	2	0.12572
WM115	0.02048	5	3	0.19938
WM115	0.02048	5	4	0.16907
WM115	0.0512	0	1	0.03127
WM115	0.0512	0	2	0.03758
WM115	0.0512	0	3	0.038502
WM115	0.0512	0	4	0.034937
WM115	0.0512	0.8	1	0.033382
WM115	0.0512	0.8	2	0.050843
WM115	0.0512	0.8	3	0.05341
WM115	0.0512	0.8	4	0.057236
WM115	0.0512	2	1	0.060563
WM115	0.0512	2	2	0.045569
WM115	0.0512	2	3	0.071965
WM115	0.0512	2	4	0.06953
WM115	0.0512	5	1	0.37565
WM115	0.0512	5	2	0.1413
WM115	0.0512	5	3	0.2973
WM115	0.0512	5	4	0.28763
WM115	0.128	0	1	0.046358
WM115	0.128	0	2	0.051789
WM115	0.128	0	3	0.051063
WM115	0.128	0	4	0.045644
WM115	0.128	0.8	1	0.074455
WM115	0.128	0.8	2	0.099787
WM115	0.128	0.8	3	0.099671
WM115	0.128	0.8	4	0.080388
WM115	0.128	2	1	0.14983
WM115	0.128	2	2	0.12789
WM115	0.128	2	3	0.17473
WM115	0.128	2	4	0.14594
WM115	0.128	5	1	0.60058
WM115	0.128	5	2	0.49898
WM115	0.128	5	3	0.53934
WM115	0.128	5	4	0.53075
WM115	0.32	0	1	0.086344
WM115	0.32	0	2	0.092424
WM115	0.32	0	3	0.076584
WM115	0.32	0	4	0.073178
WM115	0.32	0.8	1	0.11718
WM115	0.32	0.8	2	0.1596
WM115	0.32	0.8	3	0.16792
WM115	0.32	0.8	4	0.13234
WM115	0.32	2	1	0.27515
WM115	0.32	2	2	0.22521
WM115	0.32	2	3	0.28592
WM115	0.32	2	4	0.24758
WM115	0.32	5	1	0.68421
WM115	0.32	5	2	0.53575
WM115	0.32	5	3	0.69392
WM115	0.32	5	4	0.66893
WM115	0.8	0	1	0.13945
WM115	0.8	0	2	0.13089
WM115	0.8	0	3	0.13139
WM115	0.8	0	4	0.12267
WM115	0.8	0.8	1	0.20789
WM115	0.8	0.8	2	0.23835
WM115	0.8	0.8	3	0.21891
WM115	0.8	0.8	4	0.20777
WM115	0.8	2	1	0.34667
WM115	0.8	2	2	0.29754
WM115	0.8	2	3	0.33939
WM115	0.8	2	4	0.33139
WM115	0.8	5	1	0.77288
WM115	0.8	5	2	0.71175
WM115	0.8	5	3	0.73948
WM115	0.8	5	4	0.73666
WM115	2	0	1	0.20891
WM115	2	0	2	0.2184
WM115	2	0	3	0.18523
WM115	2	0	4	0.19609
WM115	2	0.8	1	0.28707
WM115	2	0.8	2	0.33012
WM115	2	0.8	3	0.34515
WM115	2	0.8	4	0.28446
WM115	2	2	1	0.51879
WM115	2	2	2	0.40911
WM115	2	2	3	0.53401
WM115	2	2	4	0.45513
WM115	2	5	1	0.90775
WM115	2	5	2	0.87914
WM115	2	5	3	0.84203
WM115	2	5	4	0.87792
WM115	5	0	1	0.24726
WM115	5	0	2	0.34418
WM115	5	0	3	0.36638
WM115	5	0	4	0.23931
WM115	5	0.8	1	0.41765
WM115	5	0.8	2	0.39958
WM115	5	0.8	3	0.47561
WM115	5	0.8	4	0.4188
WM115	5	2	1	0.687
WM115	5	2	2	0.49638
WM115	5	2	3	0.64641
WM115	5	2	4	0.7097
WM115	5	5	1	0.91348
WM115	5	5	2	0.88947
WM115	5	5	3	0.86783
WM115	5	5	4	0.8678
WM1552C	0	0	1	0.11469
WM1552C	0	0	2	0.088459
WM1552C	0	0	3	0.10568
WM1552C	0	0	4	0.095458
WM1552C	0	0.8	1	0.096268
WM1552C	0	0.8	2	0.11881
WM1552C	0	0.8	3	0.10661
WM1552C	0	0.8	4	0.11175
WM1552C	0	2	1	0.14531
WM1552C	0	2	2	0.12904
WM1552C	0	2	3	0.14464
WM1552C	0	2	4	0.13105
WM1552C	0	5	1	0.2278
WM1552C	0	5	2	0.15841
WM1552C	0	5	3	0.25317
WM1552C	0	5	4	0.20596
WM1552C	0.0032768	0	1	0.084251
WM1552C	0.0032768	0	2	0.088133
WM1552C	0.0032768	0	3	0.109
WM1552C	0.0032768	0	4	0.092967
WM1552C	0.0032768	0.8	1	0.098462
WM1552C	0.0032768	0.8	2	0.10198
WM1552C	0.0032768	0.8	3	0.098694
WM1552C	0.0032768	0.8	4	0.09557
WM1552C	0.0032768	2	1	0.11831
WM1552C	0.0032768	2	2	0.12942
WM1552C	0.0032768	2	3	0.13799
WM1552C	0.0032768	2	4	0.10936
WM1552C	0.0032768	5	1	0.22632
WM1552C	0.0032768	5	2	0.21672
WM1552C	0.0032768	5	3	0.20193
WM1552C	0.0032768	5	4	0.21247
WM1552C	0.008192	0	1	0.099187
WM1552C	0.008192	0	2	0.082713
WM1552C	0.008192	0	3	0.098724
WM1552C	0.008192	0	4	0.08709
WM1552C	0.008192	0.8	1	0.10503
WM1552C	0.008192	0.8	2	0.10281
WM1552C	0.008192	0.8	3	0.10572
WM1552C	0.008192	0.8	4	0.097075
WM1552C	0.008192	2	1	0.13333
WM1552C	0.008192	2	2	0.1309
WM1552C	0.008192	2	3	0.14472
WM1552C	0.008192	2	4	0.13406
WM1552C	0.008192	5	1	0.20274
WM1552C	0.008192	5	2	0.24143
WM1552C	0.008192	5	3	0.25125
WM1552C	0.008192	5	4	0.20978
WM1552C	0.02048	0	1	0.082508
WM1552C	0.02048	0	2	0.084823
WM1552C	0.02048	0	3	0.088649
WM1552C	0.02048	0	4	0.073294
WM1552C	0.02048	0.8	1	0.095939
WM1552C	0.02048	0.8	2	0.10312
WM1552C	0.02048	0.8	3	0.1006
WM1552C	0.02048	0.8	4	0.093356
WM1552C	0.02048	2	1	0.12046
WM1552C	0.02048	2	2	0.14348
WM1552C	0.02048	2	3	0.13238
WM1552C	0.02048	2	4	0.11472
WM1552C	0.02048	5	1	0.20499
WM1552C	0.02048	5	2	0.19294
WM1552C	0.02048	5	3	0.19301
WM1552C	0.02048	5	4	0.20529
WM1552C	0.0512	0	1	0.078884
WM1552C	0.0512	0	2	0.087657
WM1552C	0.0512	0	3	0.089595
WM1552C	0.0512	0	4	0.086165
WM1552C	0.0512	0.8	1	0.08129
WM1552C	0.0512	0.8	2	0.13099
WM1552C	0.0512	0.8	3	0.1039
WM1552C	0.0512	0.8	4	0.10295
WM1552C	0.0512	2	1	0.11187
WM1552C	0.0512	2	2	0.1306
WM1552C	0.0512	2	3	0.11965
WM1552C	0.0512	2	4	0.11273
WM1552C	0.0512	5	1	0.18691
WM1552C	0.0512	5	2	0.20943
WM1552C	0.0512	5	3	0.2155
WM1552C	0.0512	5	4	0.20124
WM1552C	0.128	0	1	0.080085
WM1552C	0.128	0	2	0.089286
WM1552C	0.128	0	3	0.091629
WM1552C	0.128	0	4	0.079954
WM1552C	0.128	0.8	1	0.099681
WM1552C	0.128	0.8	2	0.15749
WM1552C	0.128	0.8	3	0.10405
WM1552C	0.128	0.8	4	0.094404
WM1552C	0.128	2	1	0.1332
WM1552C	0.128	2	2	0.12374
WM1552C	0.128	2	3	0.14683
WM1552C	0.128	2	4	0.12992
WM1552C	0.128	5	1	0.20896
WM1552C	0.128	5	2	0.2094
WM1552C	0.128	5	3	0.25898
WM1552C	0.128	5	4	0.20948
WM1552C	0.32	0	1	0.093351
WM1552C	0.32	0	2	0.10335
WM1552C	0.32	0	3	0.085533
WM1552C	0.32	0	4	0.093165
WM1552C	0.32	0.8	1	0.10542
WM1552C	0.32	0.8	2	0.11411
WM1552C	0.32	0.8	3	0.11534
WM1552C	0.32	0.8	4	0.092144
WM1552C	0.32	2	1	0.12858
WM1552C	0.32	2	2	0.13558
WM1552C	0.32	2	3	0.16617
WM1552C	0.32	2	4	0.12
WM1552C	0.32	5	1	0.24827
WM1552C	0.32	5	2	0.2301
WM1552C	0.32	5	3	0.25217
WM1552C	0.32	5	4	0.234
WM1552C	0.8	0	1	0.081548
WM1552C	0.8	0	2	0.088831
WM1552C	0.8	0	3	0.099203
WM1552C	0.8	0	4	0.097443
WM1552C	0.8	0.8	1	0.11235
WM1552C	0.8	0.8	2	0.13859
WM1552C	0.8	0.8	3	0.12829
WM1552C	0.8	0.8	4	0.10705
WM1552C	0.8	2	1	0.15098
WM1552C	0.8	2	2	0.14036
WM1552C	0.8	2	3	0.18178
WM1552C	0.8	2	4	0.15933
WM1552C	0.8	5	1	0.27167
WM1552C	0.8	5	2	0.27467
WM1552C	0.8	5	3	0.28649
WM1552C	0.8	5	4	0.27158
WM1552C	2	0	1	0.1281
WM1552C	2	0	2	0.11749
WM1552C	2	0	3	0.114
WM1552C	2	0	4	0.11542
WM1552C	2	0.8	1	0.15744
WM1552C	2	0.8	2	0.16321
WM1552C	2	0.8	3	0.16659
WM1552C	2	0.8	4	0.16892
WM1552C	2	2	1	0.2244
WM1552C	2	2	2	0.20017
WM1552C	2	2	3	0.25208
WM1552C	2	2	4	0.22475
WM1552C	2	5	1	0.41042
WM1552C	2	5	2	0.38867
WM1552C	2	5	3	0.43804
WM1552C	2	5	4	0.36842
WM1552C	5	0	1	0.15071
WM1552C	5	0	2	0.16213
WM1552C	5	0	3	0.1835
WM1552C	5	0	4	0.15787
WM1552C	5	0.8	1	0.22674
WM1552C	5	0.8	2	0.28653
WM1552C	5	0.8	3	0.2607
WM1552C	5	0.8	4	0.2412
WM1552C	5	2	1	0.33748
WM1552C	5	2	2	0.3125
WM1552C	5	2	3	0.36415
WM1552C	5	2	4	0.33831
WM1552C	5	5	1	0.45305
WM1552C	5	5	2	0.61096
WM1552C	5	5	3	0.56221
WM1552C	5	5	4	0.51983
