# Supplementary material for: Systematic analysis of BRAFV600E melanomas reveals a role for JNK/c-Jun pathway in adaptive resistance to drug-induced apoptosis
Source: Mol Syst Biol. 2015 Mar 26;11(3):0797. doi: 10.15252/msb.20145877 (PMC4380931; doi:10.15252/msb.20145877)
Supplement: Supplementary file 12 [file msb0011-0797-sd12.xlsx]

## Sheet: Figure5B_Data.csv
Figure 5B										Figure 5E
Cell line	Vemurafenib concentration (uM)	Replicate number	pRb(low)/pcJun(high) fraction	pRb(high)/pcJun(high) fraction	pRb(low)/pcJun(low) fraction	pRb(high)/pcJun(low) fraction				Cell line	Treatment	Dose (uM)	Replicate	pS6(high) fraction
COLO858	0	1	0.011241	0.015124	0.31269	0.66094				LOXIMVI	DMSO	0	1	0.96318
COLO858	0	2	0.0083599	0.019705	0.29896	0.67297				LOXIMVI	DMSO	0	2	0.95784
COLO858	0.0032768	1	0.010314	0.020179	0.34058	0.62892				LOXIMVI	Vemurafenib	0.8	1	0.58285
COLO858	0.0032768	2	0.0090479	0.02262	0.34691	0.62143				LOXIMVI	Vemurafenib	0.8	2	0.59729
COLO858	0.008192	1	0.01314	0.019364	0.33034	0.63716				LOXIMVI	Vemurafenib	2	1	0.2831
COLO858	0.008192	2	0.010889	0.02059	0.33894	0.62958				LOXIMVI	Vemurafenib	2	2	0.29867
COLO858	0.02048	1	0.013574	0.031153	0.36337	0.5919				LOXIMVI	Vemurafenib	5	1	0.15594
COLO858	0.02048	2	0.01501	0.030604	0.36296	0.59142				LOXIMVI	Vemurafenib	5	2	0.14987
COLO858	0.0512	1	0.045403	0.052704	0.48232	0.41958				LOXIMVI	JNK-IN-8	0.8	1	0.935
COLO858	0.0512	2	0.04603	0.048241	0.49106	0.41467				LOXIMVI	JNK-IN-8	0.8	2	0.94298
COLO858	0.128	1	0.21497	0.057535	0.59798	0.12951				LOXIMVI	JNK-IN-8	2	1	0.91293
COLO858	0.128	2	0.19248	0.053454	0.61251	0.14156				LOXIMVI	JNK-IN-8	2	2	0.89658
COLO858	0.32	1	0.28627	0.016303	0.66621	0.031224				LOXIMVI	JNK-IN-8	5	1	0.74678
COLO858	0.32	2	0.27723	0.015969	0.6699	0.036911				LOXIMVI	JNK-IN-8	5	2	0.56104
COLO858	0.8	1	0.28982	0.0055949	0.68557	0.019023				LOXIMVI	Vemurafenib + JNK-IN-8	0.8	1	0.31133
COLO858	0.8	2	0.28922	0.0061373	0.687	0.017645				LOXIMVI	Vemurafenib + JNK-IN-8	0.8	2	0.3952
COLO858	2	1	0.27123	0.004717	0.71226	0.011792				LOXIMVI	Vemurafenib + JNK-IN-8	2	1	0.13586
COLO858	2	2	0.23184	0.0027933	0.74469	0.02067				LOXIMVI	Vemurafenib + JNK-IN-8	2	2	0.13909
LOXIMVI	0	1	0.079895	0.57127	0.064141	0.2847				LOXIMVI	Vemurafenib + JNK-IN-8	5	1	0.01345
LOXIMVI	0	2	0.08605	0.55089	0.076452	0.28661				LOXIMVI	Vemurafenib + JNK-IN-8	5	2	0.012781
LOXIMVI	0.0032768	1	0.085965	0.49399	0.086779	0.33327				WM115	DMSO	0	1	0.91239
LOXIMVI	0.0032768	2	0.083451	0.46526	0.10209	0.3492				WM115	DMSO	0	2	0.89834
LOXIMVI	0.008192	1	0.077139	0.42232	0.10256	0.39797				WM115	Vemurafenib	0.8	1	0.1936
LOXIMVI	0.008192	2	0.086043	0.45742	0.091794	0.36474				WM115	Vemurafenib	0.8	2	0.17696
LOXIMVI	0.02048	1	0.079309	0.34473	0.14134	0.43462				WM115	Vemurafenib	2	1	0.10304
LOXIMVI	0.02048	2	0.091245	0.36109	0.13541	0.41226				WM115	Vemurafenib	2	2	0.11055
LOXIMVI	0.0512	1	0.091884	0.28395	0.19045	0.43372				WM115	Vemurafenib	5	1	0.047972
LOXIMVI	0.0512	2	0.090926	0.24554	0.22243	0.4411				WM115	Vemurafenib	5	2	0.041831
LOXIMVI	0.128	1	0.09833	0.26227	0.23495	0.40445				WM115	JNK-IN-8	0.8	1	0.86106
LOXIMVI	0.128	2	0.1129	0.20205	0.30599	0.37906				WM115	JNK-IN-8	0.8	2	0.82524
LOXIMVI	0.32	1	0.13492	0.14337	0.3905	0.33121				WM115	JNK-IN-8	2	1	0.79405
LOXIMVI	0.32	2	0.1527	0.15215	0.40173	0.29342				WM115	JNK-IN-8	2	2	0.81793
LOXIMVI	0.8	1	0.18937	0.14403	0.41216	0.25445				WM115	JNK-IN-8	5	1	0.73465
LOXIMVI	0.8	2	0.17997	0.13019	0.43979	0.25005				WM115	JNK-IN-8	5	2	0.54711
LOXIMVI	2	1	0.29739	0.10158	0.47936	0.12167				WM115	Vemurafenib + JNK-IN-8	0.8	1	0.096602
LOXIMVI	2	2	0.28518	0.088111	0.50087	0.12584				WM115	Vemurafenib + JNK-IN-8	0.8	2	0.10653
WM115	0	1	0.07454	0.068248	0.6749	0.18232				WM115	Vemurafenib + JNK-IN-8	2	1	0.04714
WM115	0	2	0.067534	0.064866	0.68984	0.17776				WM115	Vemurafenib + JNK-IN-8	2	2	0.044816
WM115	0.0032768	1	0.06607	0.070789	0.68544	0.17771				WM115	Vemurafenib + JNK-IN-8	5	1	0.014907
WM115	0.0032768	2	0.06402	0.060499	0.70423	0.17125				WM115	Vemurafenib + JNK-IN-8	5	2	0.015451
WM115	0.008192	1	0.079378	0.069231	0.67283	0.17856				WM1552C	DMSO	0	1	0.97222
WM115	0.008192	2	0.077832	0.066667	0.69191	0.16359				WM1552C	DMSO	0	2	0.98006
WM115	0.02048	1	0.092581	0.080374	0.65885	0.1682				WM1552C	Vemurafenib	0.8	1	0.90744
WM115	0.02048	2	0.079962	0.08153	0.66635	0.17215				WM1552C	Vemurafenib	0.8	2	0.9069
WM115	0.0512	1	0.13829	0.10717	0.613	0.14154				WM1552C	Vemurafenib	2	1	0.74133
WM115	0.0512	2	0.10335	0.071867	0.67491	0.14988				WM1552C	Vemurafenib	2	2	0.76805
WM115	0.128	1	0.25667	0.06505	0.60472	0.073562				WM1552C	Vemurafenib	5	1	0.53995
WM115	0.128	2	0.21936	0.063008	0.63321	0.084428				WM1552C	Vemurafenib	5	2	0.47332
WM115	0.32	1	0.38258	0.018729	0.57612	0.022571				WM1552C	JNK-IN-8	0.8	1	0.97409
WM115	0.32	2	0.3631	0.077962	0.5139	0.045038				WM1552C	JNK-IN-8	0.8	2	0.96176
WM115	0.8	1	0.39365	0.011238	0.57557	0.019544				WM1552C	JNK-IN-8	2	1	0.95051
WM115	0.8	2	0.42	0.0084474	0.55803	0.013516				WM1552C	JNK-IN-8	2	2	0.94951
WM115	2	1	0.29901	0.010476	0.66442	0.026101				WM1552C	JNK-IN-8	5	1	0.83519
WM115	2	2	0.29658	0.010663	0.66944	0.023315				WM1552C	JNK-IN-8	5	2	0.73841
WM1552C	0	1	0.25759	0.34098	0.20004	0.20139				WM1552C	Vemurafenib + JNK-IN-8	0.8	1	0.82587
WM1552C	0	2	0.24846	0.35866	0.22409	0.16878				WM1552C	Vemurafenib + JNK-IN-8	0.8	2	0.84329
WM1552C	0.0032768	1	0.25429	0.35614	0.2144	0.17517				WM1552C	Vemurafenib + JNK-IN-8	2	1	0.40109
WM1552C	0.0032768	2	0.26638	0.34636	0.21245	0.17481				WM1552C	Vemurafenib + JNK-IN-8	2	2	0.41691
WM1552C	0.008192	1	0.25899	0.38072	0.18934	0.17096				WM1552C	Vemurafenib + JNK-IN-8	5	1	0.034161
WM1552C	0.008192	2	0.24818	0.36358	0.22372	0.16452				WM1552C	Vemurafenib + JNK-IN-8	5	2	0.034049
WM1552C	0.02048	1	0.27105	0.39711	0.19016	0.14167
WM1552C	0.02048	2	0.26299	0.35893	0.21649	0.16158
WM1552C	0.0512	1	0.29766	0.37302	0.20669	0.12263
WM1552C	0.0512	2	0.30749	0.35142	0.21502	0.12607
WM1552C	0.128	1	0.35204	0.28541	0.24842	0.11412
WM1552C	0.128	2	0.36229	0.28283	0.24187	0.11301
WM1552C	0.32	1	0.44143	0.19769	0.27971	0.081178
WM1552C	0.32	2	0.42712	0.21708	0.27665	0.079154
WM1552C	0.8	1	0.46819	0.085239	0.38524	0.061331
WM1552C	0.8	2	0.48098	0.095312	0.36908	0.054622
WM1552C	2	1	0.38828	0.051599	0.50806	0.052066
WM1552C	2	2	0.3987	0.038281	0.51824	0.044773
