# Supplementary material for: Systematic analysis of BRAFV600E melanomas reveals a role for JNK/c-Jun pathway in adaptive resistance to drug-induced apoptosis
Source: Mol Syst Biol. 2015 Mar 26;11(3):0797. doi: 10.15252/msb.20145877 (PMC4380931; doi:10.15252/msb.20145877)
Supplement: Supplementary file 13 [file msb0011-0797-sd13.xlsx]

## Sheet: a.csv
Figure 6
Cell line	drug	dose (uM)	p-ERK intensity (a.u.)	p-S6 intensity (a.u.)
C32	AZ628	0.0032	129.38	147.03
C32	AZ628	0.0032	133.71	146.59
C32	AZ628	0.01	113.25	133.78
C32	AZ628	0.01	111.77	133.13
C32	AZ628	0.0316	87.952	100.34
C32	AZ628	0.0316	87.848	100.75
C32	AZ628	0.1	79.9	84.498
C32	AZ628	0.1	81.909	86.076
C32	AZ628	0.3162	77.908	80.476
C32	AZ628	0.3162	78.809	82.558
C32	AZ628	1	78.89	81.834
C32	AZ628	1	77.962	82.6
C32	AZ628	3.1623	76.677	81.89
C32	AZ628	3.1623	77.31	82.286
C32	Selumetinib	0.0032	122.33	149.42
C32	Selumetinib	0.0032	122.24	145.48
C32	Selumetinib	0.01	103.19	135.28
C32	Selumetinib	0.01	103.73	132.05
C32	Selumetinib	0.0316	85.331	102.01
C32	Selumetinib	0.0316	84.487	104.95
C32	Selumetinib	0.1	78.925	84.24
C32	Selumetinib	0.1	79.088	84.606
C32	Selumetinib	0.3162	77.153	81.662
C32	Selumetinib	0.3162	77.796	80.521
C32	Selumetinib	1	77.75	82.427
C32	Selumetinib	1	77.308	80.79
C32	Selumetinib	3.1623	77.202	81.903
C32	Selumetinib	3.1623	76.604	80.825
C32	Vemurafenib	0.0032	130.13	145.06
C32	Vemurafenib	0.0032	129.85	148.05
C32	Vemurafenib	0.01	123.26	133.12
C32	Vemurafenib	0.01	117.79	132.96
C32	Vemurafenib	0.0316	114.5	107.61
C32	Vemurafenib	0.0316	110.56	108.38
C32	Vemurafenib	0.1	82.351	85.189
C32	Vemurafenib	0.1	83.278	85.369
C32	Vemurafenib	0.3162	78.775	82.073
C32	Vemurafenib	0.3162	78.327	81.271
C32	Vemurafenib	1	77.001	82.603
C32	Vemurafenib	1	76.097	83.8
C32	Vemurafenib	3.1623	76.395	82.409
C32	Vemurafenib	3.1623	76.724	82.436
C32	PLX4720	0.0032	128.16	149.09
C32	PLX4720	0.0032	128.94	151.92
C32	PLX4720	0.01	126.34	148.37
C32	PLX4720	0.01	124.06	148.41
C32	PLX4720	0.0316	107.69	135.42
C32	PLX4720	0.0316	115.64	135.16
C32	PLX4720	0.1	91.399	102.29
C32	PLX4720	0.1	92.335	104.13
C32	PLX4720	0.3162	78.002	83.892
C32	PLX4720	0.3162	77.728	85.984
C32	PLX4720	1	76.498	83.039
C32	PLX4720	1	76.227	81.97
C32	PLX4720	3.1623	76.281	80.628
C32	PLX4720	3.1623	76.123	81.18
C32	SB590885	0.0032	123.57	150.15
C32	SB590885	0.0032	123.82	154.06
C32	SB590885	0.01	107	139.11
C32	SB590885	0.01	104.02	139.27
C32	SB590885	0.0316	87.344	107.35
C32	SB590885	0.0316	83.844	108.12
C32	SB590885	0.1	77.787	88.644
C32	SB590885	0.1	77.084	87.028
C32	SB590885	0.3162	75.906	83.445
C32	SB590885	0.3162	75.942	82.429
C32	SB590885	1	76.088	81.929
C32	SB590885	1	75.906	82.564
C32	SB590885	3.1623	76.127	82.994
C32	SB590885	3.1623	76.327	83.773
COLO858	AZ628	0.0032	128.62	201.74
COLO858	AZ628	0.0032	130.01	203.76
COLO858	AZ628	0.01	125.74	185.12
COLO858	AZ628	0.01	124.35	187.33
COLO858	AZ628	0.0316	100.4	145.47
COLO858	AZ628	0.0316	99.386	142.42
COLO858	AZ628	0.1	81.656	94.696
COLO858	AZ628	0.1	81.774	97.763
COLO858	AZ628	0.3162	78.781	86.502
COLO858	AZ628	0.3162	77.232	86.084
COLO858	AZ628	1	77.724	83.085
COLO858	AZ628	1	77.456	80.668
COLO858	AZ628	3.1623	78.259	78.672
COLO858	AZ628	3.1623	76.845	79.297
COLO858	Selumetinib	0.0032	131.03	202.63
COLO858	Selumetinib	0.0032	128	208.03
COLO858	Selumetinib	0.01	122.85	187.39
COLO858	Selumetinib	0.01	123.59	198.81
COLO858	Selumetinib	0.0316	105.14	157.81
COLO858	Selumetinib	0.0316	106.34	157.69
COLO858	Selumetinib	0.1	85.366	102.35
COLO858	Selumetinib	0.1	85.082	108.26
COLO858	Selumetinib	0.3162	78.057	93.717
COLO858	Selumetinib	0.3162	77.67	94.9
COLO858	Selumetinib	1	76.594	81.546
COLO858	Selumetinib	1	76.734	82.854
COLO858	Selumetinib	3.1623	76.177	82.89
COLO858	Selumetinib	3.1623	76.345	77.728
COLO858	Vemurafenib	0.0032	125.65	212.12
COLO858	Vemurafenib	0.0032	130.97	205.32
COLO858	Vemurafenib	0.01	126.45	196.14
COLO858	Vemurafenib	0.01	128.28	194.32
COLO858	Vemurafenib	0.0316	122.77	156.71
COLO858	Vemurafenib	0.0316	118.19	152.83
COLO858	Vemurafenib	0.1	88.097	97.568
COLO858	Vemurafenib	0.1	89.334	99.365
COLO858	Vemurafenib	0.3162	76.936	88.801
COLO858	Vemurafenib	0.3162	77.24	87.094
COLO858	Vemurafenib	1	76.292	80.096
COLO858	Vemurafenib	1	76.495	79.919
COLO858	Vemurafenib	3.1623	76.594	77.406
COLO858	Vemurafenib	3.1623	76.851	77.124
COLO858	PLX4720	0.0032	126.56	219.59
COLO858	PLX4720	0.0032	123.21	215.03
COLO858	PLX4720	0.01	127.86	200.9
COLO858	PLX4720	0.01	125.21	199.69
COLO858	PLX4720	0.0316	116.24	192.98
COLO858	PLX4720	0.0316	118.22	188.75
COLO858	PLX4720	0.1	95.798	140.47
COLO858	PLX4720	0.1	95.249	148.1
COLO858	PLX4720	0.3162	78.074	97.476
COLO858	PLX4720	0.3162	78.443	96.575
COLO858	PLX4720	1	76.857	87.884
COLO858	PLX4720	1	76.781	87.417
COLO858	PLX4720	3.1623	76.677	78.703
COLO858	PLX4720	3.1623	76.405	78.6
COLO858	SB590885	0.0032	123.7	203.12
COLO858	SB590885	0.0032	119.89	209.67
COLO858	SB590885	0.01	105.11	192.64
COLO858	SB590885	0.01	106.08	184.98
COLO858	SB590885	0.0316	85.878	157.79
COLO858	SB590885	0.0316	84.486	152.99
COLO858	SB590885	0.1	78.249	107.43
COLO858	SB590885	0.1	77.591	111.66
COLO858	SB590885	0.3162	77.035	88.932
COLO858	SB590885	0.3162	76.37	87.562
COLO858	SB590885	1	77.236	82.312
COLO858	SB590885	1	77.261	80.652
COLO858	SB590885	3.1623	76.706	81.053
COLO858	SB590885	3.1623	75.97	80.232
MMACSF	AZ628	0.0032	99.82	148.04
MMACSF	AZ628	0.0032	98.829	147.65
MMACSF	AZ628	0.01	91.431	135.85
MMACSF	AZ628	0.01	91.778	132.99
MMACSF	AZ628	0.0316	80.838	98.893
MMACSF	AZ628	0.0316	82.39	99.01
MMACSF	AZ628	0.1	77.29	83.442
MMACSF	AZ628	0.1	78.721	84.308
MMACSF	AZ628	0.3162	76.443	80.384
MMACSF	AZ628	0.3162	76.883	80.64
MMACSF	AZ628	1	77.328	80.166
MMACSF	AZ628	1	76.837	79.173
MMACSF	AZ628	3.1623	76.919	80.992
MMACSF	AZ628	3.1623	76.868	80.4
MMACSF	Selumetinib	0.0032	93.895	145.42
MMACSF	Selumetinib	0.0032	93.56	144.1
MMACSF	Selumetinib	0.01	86.432	125.44
MMACSF	Selumetinib	0.01	82.941	131.91
MMACSF	Selumetinib	0.0316	78.306	92.028
MMACSF	Selumetinib	0.0316	79.099	93.132
MMACSF	Selumetinib	0.1	80.651	82.063
MMACSF	Selumetinib	0.1	76.644	82.013
MMACSF	Selumetinib	0.3162	76.393	80.72
MMACSF	Selumetinib	0.3162	76.276	80.235
MMACSF	Selumetinib	1	75.294	79.497
MMACSF	Selumetinib	1	75.932	78.478
MMACSF	Selumetinib	3.1623	79.065	79.519
MMACSF	Selumetinib	3.1623	75.602	81.113
MMACSF	Vemurafenib	0.0032	99.76	147.03
MMACSF	Vemurafenib	0.0032	100.07	147.28
MMACSF	Vemurafenib	0.01	92.908	129.04
MMACSF	Vemurafenib	0.01	93.059	135.22
MMACSF	Vemurafenib	0.0316	85.59	96.369
MMACSF	Vemurafenib	0.0316	84.825	94.574
MMACSF	Vemurafenib	0.1	79.399	82.475
MMACSF	Vemurafenib	0.1	78.507	81.867
MMACSF	Vemurafenib	0.3162	76.986	79.375
MMACSF	Vemurafenib	0.3162	76.413	79.453
MMACSF	Vemurafenib	1	75.838	79.555
MMACSF	Vemurafenib	1	75.608	80.858
MMACSF	Vemurafenib	3.1623	75.631	78.476
MMACSF	Vemurafenib	3.1623	75.95	77.858
MMACSF	PLX4720	0.0032	100.79	150.64
MMACSF	PLX4720	0.0032	100.54	147.59
MMACSF	PLX4720	0.01	95.612	143.25
MMACSF	PLX4720	0.01	101.08	146.83
MMACSF	PLX4720	0.0316	87.343	123.98
MMACSF	PLX4720	0.0316	93.019	126.71
MMACSF	PLX4720	0.1	79.56	92.828
MMACSF	PLX4720	0.1	81.749	92.995
MMACSF	PLX4720	0.3162	76.748	80.598
MMACSF	PLX4720	0.3162	77.213	82.746
MMACSF	PLX4720	1	76.193	78.899
MMACSF	PLX4720	1	75.85	79.419
MMACSF	PLX4720	3.1623	75.606	77.976
MMACSF	PLX4720	3.1623	75.441	77.695
MMACSF	SB590885	0.0032	97.288	148.72
MMACSF	SB590885	0.0032	99.199	149.14
MMACSF	SB590885	0.01	91.623	141.5
MMACSF	SB590885	0.01	90.904	141.87
MMACSF	SB590885	0.0316	82.441	117.5
MMACSF	SB590885	0.0316	83.083	120.22
MMACSF	SB590885	0.1	78.301	89.5
MMACSF	SB590885	0.1	76.983	90.131
MMACSF	SB590885	0.3162	76.554	80.971
MMACSF	SB590885	0.3162	75.89	83.058
MMACSF	SB590885	1	76.303	80.43
MMACSF	SB590885	1	76.438	79.267
MMACSF	SB590885	3.1623	75.483	79.803
MMACSF	SB590885	3.1623	76.983	80.985
MZ7MEL	AZ628	0.0032	132.09	192.11
MZ7MEL	AZ628	0.0032	128.75	193.12
MZ7MEL	AZ628	0.01	114.42	178.13
MZ7MEL	AZ628	0.01	112.71	177.1
MZ7MEL	AZ628	0.0316	91.733	125.09
MZ7MEL	AZ628	0.0316	91.191	125.93
MZ7MEL	AZ628	0.1	80.595	92.127
MZ7MEL	AZ628	0.1	80.109	91.282
MZ7MEL	AZ628	0.3162	79.038	92.151
MZ7MEL	AZ628	0.3162	79.058	86.581
MZ7MEL	AZ628	1	77.696	89.668
MZ7MEL	AZ628	1	77.528	86.238
MZ7MEL	AZ628	3.1623	78.256	90.76
MZ7MEL	AZ628	3.1623	76.928	88.057
MZ7MEL	Selumetinib	0.0032	123.76	185.64
MZ7MEL	Selumetinib	0.0032	121.01	193.43
MZ7MEL	Selumetinib	0.01	106.47	170.79
MZ7MEL	Selumetinib	0.01	103.38	182.61
MZ7MEL	Selumetinib	0.0316	85.85	117.3
MZ7MEL	Selumetinib	0.0316	87.088	117.79
MZ7MEL	Selumetinib	0.1	79.218	94.517
MZ7MEL	Selumetinib	0.1	78.387	93.145
MZ7MEL	Selumetinib	0.3162	77.386	88.916
MZ7MEL	Selumetinib	0.3162	78.379	89.359
MZ7MEL	Selumetinib	1	77.426	89.632
MZ7MEL	Selumetinib	1	76.553	85.301
MZ7MEL	Selumetinib	3.1623	77.032	86.653
MZ7MEL	Selumetinib	3.1623	78.5	87.223
MZ7MEL	Vemurafenib	0.0032	133.23	191.92
MZ7MEL	Vemurafenib	0.0032	131.81	195.24
MZ7MEL	Vemurafenib	0.01	126.38	NaN
MZ7MEL	Vemurafenib	0.01	128.82	188.22
MZ7MEL	Vemurafenib	0.0316	122.94	135.13
MZ7MEL	Vemurafenib	0.0316	120.9	134.48
MZ7MEL	Vemurafenib	0.1	87.503	100.13
MZ7MEL	Vemurafenib	0.1	85.565	96.309
MZ7MEL	Vemurafenib	0.3162	79.482	90.96
MZ7MEL	Vemurafenib	0.3162	78.687	90.149
MZ7MEL	Vemurafenib	1	77.494	88.299
MZ7MEL	Vemurafenib	1	76.641	89.227
MZ7MEL	Vemurafenib	3.1623	77.347	88.94
MZ7MEL	Vemurafenib	3.1623	76.946	87.465
MZ7MEL	PLX4720	0.0032	129.34	193.22
MZ7MEL	PLX4720	0.0032	132.11	186.79
MZ7MEL	PLX4720	0.01	128.96	193.33
MZ7MEL	PLX4720	0.01	126.78	187.71
MZ7MEL	PLX4720	0.0316	120.4	176.03
MZ7MEL	PLX4720	0.0316	119.37	173.45
MZ7MEL	PLX4720	0.1	93.642	126.41
MZ7MEL	PLX4720	0.1	94.615	128.19
MZ7MEL	PLX4720	0.3162	82.528	99.968
MZ7MEL	PLX4720	0.3162	82.647	98.533
MZ7MEL	PLX4720	1	78.252	94.674
MZ7MEL	PLX4720	1	78.196	93.475
MZ7MEL	PLX4720	3.1623	76.788	92.052
MZ7MEL	PLX4720	3.1623	77.54	92.75
MZ7MEL	SB590885	0.0032	125	192.79
MZ7MEL	SB590885	0.0032	123.32	192.89
MZ7MEL	SB590885	0.01	95.486	182.25
MZ7MEL	SB590885	0.01	97.076	185.14
MZ7MEL	SB590885	0.0316	81.504	151.11
MZ7MEL	SB590885	0.0316	81.446	151.57
MZ7MEL	SB590885	0.1	77.836	124.69
MZ7MEL	SB590885	0.1	77.861	120.66
MZ7MEL	SB590885	0.3162	77.014	105.65
MZ7MEL	SB590885	0.3162	77.073	106.11
MZ7MEL	SB590885	1	77.184	98.514
MZ7MEL	SB590885	1	76.774	97.485
MZ7MEL	SB590885	3.1623	76.549	100.75
MZ7MEL	SB590885	3.1623	76.308	102.84
RVH421	AZ628	0.0032	153.26	170.95
RVH421	AZ628	0.0032	151.21	172.3
RVH421	AZ628	0.01	129.84	160.71
RVH421	AZ628	0.01	129.97	156.78
RVH421	AZ628	0.0316	94.293	116.78
RVH421	AZ628	0.0316	94.751	113.27
RVH421	AZ628	0.1	82.584	89.446
RVH421	AZ628	0.1	83.788	90.286
RVH421	AZ628	0.3162	79.659	85.594
RVH421	AZ628	0.3162	78.703	84.788
RVH421	AZ628	1	77.376	86.084
RVH421	AZ628	1	76.904	86.955
RVH421	AZ628	3.1623	78.076	86.323
RVH421	AZ628	3.1623	77.367	83.899
RVH421	Selumetinib	0.0032	150.05	167.36
RVH421	Selumetinib	0.0032	149.84	164.54
RVH421	Selumetinib	0.01	132.37	159.89
RVH421	Selumetinib	0.01	130.37	159.44
RVH421	Selumetinib	0.0316	97.426	118.07
RVH421	Selumetinib	0.0316	98.421	125.19
RVH421	Selumetinib	0.1	82.886	93.813
RVH421	Selumetinib	0.1	82.412	91.071
RVH421	Selumetinib	0.3162	78.121	85.865
RVH421	Selumetinib	0.3162	78.634	87.61
RVH421	Selumetinib	1	77.263	91.449
RVH421	Selumetinib	1	77.694	84.607
RVH421	Selumetinib	3.1623	77.499	85.752
RVH421	Selumetinib	3.1623	76.809	83.819
RVH421	Vemurafenib	0.0032	158.59	164.56
RVH421	Vemurafenib	0.0032	155.38	169.91
RVH421	Vemurafenib	0.01	153.84	161.09
RVH421	Vemurafenib	0.01	153.12	165.58
RVH421	Vemurafenib	0.0316	138.2	119.63
RVH421	Vemurafenib	0.0316	133.25	121.18
RVH421	Vemurafenib	0.1	87.805	90.148
RVH421	Vemurafenib	0.1	89.477	92.109
RVH421	Vemurafenib	0.3162	81.593	88.489
RVH421	Vemurafenib	0.3162	80.133	89.104
RVH421	Vemurafenib	1	78.177	85.637
RVH421	Vemurafenib	1	77.491	83.249
RVH421	Vemurafenib	3.1623	77.392	81.212
RVH421	Vemurafenib	3.1623	77.15	80.897
RVH421	PLX4720	0.0032	157.69	177.09
RVH421	PLX4720	0.0032	158.51	167.53
RVH421	PLX4720	0.01	156.54	178.56
RVH421	PLX4720	0.01	154.99	175.97
RVH421	PLX4720	0.0316	143.89	160.77
RVH421	PLX4720	0.0316	145.05	161.79
RVH421	PLX4720	0.1	106.63	117.85
RVH421	PLX4720	0.1	99.582	113.13
RVH421	PLX4720	0.3162	83.762	92.052
RVH421	PLX4720	0.3162	83.523	92.012
RVH421	PLX4720	1	78.563	85.124
RVH421	PLX4720	1	78.038	84.304
RVH421	PLX4720	3.1623	77.792	83.19
RVH421	PLX4720	3.1623	77.141	81.635
RVH421	SB590885	0.0032	148.4	173.22
RVH421	SB590885	0.0032	147.68	172.01
RVH421	SB590885	0.01	111.45	156.98
RVH421	SB590885	0.01	113.11	150.98
RVH421	SB590885	0.0316	88.024	128.9
RVH421	SB590885	0.0316	86.598	121.96
RVH421	SB590885	0.1	78.01	95.597
RVH421	SB590885	0.1	78.033	96.265
RVH421	SB590885	0.3162	76.968	90.651
RVH421	SB590885	0.3162	76.694	90.8
RVH421	SB590885	1	76.266	86.628
RVH421	SB590885	1	76.285	89.074
RVH421	SB590885	3.1623	76.399	88.536
RVH421	SB590885	3.1623	76.048	88.967
SKMEL28	AZ628	0.0032	125.23	164.53
SKMEL28	AZ628	0.0032	127.79	162.92
SKMEL28	AZ628	0.01	109.98	158.01
SKMEL28	AZ628	0.01	109.82	153.35
SKMEL28	AZ628	0.0316	89.483	125.06
SKMEL28	AZ628	0.0316	88.436	125.97
SKMEL28	AZ628	0.1	81.191	85.302
SKMEL28	AZ628	0.1	80.825	84.192
SKMEL28	AZ628	0.3162	78.816	80.682
SKMEL28	AZ628	0.3162	78.541	79.88
SKMEL28	AZ628	1	79.752	79.069
SKMEL28	AZ628	1	77.447	78.686
SKMEL28	AZ628	3.1623	77.176	78.7
SKMEL28	AZ628	3.1623	77.138	78.149
SKMEL28	Selumetinib	0.0032	122.62	159.56
SKMEL28	Selumetinib	0.0032	119.91	160.46
SKMEL28	Selumetinib	0.01	101.7	148.43
SKMEL28	Selumetinib	0.01	102.67	153.38
SKMEL28	Selumetinib	0.0316	86.213	115.83
SKMEL28	Selumetinib	0.0316	85.266	117.72
SKMEL28	Selumetinib	0.1	79.509	83.766
SKMEL28	Selumetinib	0.1	78.839	82.179
SKMEL28	Selumetinib	0.3162	78.722	79.016
SKMEL28	Selumetinib	0.3162	78.355	80.296
SKMEL28	Selumetinib	1	77.293	79.218
SKMEL28	Selumetinib	1	76.683	78.297
SKMEL28	Selumetinib	3.1623	76.775	77.618
SKMEL28	Selumetinib	3.1623	76.973	78.332
SKMEL28	Vemurafenib	0.0032	125.95	158
SKMEL28	Vemurafenib	0.0032	127.24	158.82
SKMEL28	Vemurafenib	0.01	118.38	148.93
SKMEL28	Vemurafenib	0.01	113.43	147.12
SKMEL28	Vemurafenib	0.0316	93.159	111.87
SKMEL28	Vemurafenib	0.0316	91.976	113.21
SKMEL28	Vemurafenib	0.1	79.691	81.44
SKMEL28	Vemurafenib	0.1	80.448	81.873
SKMEL28	Vemurafenib	0.3162	77.904	78.449
SKMEL28	Vemurafenib	0.3162	77.299	77.251
SKMEL28	Vemurafenib	1	77.354	78.054
SKMEL28	Vemurafenib	1	78.075	76.758
SKMEL28	Vemurafenib	3.1623	76.235	77.971
SKMEL28	Vemurafenib	3.1623	79.131	77.425
SKMEL28	PLX4720	0.0032	133.7	158.15
SKMEL28	PLX4720	0.0032	132.61	155.35
SKMEL28	PLX4720	0.01	129.46	161.41
SKMEL28	PLX4720	0.01	128.85	161.59
SKMEL28	PLX4720	0.0316	107.08	146.18
SKMEL28	PLX4720	0.0316	105.9	146.95
SKMEL28	PLX4720	0.1	86.989	105.77
SKMEL28	PLX4720	0.1	87.417	109.62
SKMEL28	PLX4720	0.3162	80.641	84.526
SKMEL28	PLX4720	0.3162	80.342	83.456
SKMEL28	PLX4720	1	78.535	77.67
SKMEL28	PLX4720	1	78.88	78.061
SKMEL28	PLX4720	3.1623	78.164	77.361
SKMEL28	PLX4720	3.1623	77.968	76.786
SKMEL28	SB590885	0.0032	124.96	173.42
SKMEL28	SB590885	0.0032	125.46	156.91
SKMEL28	SB590885	0.01	107.49	154.03
SKMEL28	SB590885	0.01	106.05	154.29
SKMEL28	SB590885	0.0316	87.393	137.65
SKMEL28	SB590885	0.0316	86.533	133.36
SKMEL28	SB590885	0.1	79.202	99.677
SKMEL28	SB590885	0.1	78.971	100.21
SKMEL28	SB590885	0.3162	77.35	86.323
SKMEL28	SB590885	0.3162	77.25	83.667
SKMEL28	SB590885	1	77.394	78.892
SKMEL28	SB590885	1	76.806	79.507
SKMEL28	SB590885	3.1623	77.103	78.288
SKMEL28	SB590885	3.1623	76.872	78.349
WM115	AZ628	0.0032	130.74	159.61
WM115	AZ628	0.0032	129.52	156.88
WM115	AZ628	0.01	109.9	148.12
WM115	AZ628	0.01	106.3	146.52
WM115	AZ628	0.0316	84.862	122.08
WM115	AZ628	0.0316	83.376	122.69
WM115	AZ628	0.1	80.143	106.33
WM115	AZ628	0.1	79.749	104.76
WM115	AZ628	0.3162	81.079	102.19
WM115	AZ628	0.3162	79.098	99.584
WM115	AZ628	1	80.671	97.54
WM115	AZ628	1	77.348	95.561
WM115	AZ628	3.1623	77.814	100.01
WM115	AZ628	3.1623	77.711	97.908
WM115	Selumetinib	0.0032	127.57	156.44
WM115	Selumetinib	0.0032	126.09	153.89
WM115	Selumetinib	0.01	105.94	149.14
WM115	Selumetinib	0.01	104.25	152.01
WM115	Selumetinib	0.0316	86.098	126.35
WM115	Selumetinib	0.0316	85.34	125.5
WM115	Selumetinib	0.1	78.886	109.27
WM115	Selumetinib	0.1	78.358	107.95
WM115	Selumetinib	0.3162	77.831	103.7
WM115	Selumetinib	0.3162	78.61	105.88
WM115	Selumetinib	1	78.569	101.61
WM115	Selumetinib	1	77.104	101.39
WM115	Selumetinib	3.1623	76.678	100.04
WM115	Selumetinib	3.1623	76.547	101.76
WM115	Vemurafenib	0.0032	131.92	156.35
WM115	Vemurafenib	0.0032	132.32	154.9
WM115	Vemurafenib	0.01	124.56	149.7
WM115	Vemurafenib	0.01	124.58	150.58
WM115	Vemurafenib	0.0316	104.93	137.77
WM115	Vemurafenib	0.0316	109.26	138.01
WM115	Vemurafenib	0.1	85.436	116.32
WM115	Vemurafenib	0.1	88.202	115.48
WM115	Vemurafenib	0.3162	79.506	104.91
WM115	Vemurafenib	0.3162	78.959	104.86
WM115	Vemurafenib	1	76.717	98.3
WM115	Vemurafenib	1	76.954	94.53
WM115	Vemurafenib	3.1623	76.592	86.843
WM115	Vemurafenib	3.1623	76.264	87.366
WM115	PLX4720	0.0032	133.31	155.91
WM115	PLX4720	0.0032	132.22	158.99
WM115	PLX4720	0.01	128.94	151.61
WM115	PLX4720	0.01	128.25	150.94
WM115	PLX4720	0.0316	119.43	146.51
WM115	PLX4720	0.0316	117.47	144.07
WM115	PLX4720	0.1	94.487	134.72
WM115	PLX4720	0.1	96.518	136.8
WM115	PLX4720	0.3162	NaN	119.61
WM115	PLX4720	0.3162	82.872	119.21
WM115	PLX4720	1	78.182	106.04
WM115	PLX4720	1	77.724	106.71
WM115	PLX4720	3.1623	76.821	96.542
WM115	PLX4720	3.1623	76.699	97.876
WM115	SB590885	0.0032	120.96	156.63
WM115	SB590885	0.0032	123.44	158.47
WM115	SB590885	0.01	98.464	147.72
WM115	SB590885	0.01	99.291	149.91
WM115	SB590885	0.0316	81.077	120.27
WM115	SB590885	0.0316	82.017	127.31
WM115	SB590885	0.1	76.701	110.94
WM115	SB590885	0.1	76.75	113.72
WM115	SB590885	0.3162	76.073	105.86
WM115	SB590885	0.3162	75.873	109.52
WM115	SB590885	1	76.016	106.12
WM115	SB590885	1	75.809	106.16
WM115	SB590885	3.1623	75.652	114.37
WM115	SB590885	3.1623	75.44	112.68
WM1552C	AZ628	0.0032	105.99	252.19
WM1552C	AZ628	0.0032	105.13	252.13
WM1552C	AZ628	0.01	102.4	253.83
WM1552C	AZ628	0.01	101.58	237.35
WM1552C	AZ628	0.0316	91.168	212.47
WM1552C	AZ628	0.0316	87.31	215.43
WM1552C	AZ628	0.1	79.983	202.06
WM1552C	AZ628	0.1	79.563	195.11
WM1552C	AZ628	0.3162	78.436	183.37
WM1552C	AZ628	0.3162	78.57	184.49
WM1552C	AZ628	1	78.251	176.31
WM1552C	AZ628	1	78.106	182.62
WM1552C	AZ628	3.1623	78.707	193.61
WM1552C	AZ628	3.1623	78.119	184.89
WM1552C	Selumetinib	0.0032	104.69	247.74
WM1552C	Selumetinib	0.0032	101.61	261.66
WM1552C	Selumetinib	0.01	95.257	226.74
WM1552C	Selumetinib	0.01	94.052	232.1
WM1552C	Selumetinib	0.0316	83.435	211.28
WM1552C	Selumetinib	0.0316	82.511	204.94
WM1552C	Selumetinib	0.1	77.999	195.9
WM1552C	Selumetinib	0.1	78.752	194.98
WM1552C	Selumetinib	0.3162	77.407	185.07
WM1552C	Selumetinib	0.3162	77.112	186.89
WM1552C	Selumetinib	1	76.707	182.92
WM1552C	Selumetinib	1	76.593	183.29
WM1552C	Selumetinib	3.1623	77.478	183.98
WM1552C	Selumetinib	3.1623	76.741	181.72
WM1552C	Vemurafenib	0.0032	106.95	259
WM1552C	Vemurafenib	0.0032	108.5	253.06
WM1552C	Vemurafenib	0.01	108.62	241.14
WM1552C	Vemurafenib	0.01	108.88	225.43
WM1552C	Vemurafenib	0.0316	103.59	215.95
WM1552C	Vemurafenib	0.0316	101.07	210.83
WM1552C	Vemurafenib	0.1	86.963	200.85
WM1552C	Vemurafenib	0.1	84.928	201.49
WM1552C	Vemurafenib	0.3162	80.928	190.67
WM1552C	Vemurafenib	0.3162	78.318	196.37
WM1552C	Vemurafenib	1	77.176	195.04
WM1552C	Vemurafenib	1	77.014	190.28
WM1552C	Vemurafenib	3.1623	77.092	169
WM1552C	Vemurafenib	3.1623	76.935	176.4
WM1552C	PLX4720	0.0032	107.77	256.33
WM1552C	PLX4720	0.0032	109.64	261.79
WM1552C	PLX4720	0.01	109.57	238.73
WM1552C	PLX4720	0.01	108.72	237.84
WM1552C	PLX4720	0.0316	103.5	235.95
WM1552C	PLX4720	0.0316	104.45	233.6
WM1552C	PLX4720	0.1	90.402	210.86
WM1552C	PLX4720	0.1	90.704	214.88
WM1552C	PLX4720	0.3162	81.858	203.15
WM1552C	PLX4720	0.3162	83.165	201.65
WM1552C	PLX4720	1	78.073	207.53
WM1552C	PLX4720	1	78.28	206.07
WM1552C	PLX4720	3.1623	78.222	195.62
WM1552C	PLX4720	3.1623	87.035	197.7
WM1552C	SB590885	0.0032	106.62	274.05
WM1552C	SB590885	0.0032	108.31	280.8
WM1552C	SB590885	0.01	103.37	255.67
WM1552C	SB590885	0.01	103.68	258.75
WM1552C	SB590885	0.0316	90.713	238.93
WM1552C	SB590885	0.0316	92.405	245.01
WM1552C	SB590885	0.1	81.031	223.42
WM1552C	SB590885	0.1	81.827	235.77
WM1552C	SB590885	0.3162	78.801	215.21
WM1552C	SB590885	0.3162	79.089	218.44
WM1552C	SB590885	1	77.105	213.29
WM1552C	SB590885	1	78.25	222.01
WM1552C	SB590885	3.1623	77.374	217.73
WM1552C	SB590885	3.1623	78.304	219.81
